# Supplementary material for: Biotic Interactions Shape the Ecological Distributions of Staphylococcus Species
Source: mBio. 2016 Oct 18;7(5):e01157-16. doi: 10.1128/mBio.01157-16 (PMC5082897; doi:10.1128/mBio.01157-16)
Supplement: Table S1 — Shotgun metagenome metadata and features. [file mbo005163030st1.xlsx]

## Sheet: Table S1_Metagenomes
Table S1: Shotgun metagenome metadata and features
						Abundance of Staphylococcus spp. in metagenome (# of reads mapped to reference region)
Metagenome ID	MG-RAST Accession #	Previously Published?	Country	State/Region	Rind Type	S. saprophyticus	S. equorum	S. succinus	S. xylosus	TOTAL
282	4.6757e+06	Yes - See Wolfe et al. 2014	USA	Connecticut	Natural	2	339	0	48	389
307	4.67568e+06	No - new	France	Auvergne	Natural	60	1435	0	0	1495
341	4.67568e+06	No - new	Spain	Canary Islands	Natural	2	2473	0	0	2475
387	4.67569e+06	No - new	United Kingdom	West Midlands	Natural	0	4558	0	8	4566
409	4.67569e+06	No - new	France	Montebore	Natural	63	1800	1	179	2043
491	4.52449e+06	Yes - See Wolfe et al. 2014	USA	Vermont	Natural	3388	386	26	10	3810
575	4.52449e+06	Yes - See Wolfe et al. 2014	USA	Vermont	Natural	704	4955	0	0	5659
600	4.67569e+06	No - new	USA	Vermont	Natural	0	2082	0	0	2082
619	4.67568e+06	No - new	USA	Massachusetts	Washed	0	3892	0	0	3892
623	4.52449e+06	Yes - See Wolfe et al. 2014	USA	Massachusetts	Natural	5	18	0	2647	2670
679	4.5245e+06	Yes - See Wolfe et al. 2014	France	Auvergne	Washed	0	1165	2	0	1167
694	4.67569e+06	No - new	France	Aquitaine	Washed	0	2229	0	0	2229
705	4.5245e+06	Yes - See Wolfe et al. 2014	France	Auvergne	Natural	0	482	0	1	483
720	4.67568e+06	No - new	USA	New York	Natural	4	15668	3	1	15676
726	4.67569e+06	No - new	USA	Pennslyvania	Natural	8481	78	5	4334	12898
729	4.67569e+06	No - new	USA	Massachusetts	Natural	0	1052	0	0	1052
734	4.67568e+06	No - new	USA	Vermont	Natural	113	3492	0	6	3611
737	4.67569e+06	No - new	USA	Maine	Washed	0	3183	1	0	3184
739	4.67568e+06	No - new	USA	New_York	Natural	43	2052	0	113	2208
870	4.67568e+06	No - new	Spain	Aragon	Washed	5854	2771	7186	0	15811
875	4.67569e+06	No - new	France	Pyrenees	Washed	2	1914	0	0	1916
888	4.67569e+06	No - new	Italy	Basilicata	Natural	14	2038	24	10	2086
894	4.5245e+06	Yes - See Wolfe et al. 2014	USA	Vermont	Natural	1	2528	0	0	2529
907	4.6757e+06	No - new	France	Aquitaine	Natural	0	8169	2	7	8178
962	4.67569e+06	No - new	USA	Oregon	Natural	0	2780	0	0	2780
