# Supplementary material for: Biotic Interactions Shape the Ecological Distributions of Staphylococcus Species
Source: mBio. 2016 Oct 18;7(5):e01157-16. doi: 10.1128/mBio.01157-16 (PMC5082897; doi:10.1128/mBio.01157-16)
Supplement: Table S2 — Genome metadata and statistics. [file mbo005163030st2.xlsx]

## Sheet: Table S2_Genomes
Table S2: Genome Metadata and Statistics
						Based on PHAST Results					Restriction-Modification Systems
Species	Strain Name	Isolation Source	NCBI Accession #	NCBI Sub Genome Size (b.p.)	No. CDS	BP Prophage	CDS Prophage	% Phage CDS	% Phage (b.p.)		Type 1	Type II (Sau3AI)	Type III
S. equorum	738_7	Natural Rind Cheese, Maine, USA	LNPX00000000	3070878	3063	67300	61	1.99151	2.19206		12	2	2
S. equorum	908_10	Natural Rind Cheese, France	LNPY00000000	2927915	2857	101000	135	4.72524	3.4506		2	2	0
S. equorum	Mu2	Washed Rind Cheese, France USA	CAJL01000000	2927171	2781	42100	64	2.30133	1.43825		8	2	0
S. equorum	947_12	Natural Rind Cheese, Massachusetts, USA	LNPZ00000000	2909348	2819	93600	137	4.85988	3.21802		16	2	0
S. equorum	962_6	Natural Rind Cheese, Oregon, USA	LNQA00000000	2909961	2828	114925	139	4.91513	3.94969		11	3	0
S. equorum	862_5	Natural Rind Cheese, Vermont, USA	LNMY00000000	2957288	2899	67528	80	2.75957	2.28391		6	4	0
S. equorum	White_SAM	Natural Rind Cheese 2, France, USA	LNMZ00000000	2847276	2726	7300	12	0.440205	0.256381		7	0	0
S. equorum	OffWhite_SAM	Natural Rind Cheese 2, France, USA	LNNA00000000	2821718	2706	45500	61	2.25425	1.61239		4	2	0
S. equorum	BC9	Natural Rind Cheese 1, Vermont, USA	LNNB00000000	2904614	2788	50800	72	2.5825	1.74894		0	2	0
S. equorum	BC3	Natural Rind Cheese 1, Vermont, USA	LNNC00000000	2757728	2670	131700	129	4.83146	4.77567		2	0	0
S. equorum	900_4	Natural Rind Cheese, France	LNDI00000000	2881045	2782	0	0	0	0		0	1	0
S. equorum	341_10	Natural Rind Cheese, Spain	LNND00000000	2765298	2636	0	0	0	0		3	1	0
S. saprophyticus	735A	Natural Rind Cheese 4, Vermont, USA	LNPI00000000	2625303	2559	0	0	0	0		3	0	0
S. saprophyticus	BC 4	Natural Rind Cheese 1, Vermont, USA	LNPH00000000	2644486	2577	48200	53	2.05666	1.82266		3	0	0
S. saprophyticus	429A	Natural Rind Cheese 7, Switzerland	LNPK00000000	2575756	2517	0	0	0	0		3	0	0
S. saprophyticus	725A_RS6	Natural Rind Cheese 5, Vermont, USA	LNPG00000000	2543697	2469	0	0	0	0		5	0	1
S. saprophyticus	396A	Natural Rind Cheese 6, Sweden	LNNE00000000	2600000	2543	0	0	0	0		3	1	2
S. succinus	BC 15	Natural Rind Cheese 1, Vermont, USA	LNPF00000000	2751233	2572	0	0	0	0		4	0	0
S. xylosus	22B	Natural Rind Cheese 3, California, USA	LNPE00000000	2748074	2565	67487	68	2.65107	2.45547		4	0	0
S. xylosus	CJH_74	Raw cow's milk for cheesemaking, Vermont, USA	LNPS00000000	2820237	2661	47700	62	2.32995	1.69135		1	0	0
S. xylosus	CHJ_154	Raw cow's milk for cheesemaking, Vermont, USA	LNPT00000000	2931387	2747	0	0	0	0		0	0	0
S. xylosus	733A	Natural Rind Cheese 4, Vermont, USA	LNPR00000000	2800920	2630	0	0	0	0		4	2	0
S. xylosus	BC 10	Natural Rind Cheese 1, Vermont, USA	LNPU00000000	2773214	2577	0	0	0	0		4	0	0
