# Supplementary material for: Biotic Interactions Shape the Ecological Distributions of Staphylococcus Species
Source: mBio. 2016 Oct 18;7(5):e01157-16. doi: 10.1128/mBio.01157-16 (PMC5082897; doi:10.1128/mBio.01157-16)
Supplement: Table S3 — Gene clusters identified by pan-genome analysis pipeline (PGAP) present in all strains from each species. [file mbo005163030st3.xlsx]

## Sheet: Table S3_Comparative Genomics
Table S3: Gene clusters (only those with annotation) identified by Pan-genome Analysis Pipeline (PGAP) present in all strains from each species
Staph species where gene cluster identified (S. equorum = EQ, S. saprophyticus = SAP, S. xylosus = XYL)	Common Gene Product Description	SEED Category	SEED Subcategory	SEED Subsystem	SEED Role	AA Length (of consensus sequence)	Sequence
EQ	Sorbitol-6-phosphate 2-dehydrogenase (EC 1.1.1.140)	Carbohydrates	Monosaccharides	D-Sorbitol(D-Glucitol)_and_L-Sorbose_Utilization	Sorbitol-6-phosphate 2-dehydrogenase (EC 1.1.1.140)	2403	TTGAGTGAAATAATTCAAGATTTATCGCTAGAAGATGTTATTGGCGATCGXTTXGGTAGXTAXAGTAAATACATCATTCAAGAGCGTGCATTGCCAGACGTTCGTGATGGGCTCAAACCTGTTCAAAGACGTATTTTATATGCAATGTATTCAAGTGGXAAXACXTATGATAXAAATTTCCGTAAAAGTGCTAAAACTGTCGGTGAXGTXATTGGACAXTATCATCCACATGGTGATTCXTCTGTATAXGAXGCXATGGTXCGACTXAGTCAAGXATGGAAATTXCGXCATGTXXTXATXGAAATGCAAGGXAAXAAXGGTAGTATXGATAATGAXCCGGCTGCAGCXATGCGTTATACXGAAGCTAAATTAAGXCGTATXTCAGAAGAAXTXTTAAGA…
EQ	Proline/sodium symporter PutP (TC 2.A.21.2.1) @ Propionate/sodium symporter					744	ATGCTAAAAGCACAATTTTTTACTGACACGGGXCAATATCGTGATAAXAATGAAGATGCAGGTGGCGTATTTTATAATCXXACAGAGCAACAGTTATTAGTGCTTTGTGATGGTATGGGXGGXCATCTXGCAGGTGAAGTXGCXAGCCAATTTGTAACXAATGAXCTXCAAXGTCGATTTGAAGAAGAAAATCTXATCGAGGCAGATCAAGCTGAAXATTGGTTGAGAACAACXXTAAAAGCXATTAAXCGTGAATTATATXAAXTGTCAGTAGAAAAXCCAXAATAXCAAGGTATGGGTACXACTTGTGTTTGTGCXTTAGTATTTGATAATTATGTXGTXGTTGCAAATATTGGXGATTCACGTGCXTATTTAGTGAATAGTAGAGAXATTGAACAA…
EQ	Sodium/glycine symporter GlyP	Amino Acids and Derivatives	Alanine, serine, and glycine	Glycine_cleavage_system	Sodium/glycine symporter GlyP	813	ATGAATGGTCTTAGAAGTGTXACXACAGGGACAXATXATTTAGAAAAAACTAAAACTTTATTTAAAGATATACTXGGACTXAATGTXXCAXAXAAAGGXCAXGCXCTACGTTTTGGAGATGCTGAACTXAATTCTGGXACACGTATXCATTTXGTAGAAATACCXAAXTATAXXAAXXATXATAATCATATXGAXAATATTGGTTTGCGXXTXCCAAGTGATGAAGGTXTXGATGAGTATAAAXCXXTATTAGATXAXCATCAXATTXAXCATXGTGXAATTACXGATTTAAATGGXCATAAXTATTTTGAXTTTAAAGACCAAAATXATCAXACXTTTAATATTTAXTCAAAXGAACATAATACXGGXGCXCCXTTAGGTATGCCXXCATTTGAXAGT…
EQ	Glycerophosphoryl diester phosphodiesterase (EC 3.1.4.46)	Carbohydrates	Sugar alcohols	Glycerol_and_Glycerol-3-phosphate_Uptake_and_Utilization	Glycerophosphoryl diester phosphodiesterase (EC 3.1.4.46)	897	ATGAAAAAATTATTAGCAGGGXXXXTGACXXTATCTTTAGCXXTAGCTGCTTGTTCAAATGGTXGCGATGAXGAXAGTAXTAAXAAXGACGATAGTTCAXAXGACAAXXAATCTXXXGAXGACXAATCAAAAGATTCTAAGAATGATGACAAGAAGAGCAATGATAGCTCTGAXAAAGACAAAGATAACAAXTCAGAXXXAXACAAAGATTCAGAXAGTAAATCTGXTAAAGACAGXAXTTCAAGXGATGATGATAXTXXAGATGATXGXAACAGTTCXXATAGTGXXTCAAATGATAGXAATAGTTCATCAAGXGACAXTGGXAATXCXXCAGATAGXXATGGCTCAXXTTCAAATTCAXATGXTAXTAATGXXXCTAXXAXXXCTAATAGTGGXXAT…
EQ	Conserved membrane protein in copper uptake, YcnI					825	ATGTTAACTXAAXTXTTAACTAAAGAACAAXAATTAGAAXXTXTXXTXAAAGATATGAAXXGTGTAATXGTXGCXTTTTCXGGTGGTGTAGATAGXAGXXTTGTXTTAAAGAAAGCXATCGATGTAXTXGGXXXTGAXAATGTXAAAGCAGTTATTGTXAAATCCGAXTTATTTAGAAATGAAGAATTTGATCAAGCCXTXXXTXTAGXTXAXXXACTXAATGCCXAXGTXATAGAAACTGAAATTGAAGAATTAAAAGATCCAXATATXGTTGAAAAXACACCXXXTAGTTGGTATTACAGXAAACGTTTATTATATTCAAAACTXGAAGAXTTXAGAGXAAAXTACAACTTXXACTATGTXXTXGAXGGXATGATTATGGATGAXTTAGATGACTTC…
EQ	general stress protein					798	ATGAAATTTGAAAATCGXXTTCAACGXTATCATCATTTATTTACAAAAACXGAXAAACAAATTGTTGAXTACATTCAAAXTAATXATTTTGATGATXCATTTTCXACAATTAATTCXXTXGCGXATGCXATXXXAACATCXCCAGCXACXATTACXCGCTTTAGTAATAAATTXXATTATGAXAACTTXCAAGATTTGAAATTTAATTTACAACAAGAAATGACXGACAXXGTTATXGAXAAXAGXCCXCTXATTCAACGTATTCATAAXTATCATCAAGATATTATTCAACAAACXGGXGAGTTTATXTCTGATGAAAAAATTCAXAGTTTTGTAAATCAAATTAXXCGTAGXCGXCAAATTATTTATGCXGGXCTXGGTAGTTCXGGTTTATCTGCX…
EQ	Putative ribose uptake protein RbsU, GRP transporter family (TC 2.A.7.5)	Carbohydrates	Monosaccharides	D-ribose_utilization	Putative ribose uptake protein RbsU, GRP transporter family (TC 2.A.7.5)	582	GTGGATTTGTTGAAXCAGAAAGTXGAAGCAGATGGTGTCGTXATTGATGAXAAGATTTTGAAAGTXGAXGGXTTTTTAAATCATCAAATCGATGCAAGGTTAATGXACGATGTAGGACAAACXTTTTATGAGCAGTTTAAXGACGAAGGTATTACXAAXATATTAACXATAGAXGCTTCAGGTATTGCACCAGCXATXATGGCXGCXATGCACTTXGATGTACCXTGTCTXTTTGCXAAAAAAGCAXXGCCGAGTACATTAAAXAAAGATGTXTATCAAGCAGATATXCATTCXTTCACAAAAAAXACGACAAGTACGGTXATTGTXTCXAATGAGTTTTTAGGTGAXXATGATCGCGTATTAATXATAGATGACTTTTTAGCXAAXGGXGATGCATCA…
EQ	Protein of unknown function DUF419					885	ATGGAGGTATTACAAATGAAXTTAACTGAATTTCATAAACAAATTAAAGGXTATACXCAAGATAGACAXCCAGGXATXXAAAAAGATATGAATCCACAXCCAXTTXCXGAAATGXAAGXTTAXAAAAGTGGTGGXAAATTXAAAGGXAAAGTTGCXTTGATTACXGGXGGAGATTCXGGTATTGGXCGTTCXGTXGCAXXACTXTATGCXAAAGAXGGXGCXGATGTXGCGATTGGATATTATGATGAACATGAAGATGCTGAAGCGGTAGTAXAXCXXTTXXXATCTTTAGGTGTXAAXGCAAAAGCXTATGCXCATGATTTXAAAXAXGTXGXAXCATCACAAXAXTTAATTGAAAAAGTCGTXAXTGATTTTGGXGGAXTXAATATATTAGTTAAX…
EQ	Ribose operon repressor	Carbohydrates	Monosaccharides	D-ribose_utilization	Ribose operon repressor	477	ATGAAAXGXTTAXTXCAXGGTGCAACXATXGGTXTTXCXATTGGXXXXATXATTTCXXTAXTATTTTCXTXTATXTTTXCXCAXACXCAATTTXXXCCXGTTTCTCCAXTATCXACXATGGGXCGXTTTTACTXTGAACAXTTXACXGAXTTACAAATTATGCTXATXTCXGTTXTXATXTGGGCXTTXATCGGTXTCACATTXAGTTTXGGTGAACTXATATTXTCAXATXCXCGXXXXTCAXTXTTXXXXAAXACXXTXATTCAXTTTAGTXTXATGTTXATXXTXATGTTXCCTTTAGXTATATTAGCAGGXTGGTTTCCACTXXXAXTXTCXGXXATCATXXTATTTATXXTCATXTATACAATXATTTAXTTTXTTATTTGGXXTATTGAAAXX…
EQ	Ribokinase (EC 2.7.1.15)	Carbohydrates	Monosaccharides	D-ribose_utilization	Ribokinase (EC 2.7.1.15)	1770	GTGATAGAAGTCACAGCGAATCATCAACAAAATCATGCACACACTACTATTTTAAGAGATCTAGTGGATGGTCTATTATTTGAAGATGTCTTXGGTCTTXTGACAAAAAGTGAAGCATTGCAAATCGCTTCAGATACGATATTGAAATATGGCAATGAAGATAAGGXGCTCTATATACCTGTTTATCATAGTGGTTTAAATATTTATAGATTAAAAGGAACGACCGTCTTTGTAAAAGACAATGACGAACAACACGXGATCAATGCTTTAGGGTTATGGGATGCATTAGTTGAAATGAATGCACCXTCGAGCCXTGAATTGAATACAGTACGTTTTCGAGAAGGXCTXGAAGTTGCGATGGATCAGTTAACAGCXCAATTXGCAGGATTAACCTTATCA…
EQ	Ribokinase (EC 2.7.1.15)	Carbohydrates	Monosaccharides	Deoxyribose_and_Deoxynucleoside_Catabolism	Ribokinase (EC 2.7.1.15)	753	ATGAATXAXAXXATTGAACAATTXAAXAAXATCATTAATXATTCXAATAAAATXACXTTTTTTACAGGXGCXGGXGTXTCTGTCGCAAGTGGTGTXCCXGATTTTCGXTCTATGGGXGGXXTXTTTGATGAAATTTCAAAAGAXGGCTAXGCXCCAGAATATTTACTAAGCGCTGAATATTTAXTAAGTACXGATTATCTXCAAGATGAXCCAGXAGGATTTGTTGATTTTTATCATAAACGTTTACTXXTXGCTGATAAXCAACCXAAXXTXGTXCATCAATGGATTGCTCAACTXGAACAXGAXXAACGTTCATTAGGXGTTATCACTCAAAAXATCGAXGGXCTXCATXCXGATGCXGGXAGXXTXAATGTXGACGAACTXCATGGXACXTTAAAX…
EQ	CDS_ID OB1007					418	ATGXCAGAXTTXACXATTGTACAAAAXXAAGAAGAXTTAXTXXAXXXAGTXAAAXAXAAAXTTTCXGAAGGXTATXAXGAATCAGAXXTXTCCGTTXTXXXTAXAACAAAACTXCATATTGATGAXTTACATXATTCCGAAGTXAXTTTAAXAGCXACAAGCGGXTCXTTXAGTGATAAAATXGCTAAXATTXTXACTGGXGAAGACGGTGAAGAAGTTGTCTTAXCTCACTAXXAXXTXXCAGAXGATGAAAXAGAACXXTATAAXAAXGAAATAXTXAACGATAAXTAXXTTXTCGTXGCTXCGAXAGATACXTCTTCACATGAAGAAGTAGAAAAAXCAAATGCTGCTTATGAAAXTGAAXCAGTXGTXXXGCAATAGTCATTATGCCGAAGAATC…
EQ	Putative ROK-family transcriptional regulator					1224	ATGATTTATGATCATATATTAGTXAGGTAXGGXGAXTTAACXTTAAAAGGXGCXAAXCGTAAAATATTXGTGAAXAAATTACGXXCAAATGTXAAGCGTTCATTAATGCCXTTXCAAGGXTATAXAGTAAAXGCXAATAGAGATAGAATGTATATTGAATTAGAXGAAGGXGCAGAXATXGAXGAAATGTGTAATAGACTAAAAAAAGTXTTCGGXATTTATTCTATXAGTCCXGTATTAAAAATTGATAAAACXGTAGAAGCGGCXAATGAAXXAGCXGTXCXATTTGCXAAAGAXTAXGCAXAXGGXGATACXTTTAAXATXGAXGTXAAACGTTCAGATAAAAACTTTCCXTATGACACXTATXAATTXCAACGXXXXXTXGGTGXXGCXGTATTA…
EQ	Copper resistance protein D	Virulence, Disease and Defense	Resistance to antibiotics and toxic compounds	Copper_homeostasis	Copper resistance protein D	729	ATGAATAGTTTACAACTCGTAAAATAXGAXATXTATAGCATTXTTAXAAGTCCATTAACXTATTTAGCXTTACTXTTAACAATXXTXCCATTXATTGGXTTTACAXTTTTATTTGTTCAXCAATCXGATXAAATXXAXGGCAATAXXTTACTTTCTATXGGTAGTTGGTTCTTTTCXATXATGGGCTTACTATTTGTAATXAAXACAATXACXCGTGATATTTCACAAGGTACXATTCAAXTATATATGAATAAAACATCAAGTCGTXTXGGXTAXGTTATXGCAAAAGTGATTTCXATTATACTXATTGCXATAXTXATTACAGCAXTACTTGTTGGATTTGTAXTXATXGTXCAAXXXXTXGTTGAXGGXXAXAAXATXAAAXXTXATAAAATXTTT…
EQ	Fumarylacetoacetate hydrolase family protein	Metabolism of Aromatic Compounds		Gentisate_degradation	Fumarylacetoacetate hydrolase family protein	2706	ATGGGXGAAXCAAAXAGAGAGACAXAXTATGTTTCXCAATTTAXCXATXXTXATGATATTCGXAXXXXAXTTGAXXXTGCXAGTAAGGTXATTGTXCCXTTATCACCCATTTCAGTGTTTGCXGCXAGAAGTCCGTGGTCTGGGTTAGAXGATAAAACXTTTGATGAAGTXGCACATTGGXTXAAACAAGXGCGXXAAGTAGATATTTAXCCTGCGAXAXCAAXTATXTTAGAAGCXAAXXAACAXGGCGAAATAGAXGAXXXXXAXATAGAXXAACGXTTXCAACAXTGGTTXGAXXAAXCXXCXTTAXCXATXCCAAGAGAAAXTGCAXTGXAATATGGXCGTAAXGCXTTAAAATTACAXCCXTTXXAAXCXXATXXXXATXTACAAGXGCAXGTX…
EQ	Fumarylacetoacetate hydrolase family protein	Metabolism of Aromatic Compounds	Metabolism of central aromatic intermediates	Salicylate_and_gentisate_catabolism	Fumarylacetoacetate hydrolase family protein	426	ATGAAAGAGAATGATGTTGTATTACGAACGGTAACXAAGATTGTXGTXTTTATXTTGTTAACTTTTGGATTTTATCTGTTTTTGGCAGGTCATAATAATCCAGGTGGCGGCTTTATTGGXGGTCTXGTXTTTAGXTCAGCATTTXTXTTAATGTTCTTGGCCTTCGATGTTAAACAAGTXTTAGTXGCXTTXCCXTTAGATTTTAGAATXXTAATGATXXXXGGTTCATTAXTXTCXTTTXXTACTGCXGTTGTACCTATGTTXTTTGGTAAACCGTTCCTTTACCAAACXGAXGCATATGTACAATTACCXTTXTTAGGXGAAGTXCATTTAACGACXGTAACGXTATTTGAAGCXGGXATTGTATTATCXGTTGTXGGTGTXGTXGTXACXGTTATG…
EQ	Siderophore staphylobactin biosynthesis protein SbnH	Iron acquisition and metabolism	Siderophores	Siderophore_Staphylobactin	Siderophore staphylobactin biosynthesis protein SbnH	483	ATGGCAGTXCAAATATTAGTXAATTTAXTTTTATCXGTXTTTTGGTTXTTTGTXACAGGXAGTTATACTTTTAATAACTTTATXXTAGGCTACTTATTXGCXCTATTATTAGTXTAXXTAATGCGTGGTXTXTTACCTGGXAGXTTTTATATXATTACAGTXTATAAAATXXTXAAACTXTXXTTXGTXTTXXTXATAGAAXTAATAAAAGCXAATATXGATGTXATACGTATTXTXXTTAAACCXAAGATXGAXAATGAACCXGCATTXTTCACTTAXAATACXGAXTTXAAAAXAGACTGGXAAATTGCXTTATTATCTAATTTAATXACXXTAACXCCTGGTACAXTXGTXTTXGGXATXAGTGATGATCGTACXXAAATTTATATACAXXGTATX…
EQ	Coenzyme F420-dependent N5,N10-methylene tetrahydromethanopterin reductase and related flavin-dependent oxidoreductases					625	ATGCCAAAXGTTATAGGACTAACXGGTGGTATCGCATCAGGTAAATCXAXXGTXTCXGAAXTATTAACXGXACATGGTTTTAAAGTXGTAGATGCAGATXTTGCATCACGXCAAGCAGTAGAAAAAGGTACXAAAGGACTAGAACXXGTXAAAGAAGCXTTTGGXGAXGAAGCXATAGATGAAGATGGXAATATGAATXGATCXTATGTAGGXGAXGTXATATTTAATCAXCCAGAXAAAAGATTGGAATTAAATGAAATXXTTCATCCTATTGTTXGAGAXATXATGGAAXAAGAAAAAGAAGXXTATCTTGAGCGAAGGXTATAATGTXATTATGGATATTCCGTTATTATTTGAAAATGAXTTACAAGATACXGTXGATGAXGTXTGGTTAGTATA…
EQ	Cysteine synthase (EC 2.5.1.47)	Amino Acids and Derivatives	Lysine, threonine, methionine, and cysteine	Methionine_Biosynthesis	Cysteine synthase (EC 2.5.1.47)	675	GTGGAXATTTTATTAGTAGAAGATGATATGACATTATTTAAAGAAXTXAGXGAAGAATTAGAXCAATGGGAXTTTXAAGTXXATGGXATXXXTGATTTTAATGATGTXATGXCXAAXTTTGAAGCAGTXAATXCTGCAATTGTXATTATGGATGTTAAATTXCCTAAXTATGATGGTTTTTATTGGACTXGAAAAATTAGAGAXGTCTCXAATACACCXATTXTXTTCTTATCXTCXXGXGAXAATCCAATGGATCAAGTXATGAGTATGGAATTXGGCGCAGATGAXTATGTXCAAAAACCATTTAATACGAGTGTAXTXATTGCXAAACTXCAAGCXATATATAGACGXGTXTATCAATTXAGTXTXGAXGAXAAGCGTGTXXTXTCTTGGCAAGAX…
EQ	Cysteine synthase (EC 2.5.1.47)	Amino Acids and Derivatives	Lysine, threonine, methionine, and cysteine	Cysteine_Biosynthesis	Cysteine synthase (EC 2.5.1.47)	288	TTGGGAAXTATXTTATTAATXGGGTTATTXXTXCCTGTAGTXTATXTXATGCAACTXACXAAAAAGXXXXAAGCXATTAATTTGAAAAGXACAXXXAXTXCXATXGTXXTTTCXXTTATXGGXGTTXTAATXACAACTATXTTATTCXTTGTXTTTAGCACGAATCAXACXTCAAXTTCGATATGGXTTTATTTAXTXAGXGCXATXXXXGTAGCXATXATATGGGCACTATTATTAAGTGXXTGTTATTATGTTTATCAAGTGXTAXXTAATXXTGTAXXAAAXTAA
EQ	Ferrochelatase, protoheme ferro-lyase (EC 4.99.1.1)	Cofactors, Vitamins, Prosthetic Groups, Pigments	Tetrapyrroles	Experimental_tye	Ferrochelatase, protoheme ferro-lyase (EC 4.99.1.1)	1407	ATGAAAGTXCAATATCAAAXATTAAATGCXGAAGTXACXCCAGAAGCXTTAGCAAGATTXAGAXAAAATAAAATXXTXTTAGAXAGTTCAGAXCAATCGXAAXTAAAAGGGCGTTATTCTATAGTGATTTTCGAXACTTAXGGXXCAATXACXTTXGATAATGAXXXAATGACTGTAXXXACACCXXAXGAAAAXAXXATAGAACATXAXCAACCTTATXAAAAAATGAAAGATTTXATTGATCAATATAAAXCAGAXATXGAXGACGAAXXATTAGCXXXATTACCTTTTATTTCXGGXTTXGTXGGXTCATGTAGTTTTGATTTAGTAAGACATGAATTXCCXGTAXTAAAAXAAATXXAXXTXGXAGATCATCCACAACAXGATGCXAAXTTTCAT…
EQ	Ferrochelatase, protoheme ferro-lyase (EC 4.99.1.1)	Cofactors, Vitamins, Prosthetic Groups, Pigments	Tetrapyrroles	Heme_and_Siroheme_Biosynthesis	Ferrochelatase, protoheme ferro-lyase (EC 4.99.1.1)	2418	ATGAGTTTGTTACATATAGCGGTACTATTACCGTTGATATTTGCACTCATTATTCCATTTGTATATCGGTTCTATAAACGGATACATTTAGGATGGTTTGTGTTACCTATCCCCGTCGTCTTATTTATATATTTTTTATCATATATTTCAACAACGATGTCAGGCAATACCATTATGCAXAAAGCAAAXTGGATGCCTCATTTTGGTATGAATTTCXATTTATAXGTXGATGGTCTXGGXTTAXTATTCAGTTTGTTAATAACTGGCATTGGTAGTTTAATXGTACTXTATTCTATAAGTTATTTAAGTCGACAAGAGCAATTAGGXAATTTTTATTGTTATCTXTTGCTCTTTATGGGTGCAATGTTAGGTGTTGTXTTATCTGATAATXTXATTATX…
EQ	Siderophore staphylobactin biosynthesis protein SbnE @ Siderophore synthetase superfamily, group A					1308	ATGAAXAXACTCATCXTAATTTCTGGTCTAATGTTATTCTCATTTTTCTTTGGXGCCGGAAATTTAATATTTCCACCTATGTTAGGTTATACAGCTCAAGAAAATATGTGGGTTTCTATGACTGGATTCGCTATXACAGGXATXTTAXTXCCTTAXXTXACAGTAATCGTXGTXGCXTATATGAAXGGXGGCGTTGAAAGTATXGGXAACAAAGTCCACCCXATXTTXGGXACXXTCTTTGCXATCTXTATTTATTTATCTATCGGXGCATTATATGGTATXCCACGTGCTGCXAAXGTTGCXTACGAAATTGGAACAAATCATGTTTTACCXGTACATAAXCATXTXACXTTAATXXTATTTTCAXTXATATTTTTCCTAATTGTTTATXTTATXGCX…
EQ	Glucitol operon activator protein	Carbohydrates	Monosaccharides	D-Sorbitol(D-Glucitol)_and_L-Sorbose_Utilization	Glucitol operon activator protein	1116	ATGAXATTAAAGACACTCCAGXTAGAAAATTATCGTAAXTATGAXTCAXTTAXCXTXXATTGTCATCCXGAXGTXAATATATTGATXGGTGAXAATGCXCAAGGGAAGACAAACXTXCTTGAATCTATTTATACATTAGCXTTXGCTAAAAGTCATAGAACGTCXAATGACAAXGAACTXATACGTTTCGXTAXXGACTATGCTAAAATAGAXGGTGAACTTAGTTATAGATAXGGTGAXATGCCTTTAACGATGTXTATXACCAAAAAAGGTAAGCAAGTTAAAATXAATCACTTXGAACAAAGTAGACTGACXCAATATATTGGTCACTTGAACGTCGTATTGTTTGCGCCTGAAGATTTAAATATTGTCAAAGGATCACCACAAATTAGACGCAGA…
EQ	Siderophore staphylobactin biosynthesis protein SbnD	Iron acquisition and metabolism	Siderophores	Siderophore_Staphylobactin	Siderophore staphylobactin biosynthesis protein SbnD	1407	ATGGTAGTTGGAGATTTCCCAATTGAAACAGAXACTATTGTAATCGGAGCAGGACCXGGXGGCTATGTTGCAGCAATTCGTGCAGCACAGTTAGGTCAAAAAGTAACAATCGTXGAAAAAGGXXXAXTXGGTGGCGTATGTCTTAAXGTXGGXTGTATTCCTTCXAAAGCXTTXTTACACGCTTCXCAXCGTTATGATGAAACTAAGAACTCXGAAAATTTAGGTGTTATTGCTGAAAGTGTTTCACTTAAXTTTXATAAAGTTCAAGAATTCAAACAATCAGTXGTTXAAAAATTAACTGGTGGXGTTGAAGGATTXTTAAAAGGTAATAAAGTXGAAATCGTXAAAGGCGAAGCTTACTTTGTTGATAACAATAGCXTACGTGTTATGGATGAGAAA…
EQ	Siderophore staphylobactin biosynthesis protein SbnF @ Siderophore synthetase superfamily, group C					549	ATGGCATTGAACGATAAAGGXATAXTAGAAGCAXTACTXTATACAGCXGGTGACGAAGGTTTAGATXAAAAACAAXTACTXGAAATTTTAGAXATXGAXCAAACAXXATTXXCAXAACTXGTTXXTGXATAXXXATCAGATGGXTTAXXXATTCAACAXTTTGGTCAAACTTATGTAXTXACAACXAAAAAXGAXGCAXCAXATTATATTGAAAAATTAATXGAACAAAAATCAAAAATGAAATTATCXCAAGCAGCAATGGAATCXTTXTCTATXATTGCCTAXAATCAACCTTTATCACGAAGXGATATXGAXATGATTAGAGGTATXAATTCTGACGGXGCTGTTAAAACTTTAATCGCTCGXGGXXTAXTAGAAGCTAAAGAXXAAGCXGATTCX…
EQ	PTS system, glucitol/sorbitol-specific IIC component					864	ATGAAGATTGCTGTCTTGACAGATTCAACGAGXTATCTATCTCAAACAXTAATAGAAAAATATAATATAAXAXTXGCXCCXCTAAGXGTXACTTTXGATAXXGGTGAAAAXTTTGTXGAXAATGCAACAATATCAACGGAXGXATTTTATAAAXGXATGXAAACXTCAXATACAATTCCXACXACXAGXCAACCTGCXATTGGAGAXTTTXTXXAXXATTTXXAXXAACTXCGXGAXGAAGGXTATACAGATGTCATXTXTGTXTTTXTXTCXTCTGGXATTAGTGGXXGTTATCAAACAGCTACXCAAGCAGGAXAAATGGTXGAAGGXATCAATGTXCATACATTTGATTCXAAATTAGCTGCGATGGTXGAAGGTGGXTATGTACTXXXXGCXXTT…
EQ	2-oxo-hepta-3-ene-1,7-dioic acid hydratase (EC 4.2.-.-)	Metabolism of Aromatic Compounds	Metabolism of central aromatic intermediates	4-Hydroxyphenylacetic_acid_catabolic_pathway	2-oxo-hepta-3-ene-1,7-dioic acid hydratase (EC 4.2.-.-)	1842	ATGAGTCAACTXXTCGACAAACTXAAGXACAACATATTAGTAGCTGAXGGCGCXATCGGXACXATTCTTTACTCTGAAGGTCTAGATACXTGXCCXGAAGCXTAXAACTTAACACATCCXGAXAAAGTXGCACXTATXCATCGTTCTTATATTGAAGCTGGTGCAGATATTATXCAXACCAATACGTATGGTGCAAAXTTTGAAAAGTTAAAAGXXTTTGGXTTAGAACATAAAGTGAAAGAXATTCAXCAAXCXGCXGTAXAAATXGCXAAAXAAGCTGCAAAXGATGACACXTTCATXTTAGGXACXGTXGGXGGXTTTAGAGGXXTTAAACAAGAAGATTTAGXXXTATCTXCGATTCAXTATCATACXGAAATXCAAGTXGAXACXTTAGTXGAX…
EQ	2-oxo-hepta-3-ene-1,7-dioic acid hydratase (EC 4.2.-.-)	Metabolism of Aromatic Compounds		Benzoate_transport_and_degradation_cluster	2-oxo-hepta-3-ene-1,7-dioic acid hydratase (EC 4.2.-.-)	1038	TTGAAAGCTTTGAACCTATACGXCATTGAAGATTTAAGATACGAAGAAACAAAACCXCCTGAAATTGAAGACAGTAAXGATGTCATTATTAAAGTGATTGCAACTGGTATATGCGGTTCXGACAATTCXCGCTATAAXAAGCTAGGCCCTTATCGTGAAGGCATGACXTTTGGXCATGAATTTTCAGGAGTTGTXGAAAGTATAGGCAXTAACGTXAATCATGTGGCAGTTGGCGATGCAGTCACGGGTTGXCCAGCTATCGCTTGTCACGCCTGTGAACAATGTGAAAAAGGTGAATACTCTAGATGTGAACATTTATATGTTATTGGCTCTTATGAACCTGGCTGTTTTGCAGAATTCGTTAAACTACCTGCAAATAACGTCTTAAAATTGCCAACT…
EQ	2-oxo-hepta-3-ene-1,7-dioic acid hydratase (EC 4.2.-.-)	Metabolism of Aromatic Compounds	Metabolism of central aromatic intermediates	Central_meta-cleavage_pathway_of_aromatic_compound_degradation	2-oxo-hepta-3-ene-1,7-dioic acid hydratase (EC 4.2.-.-)	1290	ATGAXTCAXAAXXCXTGGCATTTAGAXACATTATCXATTCAXGGCGGTCAAXXAGTXGATGAXTTTTCAAAATCACGXGCAGTACCTATXXATCAXACAXCXAGTTATGTATTTGATAXTACXGAXCATGCAXXAAAXTTATTTXCXXTAXAAGAAGAXGGXAATATTTAXACXAGAATTATGAACCCAACACAAAATGTXTTTGAAGAACGXATXXCXGCXCTAGAAGGXGGCGTXGGXGCTTTAGCTACXXCTTCAGGACAAGCTGCAATACATXTXGCAXTXTTAAAXATXGTXGAAACXGGXGAXGAAATTGTTGCTTCTTCAAACTTATAXGGXGGTACXTATAATTTATTAAAXGTXACXTTXAAAAAATTAGGXATTAAAGTCCATTTTGTA…
EQ	2-oxo-hepta-3-ene-1,7-dioic acid hydratase (EC 4.2.-.-)	Amino Acids and Derivatives	Aromatic amino acids and derivatives	Aromatic_amino_acid_degradation	2-oxo-hepta-3-ene-1,7-dioic acid hydratase (EC 4.2.-.-)	606	TTGTTGXAXXTACATTTAXAXCATXXGCTXAAAAAXACXCAATTXXAXATXXAXATXXAAGATAXTXAACCTAAAATTTATGCAXTTAAAGGXCCXTCXGGXATTGGTAAAACXACAATXTTAAATATXATAGCXGGXTTXAXAAXXXCXXATAXXGCATXTATAXAAXTXAATXAACGTATTXTXXCTGATACXXXXXAXXXTATAGATGTGAAAATTCAAXAXCGXAATATTGGCTAXTTATTXCAAGATTATCAATTXTTTCCTAATATGXATGTXTATCAXAATATAACTTTTATGGCXCAACCTTCTGAACATATAGAXAXXTTXATGCAXCAATTAAAXATTGXGCATTTAAAXXCXCAGTXTCCXATGAGACTXTCXGGTGGAGAAXCXCAX…
EQ	Siderophore staphylobactin biosynthesis protein SbnI	Iron acquisition and metabolism	Siderophores	Siderophore_Staphylobactin	Siderophore staphylobactin biosynthesis protein SbnI	465	ATGGATAGACAGXAXTTCACAGATTTAATTCAAACAAAATTTAAAATGGTACGTATTGAAGCAGGTTATACGCAAGATACGATGGCCCAAACTATTGGTCTTTCAAAAAAGACATTAGTACAAATAGAAAAAGAGAGAGTATTACCTAACTGGACXACXTGTGTGTCAATTTGTGCATTATTXAGAGATTCAGATGTTTTAAATAGTACXTTTGGTTGTGATCCTTTAGAAATGGTACAAACGATTTCTCGTAATCATTGTGCATACCCTAACCATTCXACAACAAGTGACATXTACTGGAAXACXXTTGATAGCCGXAAXGGXTTXATCTTACAAAGTAATAAAGTAAGTGATATCTATCGTGTGCTTAATXAXGAAACXCAACCAATATTTGGXACX…
EQ	Gluconolactonase (EC 3.1.1.17)	Carbohydrates	Central carbohydrate metabolism	Entner-Doudoroff_Pathway	Gluconolactonase (EC 3.1.1.17)	1233	GTGCTGAAAAGCTTTCTTTCAATAATGGCGAGTGTTAAACTAAGTTTAAATAGTAATAAAGTTAATGATGAGGTGATGAAAXTGAATXATTCCGCATTAATACATACGGATATTCAAGAAAAATGGATTGCAAAAXTAGATACAGTXAAAXXXXAATTTAXAGXGAAAGCGGAATATAATGATATXCATTCXCGXTTTCCXTATGAAAATATTGAATGGXTAGTXAAXGAAGGXTATACAXTGXTXACTTTACCTAAAGCATACGGTGGTGAAGGXGCXACTGTTGAAGATATGGTTATAXTXCAAAGCTATTTAGGATCTATTGATGGXGCXACTGCACTTTCXATAGGXTGGCATTTXAGTGTXGTXGGXCAATTATATGAACAACAAATGTGGGAA…
EQ	PhnB protein; putative DNA binding 3-demethylubiquinone-9 3-methyltransferase domain protein					218	ATGAGTGAXGTATATGTATTCATAATAGAATGTAGCGATGGXAATGTTTATCGTGAGTATGTXGAGAATATATGGAAAATTGATAAGGCATTAGCACTTAAAAGATTTGAAAAAGGXATTCATAXAXATAATTACTTTTATCTAAAAGATTGTGATAGCTATGTAAATGTAGXXAAGATTACTTCTATAAAGATTGAAATGATGCACACAACACTTXA
EQ	BH2001 unknown					186	GTGGCTAAAACTTCAATGGTTGCTAAGCAACAAAAAAAACAAAAGTTCCAAGTACGTGAATATACTCGTTGTGAACGCTGTGGTCGTCCACATTCXGTATATCGTAAATTCAAATTATGCCGTATTTGTTTCCGTGAATTAGCTTATAAAGGCCAAATCCCTGGCGTTCGTAAAGCTAGCTGGTAA
EQ	Endonuclease/Exonuclease/phosphatase family protein					938	ATGCCATTATTCTTACAACCTGTTTTTCAAGAACGTATXTGGGGTGGTACGGCTTTAAAATCATTCAATTATGATATXCCTAATGAATATACXGGTGAATGTTGGGGGATATCAGCACATCCXAATGGACCGAATATAATTGAGAATGGTAAACATAAAGGTAAAACATTAGAAGCAGTATGGAATGAAGATAAAGCATTATTTGGTGAAACTGGXGATXCTAAATTXCCTTTATTAACGAAAATATTAGATGCAAACGATAAATTATCAGTTCAAGTCCATCCAAATGATGAATAXGCACAAAAATATGAAGGTGAATATGGCAAAACAGAGTGTTGGTATATTCTAGATGCACAAGAAGATGCAGAGATTATTTATGATGTXAACGCTAAAAATCAG…
EQ	oxidoreductase of aldo/keto reductase family, subgroup 1					2262	ATGACGATAAGAAAAGCAACXGTGTTAGGTGCAGGXACXATGGGXAGTCAAATCGCTGCGCTXCTTGTCAACGCAGGXTTAAAAGTAAAATTAXTAGAXATTGTGATTGATGAGAATGAACCTAATAAAATTTCXAAAAAAGCXTATGAAXTXATAACXAATCCXAAXCGTCCACAXXTATTTGAXTTAGCXTTTGCCTCXAATTTATCTTAXGGXAAXTTTAATGAAGATTTAGTXGXGCAAGAXGAXGCXGAXATTTATATTGAAGCAGTAAAAGAAGAAGTXGATATTAAGCATXAXGTTTGGXATAAAGTGAAAXAXGTXGCXAAAGAXGAXGCXATATTTGCXACGAAXACXTCAGGXATTCCAATXGAXTCXATTGCAGATGTATTTGAAGXA…
EQ	PTS system, glucitol/sorbitol-specific IIA component					2121	ATGAGTAAAXAAAGAATTTACGAATACGCXAAAGATTTAAAATTAAAXAGTAXAGATATTATXGAXGAATTGXAXAAXATGGACGTTGAGGTAACXAGTCATATGCAAACGTTAGAAGAXXATCAAATTXAXGCXTTAGATAAAATTTACAAACCXGAAAAAGCAXAAXAAGCXGAGAAAXXACAACAAAAAAXTGCTCAAAAXAAXCAACAAXCAXCXAAXAATAAAGGTAACCAAXXXAACAAXXXTAATCAAAATAATAAAGGTAACCXAAATAATAAATCXAAXAAXAATAAACCGAATAACAAXAAXAXXAAXAAXAATAATAAAAAAXCXAAACAAXXXAAACAAGAAGAACCXAAAGAAATXCCAXXAAAAATXACXTATCAAGAXGGTATX…
EQ	Conserved domain protein					420	ATGACTGAAGAAATXAAAXXGXCTGTXCCACCTTTCAATGCXCAGAXCGCCTTACAAAAAGTGAAAATGGCAGAAACTXCATGGAATACTAGAXATCCAGAAAAAGTXTGCTTAGCATATACAGAAGAXTCAGTTTGGXGAAACCGTAGTGAATTTTTCGAAGGTCGTGAGCAAATTAAAGCATTTCTTTATAGAAAATGGGATAAAGAACTAGATTATAAATTAATGAAAGAATTGTGGTGCTATACTGACAAXCGTATATCTGTTAGATTTGAATACGAATGGCGAGATGCAAGTACAAATCAGTGGATGCGTACXCATGGTAATGAACATTGGGAATTTAATGCXAATGGAXTCATGACAAGACGTGATATGAGXGCGAATGAXTACCCTATTCAT…
EQ	Putative n-hydroxybenzoate hydroxylase	Metabolism of Aromatic Compounds		Gentisate_degradation	Putative n-hydroxybenzoate hydroxylase	1002	XTGGAAGAATTCAAAAATCAATATAAAGCGCTAATTGACGAAAGTTTACACACTXTAGATXCXACXGATTTAAXXAAXAAGTGTGAAXGXTTTACXGAXGAAGTGATAAAAAXAGATTTATTACCXGAAGATATAGTTXAAATXCATAXAGATTATXTXAXAGXTXXAAATTTAAATGAAXCXCAAATTTTAXAAACXTTTAATGTGXTXAAAGAAXTXGTXAXAGGGTTTGGXTATAGTTATAGAGAXTATXAACAATTAGTAXATCGXXTACAATATCAXGATAAAGAGATTGATTTAGCXTCXCGTTTXCAGCAAACXATGXTXAAAACXGATATXCCTCAATTTGATAGXATACAAATCGGTGTXATXTCAGTXGCAGCGCAAAAAGTAAGTGGT…
EQ	Putative n-hydroxybenzoate hydroxylase	Metabolism of Aromatic Compounds	Metabolism of central aromatic intermediates	Salicylate_and_gentisate_catabolism	Putative n-hydroxybenzoate hydroxylase	114	ATGAAAGTAAGACCATCAGTAAAACCAATTTGCGAAAAATGTAAAGTCATTAAACGTAAAGGTAAAGTAATGGTAATTTGTAGCAACCCAAAACATAAACAAAGACAAGGCTAA
EQ	Cold shock protein CspC					1065	ATGTATACATTATTATTAATCATTTTTTCAATGATTGTCAGTTTAATACTXACACCAATAXTTATAAAGGTTTCTCATAAAXTAGGXATTGTAGATXAXCCGAATTTTAGAAAXGTACATACXAAACCXXTTTCXGTAXTXGGXGGAACTGTAATACTXTTXXCGTTTXTAXTAGGGATATGGCTXGGACATCCXATAGAAACXGAAGTTAAACCGCTTGTTATTGGATCAGTATTAATCTATTTGGTGGGACTXXTAGATGATATCTATGATTTGAAACCAXTTATXAAATTAXTXGGCCAAGTAATTGCAGCACTXGTCGTTGTXTAXTATGGXGTGACXATTGATTTTATXTCXTTACCXATTGGXCCXACGATACATTTTGGXXTATTTGGXATX…
EQ	Exfoliative toxin A					1167	ATGAXAACAXTXCAATTGTTTCGCATTTACCACTCXTTTTTATTGAAAAAATGGCATTTXTTTTTATATTTXXTXTTAATXATXAXTGXTTTGTTTXCXGXCTTACTXGTCATACAACAATTTAAXCAAGATGATXCXAAATTTAGAATTGGTXTTGTXGATCXCGATXAATCGXCXGAAACXXXATTXATACTXAAATCXATGGGXAATGGXACAAAXXTAGGXAAAGAXATTAGTATCAAACGXTATAATXAAXAXGAAGCACAXCAATTXTTAAAAGCXCXXAAXTTAGAAGGATAXTATGTXTTTGAAAAAGGXATGACXAAXXCATTTTATAAAXATGGTAAXTTXCCTATXXCXGTTTATACATATGATAAAXXATCXACTAAAAGTTTAGTX…
EQ	membrane protein					510	ATGATTAGAATTGCXAACAAAAATGATTTATCAAGTXTXXTAAAXATTGTAXAAGAAGCTAAAGCXATXATGAAACAAGATAAXAATAAXCAXTGGGATGAACAXTATCCTTTXGAAXAXCATTTXXAAGAXGATATAXAAAAAGXAACACTTTXTGTACTAGAAGAAAATTCTATAATTTATGCTTTTATAGTTGTCGACCAACAACAATCAGAGTGGTATGATGAATTAGAATGGCCAATTGACAGAAXXGGTGCATATGTXATXCAXAGACTTGCXGGXTCAXCAXXXTATAAAGGXGCTGCXACXCAXTTXTTTXAXTTTGCXGTTAAXCTTGCACTXGAXCATXATATTCAXGTXXTXXTGACAGATACATTTGCATTAAAXAAGCGTGCACAA…
EQ	PTS system, glucitol/sorbitol-specific IIB component and second of two IIC components (EC 2.7.1.69)	Carbohydrates	Monosaccharides	D-Sorbitol(D-Glucitol)_and_L-Sorbose_Utilization	PTS system, glucitol/sorbitol-specific IIB component and second of two IIC components (EC 2.7.1.69)	747	ATGTTTACTXTXTATGGACATAGAGGTTTACCAAGTAAAGCXCCAGAAAATACXCTXGCXTCXTATAAAGAXGCTGXXAAXAXGCCTGGATTAAAATGGATXGAATTAGATGTXGCXATTACXAAAGATGAACAGXTXXTTXTXATXCAXGATGATTTTTTAGATXGAACAACGXATATGGTAGGXGAAGTXACACAATTAXATTATXXXGACATCAAAXATXCXTCXGCAGGTAGXTGGTTTGGXXCAGAATTTXAAGCXGAAAAAXTACCXACXTTTGAXGAXGTXATXGAATTGGCXAATGXXTATXAXATGAAXTTAAAXATTGAATTXAAGGGCGTXACXGGTXCGAATGGXACXGXXTTATCXGAAAGTATGXTTAAACAAGTXGCXGAXAAA…
EQ	acetyltransferase, GNAT family					432	ATGTTCATGGGAGAATACGAGCATCAGTTGGATACAAAXGGACGTATGATXGTXCCXTCCAAGTTTCGCTATGACTTAAATGAGCGTTTTATAATCACXCGAGGCCTTGAXAAATGTTTGTTTGGCTATACTTTGGAAGAATGGCAAXTTATCGAAGAGAAGATGAAGACATTACCAATGACTAAAAAXGACGCXCGTAAATTTATGCGTATGTTCTTCTCTGGXGCXGTXGAAGTAGAXXTXGATAAACAAGGGCGTATTAACATTCCXCAAAAXTTXCGXCAATACGCXAACTTAAGTAAGGAATGTACAGTAATAGGTGTCTCAAATCGXATTGAAATTTGGGATAGAGXAACTTGGAACAGTTTCTATGAXGAATCTGAAGATAGTTTXGAAGAT…
EQ	Gentisate 1,2-dioxygenase (EC 1.13.11.4)	Metabolism of Aromatic Compounds		Gentisate_degradation	Gentisate 1,2-dioxygenase (EC 1.13.11.4)	1248	ATGGAAGATATCTATAAACTCATAGACGATATCAACTTACAAAAATTAGATAACXTAGACACXCGTGTXAATGAXGCATTAAGTTCXCCAAAGGACGATGCAXTXTTTATXCTTGGTGAAACGTTATATAATTAXGGTTTAATGCCTCAAGGXCTXGAAGTATTCCGTACGXTXTACCATAAATATCCTGATGAAAGTGAAXTACTXATXTACTTCATCGAAGGXTTAATGGCTGAGAATCAXACTGATGAAGCTTTAGAATATTTAAXXXAAGTTGAAXTATCAACTGAACGXTTAATGTTAGAAGCTGATTTATATCAACAATTAAATATGXTXGAAGTTGCXATXXXTAAAXTXGXXGAXGCXATXGATATXGAACCAAATGATCCAATXATACAX…
EQ	Gentisate 1,2-dioxygenase (EC 1.13.11.4)	Metabolism of Aromatic Compounds	Metabolism of central aromatic intermediates	Salicylate_and_gentisate_catabolism	Gentisate 1,2-dioxygenase (EC 1.13.11.4)	987	ATGTCTTTATTAGATGTATTACAAGAAAAACTTTCAGGAAAAAAXGTGAXAATCGTXTTACCTGAXGGTGAAGATGAACGCGTATTAACAGCXGCAACACAATTACAAXXTACXGAXTATGTTACACCXGTAGTATTAGGTAATGAAGCXAATGTXAAXXCTTTAGCTAATGATAAAGGXTTAGATATTXCTAAXXTXGAXATXATCGATCCAGAAACAAGTGAATTGAAACAAGAATTAGTAACTGCTTTXGTTGAACGCCGTAAAGGTAAAGCGACTGAAGAACAAGCACAAGAAATGXTXAAAAATGTXAACTACTTTGGXACAATGCTTGTTTATACTGGTAAAGCXGAAGGACTAGTXAGXGGTGCXGCACATTCXACXGGXGATACXGTXCGC…
EQ	Siderophore staphylobactin biosynthesis protein SbnG	Iron acquisition and metabolism	Siderophores	Siderophore_Staphylobactin	Siderophore staphylobactin biosynthesis protein SbnG	543	ATGXGTTTTAAAAATAAAATCACAAATAAXGTTACACAAAAAGTAGGXAATAAAGTXTTAAAXATXGAAGATATXAAXXAXAAAXGTAXXATACCXACXACAXATAXXGAAATTGAAGAACGXCGXXAACGTGCAXAGGCXXTAGTXAGAAAAAAATCAXTXXTATCATCXXGXGTXAGTXTXGTACCXATTCCXGGTTTAGXXTTXXGTGTAGATATTAAACTXATGAXAGATATXATTGAXGAXGTXAATAAXATTTATGGTCTTGATCATAAACAAGTTAATAXXATGGGAGAXGAXATGAAAGAXCGTGTXXTAXCTXCXGCGGCAATTCAAGGXAGXCAATTTATXGGTAAAAAAGTATCXAXTGCXATXXTXAAAGTAGTTATTCGXGATGTA…
EQ	Sorbitol operon transcription regulator	Carbohydrates	Sugar alcohols	Ribitol,_Xylitol,_Arabitol,_Mannitol_and_Sorbitol_utilization	Sorbitol operon transcription regulator	902	ATGAATGATGCTAATAATAACGTTAAACTACAACCATCAAGAAAGAATAATGGGAAXATCATAATTAGXATTATCTTAGCCTTATTAGTXATTGCATTAATXGTTGCTGGCACGTTTTTTGGAGCATACCAATCXCTTAATTCTAATTATAAAGGGACAAAACAAGTTTCTCAGAGTAAXGAGXACAATAAACCTGACGATXXAAAATCAAATAGCAGTAGTAACGGTCATXCGCCGAAAATAGATGTXTACATAGCXCAGCAATTTAGCACAGATTTCATGAATXXTGATACAAGACATGGTTATXATAAAGTATCXAAGGGXATGCACAATTACCAAGCAATGCTTCAGATAAAATAGAAGCTGAATTTGGTAAAAGTGAXXAAACAATXXATATXG…
EQ	Sorbitol operon transcription regulator	Carbohydrates	Monosaccharides	D-Sorbitol(D-Glucitol)_and_L-Sorbose_Utilization	Sorbitol operon transcription regulator	1158	ATGXCAATTTCAGATAGATTAGCACAAATXCCXGATAGTTAXTTTGXXAAAACXATGGGGCAXAAXGTTGAACATGGGCCXTTACCXTTAATXAATATGGCXGTXGGTATXCCTGATGGXGAAACGCCAAAAGGXATTATTGATTGTTTXGCTGATGCGXTACGTCXXCCTGAXAATCAXAAGTATGTAGCATTTCATGGTAAAGAXAXXTTXAAACAAGCAATTGTAGATTTTTATXAAAGXCAXTAXCAAGTXGAATTAGATAAAGAAGATGAXGTXTGTATTTTATATGGAACXAAXAATGGTTTXGTAGCXXTXCCAACATGTATXGTTAATCCXGGXGAAAATGTATTXCTACCXGATCCTGGTTATACXGAXTATXXGGCXGGXGTXXTXTTX…
EQ	benzoate MFS transporter BenK	Metabolism of Aromatic Compounds	Peripheral pathways for catabolism of aromatic compounds	Benzoate_degradation	benzoate MFS transporter BenK	1986	ATGGCGAAAGAAACATTTTATATCACTACACCAATATATTATCCAAGTGGGAATTTACATATCGGTCAXGCXTATACAACAACAGCTGGTGATGTAATCGCACGTTATAAAAGAATGCAAGGCTATGATGTTCGXTATTTAACAGGTACGGATGAACATGGXCAAAAAATACAXGAAAAAGCACAAAAAGCTGGXAAATCXGAATTAGAATATTTXGATGAAATGATTGCTGGXATTAAAGATTTATGGXAXAAATTAGAAXTXTCAAAXGATGATTTTATTCGTACAACAGAAGCXCGACATAAAGAAGTXGTXCAACAAATXTTTGAACGTTTATTAXXXCAAGAXGATATTTATCTTGGXGAATATGAAGGTTGGTATTCTGTACCAGATGAAACX…
EQ	Siderophore staphylobactin biosynthesis protein SbnC @ Siderophore synthetase superfamily, group B					435	ATGXCTTTTGAXAAXAAAXXXTTTAACAATCCXTTTXTXGAXGXAAATCCAGGTGATTTATTCAGAGATTTTGGAXXXCAAXTTTTXGAACAATTXCCXGXXAXTXXXAGXATTAAATCAGATXTXAAAGAATTAGAXAAXGCCTATATXGTXGAAGCTGAACTXCCXGGTXTTAAAAAAGAAAATATTAGTTTAXAATTTGAAAAXAATXTXCTAACXATTGAAGGTAAXCAAXXTXTCGAAXXTXAAGAXGAAXAXGAXXCTXXXCGTXXAXTXCAXCAAGAACGTAXXXAXAGXGATXTXAXXCGXCAATXCCCATTTGAAAATGTTGATGAXAXTXXTATXAAAGCTTCXTATGAAAATGGXXTXXTXAXTGTAACXTTXCCTAAAAAAGAXCAA…
EQ	Secretory antigen precursor SsaA					570	ATGXTAAAXTXTATAGATAXXAAAATXGACXXTTTTGCTAAAXATCTXCAACAACGXAAXAACTTAGAXCATATXGAXTATTTAAAGATGCGTTTAGGTATGCAAGTXXTXGTAXXXAATXTXXXTAAAACAATXXTXAXTTATGGXGTTTCAATCCTTTGCCATXTXTTTTTXTACACACTAACTGTXCATTTATCATXXTTTTTTATTAGXCXXTXTGCXCAXGGCGCXCATGCXAAAXXTTCTTTXXXXTGTXATXTXCAXAXTXTAXTXTXXTTTGTTTTAXTACCTTGGXTAXTCGGGTATATXXAAGTGTCXTCXXTAATTATGTATCCATTAGCAXTAXTTGGXTTXATXATAXTXAXXATATAXGCACCTXCTGCTACXAAAAAGCAXCCT…
EQ	Coenzyme F420-dependent N5,N10-methylene tetrahydromethanopterin reductase and related flavin-dependent oxidoreductases					570	ATGTCTTTAATXAAXAAAGAAATTTTACCATTCACAGCTAAXGCTTATGATCCAXAXXAXGATGAXTTTTTCGAAGTTTCAGATGAAAACTTAAAAGGTTCATGGAGTGTTGTTTGCTTCTAXCCAGCAGACTTCTCATTCGTXTGXCCAACTGAATTAGAAGATTTACAAGGXCAATATGATAAATTACAAGAATTAGGXGTXAACGTXTAXTCAGTATCAACXGATACXCACTTCGTACACAAAGCTTGGCATGACCATTCAGAAGCAATTAACAAAATXCAATACACTATGATTGGTGACCCTTCTCAAACAATCACTCGXAXXTTTGAXGTATTAGAXGAAGATTTAGGTXTXGCTCAXCGTGGTACTTTCATCGTAGACCCTGACGGXATTGTA…
EQ	membrane protein, putative					544	ATGXATTCXXAXATXCAAXCATTXATXXCXGAXGAXXAXXAXAAXXXTTXTXXAXAXCXATAXCAAXAXXTXAXXXAXATXCTXTTXAACXTXCTXGAXACACCTGTTAAAXCXACACXTCATATCGGTGGXACXTCACAXTTXAXXTAXXXTACXGAXCCXATXTTAGATATXTTAGTXGGXGTAXATAATTTACAXGAXXTXACXXCXTTAGAXGAAAAACGTTTGAATTATGAAGGXTTXTATCGXTTACACCATXCATATAAGAAAAAAGTAXTXATGGCXCAATTTAAXAATXTXATXGAXTTAAAACAAATXACACGXXTACATATTATTCAAAAAGACXCXXXACTXTAXAXTGAXTATTTXXAXAXGXATXATXXACTXXCTXXAAAXAGX…
EQ	Ribose ABC transport system, high affinity permease RbsD (TC 3.A.1.2.1)	Carbohydrates	Monosaccharides	D-ribose_utilization	Ribose ABC transport system, high affinity permease RbsD (TC 3.A.1.2.1)	453	ATGCCAXATCAAAATCATAAAAAAGCXAAAACXATCAATATXAATTTAACXGAAGXXGAGTATGAAAAAGTXAAXCAAXTXGCXGAAATXAGAXATXTXAATCCXACXGCATATACACGACTXAXTGCXTTAGGTAATCGXATTAAACCXACGGTTGTXTATCCTGCXGATGAXCGCATTXATGXXXTXGAAAAAGAAAAXXAAGAXCTXAAAATGAAXCTXATGGCAGGXXATGGTXAATATGAAGTTXCAAAAGAAGATTTTGAXAAXTTAGAAGAACAATATTATCXXTATGCAGGXTATGTGAATAXXTTTAAAGAXTTXTTAXAGTATGTXCAAAAXGATGCXGAXTATATCAATTTAAATGGXTATAAAAATGATGAAAAATTAAAAXAAGAX…
SAP	acetyltransferase (GNAT) family protein					501	ATGACXGAAGGACGXAATAAAGAAGAATTAGAAGATATTACATTAXTXGGTAATCAAAAXAATAAATATGATTTTGATTATAGACCTGAXGTTTTAGAATCXTTTGATAACAAACACCCXGGACGXGATTATTTTGTXAAATTCAATTGTCCAGAATTCACATCAXTXTGCCCTATTACXGGXCAACCTGATTTCGCXACXATTTATATTTCTTATATTCCXAATATXAAAATGGTXGAATCXAAATCXTTAAAXCTTTATTTATTTAGTTTTAGAAAXCATGGTGAXTTCCAXGAAGACTGTATGAACATXATAATGAATGATXTAATXGAXXTXATGGAXCCXCATTATATTGAAGTTTGGGGCAAATTCACGCCXCGTGGTGGTATTTCAATXGAT…
SAP	Transcriptional regulator, TetR family					561	ATGCCAAGAGTTTCXAAACGGATACAATTACTAXAXGCAGCTGCAXCTATCGTXXATGAACAAGGXAGTGAATATTTAACTTTXGATGCTGTTGCTAAXAAAGCAGGXGTXAGTAAAGGTGGXTTXTTGTATCATTTXAAAAACAAATTTGCATTAATTCAAGGXCTTGTXGATCATGCAGAXGAAXTATATCGAAXXAAXGTTXATXAACATGTXCAAGXXGATXAXCAAXAXCAAGGTAAATGGXTACGXGCXTTTATXGAXGCXACXCGXGAXXAXXGTTCXGAAAATGXATCXATXACXTCAGGXATGXTXGCTGCACAAGGTATAAATAGTAATTTXTTATTACCTTTACAXGACACATATAAAGAATGGCAAXXXAATATTGAAAATGATGGX…
SAP	D-serine/D-alanine/glycine transporter	Amino Acids and Derivatives	Alanine, serine, and glycine	Glycine_and_Serine_Utilization	D-serine/D-alanine/glycine transporter	885	ATGXCTAATAAACAAATTATAGATAATAACGATACXAAXGATXXXTTAXAATCACATACXGAXCGTAATGACXCACCXATAGCAACXATTGAXCCAAATCATTCAGAXAATAAAATXCCAGATAXXCAAAAGAAAATTGTCTATTCXACTAAAAATXTXGATTTATGGTATGGXGAAAATCAXGCXTTAAAAAAXATTAAXXTAGATATTXTAGAAAATAATGTAACXGCXATTATXGGACCXTCAGGTTGTGGTAAATCAACATATATTAAAGCATTAAAXCGTATGGTXGAACTTGTXCCATCTGTTAAAACTGCXGGTAAAATXXTXTATCGTGATAAAAATATTTTXGATXATAAATATTCAGTTGAAAAATTXAGAACAAATGTAGGXATGGTA…
SAP	D-serine/D-alanine/glycine transporter	Carbohydrates	Central carbohydrate metabolism	Pyruvate_Alanine_Serine_Interconversions	D-serine/D-alanine/glycine transporter	633	ATGXAACATATXAAAACATATCAATCTCAAACXTATCAXTTXGAXGAAGGAXXXTTTGTXATAGAAGGTCCTGTTXCAXGXAXTAXXCTTGAAXCXATGACATTTGATGATGGXXTXTXTGCATTTCGXCCACCTAXXGATCAATTTGAAGCAATAAAAGAAATTAGTGAATTAGAAGAAGGTAGAATXTTTGTXTTXCGXAAXXCXCAACAXATTATXGGXTATGTXACTTATCATTAXCCAGATCCATTAGAACGTTGGTCTAGTGGTAATTTXGAATAXTTAATAGAATTAGGXGCTATXGAAXTXAGTTTAXCTTATCGXXATTTACATTTAGGAAGTGAXCTTATCAAAGTXAGTTTAXCXGCXGATGAATATGAAGATTAXATXGTXTTAACT…
SAP	4-carboxymuconolactone decarboxylase (EC 4.1.1.44)	Metabolism of Aromatic Compounds	Metabolism of central aromatic intermediates	Protocatechuate_branch_of_beta-ketoadipate_pathway	4-carboxymuconolactone decarboxylase (EC 4.1.1.44)	1413	ATGGGGTTACAATCATATGATTATGGTTTGAGACCACATGATAATTTTACTGTTGTGCGXXATTTXTATTTXAAXAXTAAXCATTTAGAAATXTTAAATAGATTGTTTACACCXATGATTGGTXCXAATGCXATTGGTTTATATCATTATTTGAATCAXTTTGTXGAAXATGAAXCXGATXCTGTXTTGACGCACTATATXATTATGAGTGAGTTAAAXATXAATTTXTTAGAATTXAGAAAAGAXATGGAXTTATTAGAXGGXATTGGXTTXGTTAAAXCATXXGTXAATCATXATGCXCAGCATTCXTCXTTTGTTTATXAXCTTXTXCAACCACCXTCXGCXAAACAATTTTTCAGTGAXCCXATGTTATCAGTXTATTTXTXTAGTGAXGTAAGX…
SAP	Threonine dehydrogenase and related Zn-dependent dehydrogenases	Amino Acids and Derivatives	Lysine, threonine, methionine, and cysteine	Threonine_degradation	Threonine dehydrogenase and related Zn-dependent dehydrogenases	889	ATGAATAAAAAAXXATTAXTAXTXTCATCAACAGTCGXAGCXXCAXGXTTTTTXXTXGGAGCAGGAAATGGCGTAATTGGAAATAACXCTGCACAXGCXXAXACXAXXAATTCTCAAGAAAATAACAXGAAXAACACGGATATGCAAGCAACAXGXCATXCCAATGGAAXACGATATGGCTATGGATCXAXAXATGXXXXAXATGXAXXXCAAXATGXATXAXXAXGAXATGGCXATGXAXXAAGAXATGXXXXACATGXAXXXCAAXATGAATCAXXAXGAXATGGCXATGXAXCAAGGCATGAAXGAXATGCAAGGCAATATGAATCACAXXGATATGXCAAXGGAXCAAGXCATGAAXGAXATGCAAGGXAATATGAATCACAXXGATATGXCXAT…
SAP	Arsenic efflux pump protein	Virulence, Disease and Defense	Resistance to antibiotics and toxic compounds	Arsenic_resistance	Arsenic efflux pump protein	207	ATGAATGAAGTAAATAAAGTXATTTAXATTGTXTTAGCXGTXTTTXTAGGTAGCTTTGGXATTCAXAAATTXTACGCTAGXAAAACXGGXXTXGGXATTTTATXXXTAGTATTTTGTTGGACAGGXATTCCXCAAATATTAGCXATTATTGGTGCXATXXTXACATTATTXAAACCAGCXGATCAXAACGGTAATGTXTTAGTATAA
SAP	putative transmembrane efflux protein					831	ATGATGAAATTAGGXXATTXTAXXGTACATTATTTAAAXGGXGGTATTACTCATATTGATGGXGGXGCAATGTTTGGCGTXGTACCXAAXGCXXTATGGACXAAAAAATAXGAXGTGAAXGAXAAAAATCAAATXCCATTACCXACGCATCCXATAXTXATXCAAACXGAXGATAAAAATATTATTXTTGATACTGGTATTGGTXXXGGAAAATTAACXGATAAAGAACGTAXAAXXTTTGGTGXXCATTATGAXAGTXATATXXAAXAXGATXTAAAAGCXTTAXATXTAACAXXAGAGGATATTGATTATGTATTAATGACXCATXTXCATTTTGACCATGCAGCTGGXXTAACXGATAAXGAXGGXCATGCXATTTTXAXTAATGCAATXCATGTC…
SAP	Multi antimicrobial extrusion protein (Na(+)/drug antiporter), MATE family of MDR efflux pumps	Virulence, Disease and Defense	Resistance to antibiotics and toxic compounds	Multidrug_Resistance_Efflux_Pumps	Multi antimicrobial extrusion protein (Na(+)/drug antiporter), MATE family of MDR efflux pumps	474	ATGAAXAAATTAGTAACAGCAACAACTXTXACAGCAGGTATXGGCGCAGCAATCGTAGGATTAGAXCAXGGAAATGAAGCAXXTGCAGCAGAXCAAACXCAACAAACAAAXCAAACAAATGAXACTACACAAXXAACTXCAAGXTCAAGTGCTAACTTATAXACXXCAGGTCAATGTACTTGGTAXGTATTTGATAAAGTAGGCGGAGGXATXGGTTCXACXTGGGGXAATGCXAATAACTGGGCTTCAGCAGCTTCXTCTGCAGGXTACACAGTXAACAACTCTCCAGAAGCTGGXTCAATCTTACAATCAXCTGXAGGXCCAATGGGXCACGTXGCATAXGTTGAAAATGTAAAXAXTGACGGTTCXGTAAXXGTTTCAGAAATGAAXTATAXCGGC…
SAP	major facilitator family transporter					501	ATGTTTAAAAAATTATTCGGXAAAGGTAAAGAAGTCAATAAXGATAGCGXTATTTATGCXCCAATTACXGGXGAATATGTAAAAATXGAAGATATXCCAGATCCAGTXTTXGCXCAAAAAATGATGGGXGAAGGTTTTGGXXTAAAXCCAACAGAAGGXGAAGTCGTXTCACCAATCGACGGXAAXGTAGATAATGTXTTXCCXACXAAACATGCTATTGGXTTAAAAGCTGAXAATGGXTTAGAATTACTXGTTCATATXGGTTTAGAXACXGTTCAATTXGATGGTXAXGGXTTTGAXXTTXTAGTXGAAAGTGGXGATXXXGTAAXCGTTGGAGATCCATTATTAXXXTTTGACTTAGAXTATATXAAAGAAAATGCXAAATCTGTAATXTCACCA…
SAP	Transcriptional regulator, MarR family					474	XTGXTAGAAGAATAXATXTATAXAAATACXGTACAACCATCTTGGATXGACXXTAATAATCATATGCATGAXGCXCAATATTATTCXATTTTCAGTGATGCAGTTGTTGGXTTXTTTGAATCTGTXGATTTXTCAAXXXXXTATCGTCXXXXTCAAGAXXTXACXATATTTAGCXTXGAAGCXCATATTTCXTTTTTAAAXGAAXTATTACTXGATGATXXXTTTTATATXAAXXTXCATATXXATGAXTATGATGCXAAXAGAGTXCATTTXTTXTTAACXATGTATAATXXXXAXGAXGAACGXAXXGCTACXTATGAAGXXATTATGATGGGXGTXAGXXAXCAXACAAGACGXAGCATGXAXTTXCCTXAACCTXTTXAXGAXAAXATCAAAXXX…
SAP	L-Proline/Glycine betaine transporter ProP	Amino Acids and Derivatives	Proline and 4-hydroxyproline	Proline,_4-hydroxyproline_uptake_and_utilization	L-Proline/Glycine betaine transporter ProP	609	TTGAATAAAGACCGTTTTGAXCAAATTGCXXAAAAGTACGATGXCCCXXXXAGAATACAXCTXGCXXATAXXATTGCXXXAGXXXTAAAXXAXXTAXTCXAAXAXACXXCXTATCAXTCXTTATTAGATTATGGTGGXGGCACTGGXCTXGTAACATTAAATATAGAXCAXCATTTTGAXGAAGTCAXAXTXATGGATGCTXCXXCTCAAATGXTXGAXXTXTTTGAAXXXAAAATXTCXGAAXTAGXXAAAACXXXTATTXAXXCXTXTGTXGGXGACATTCTTTCAGATGAXACACXXXTXAAXCAXXCXAXCTATGATGTXXTTTTCXTXTCXTTAGTXTTACTXCACAGXGGTGAXTAXAAAGCXTTATTAXXXXXXXTXXXTXCGXAXXTAAAT…
SAP	transcriptional regulator, LysR family					404	ATGAXXXAACXXTATCAAATTGAACAGTTATGGXXXCAATATAAATATGAAGTGXTXTGGCAXGAXCAAAATAGXTAXAATXAXATTAGAGAAAXAXTGAAAXAXAAXXCXACATATGGAGATATXGXAXCXTTXATTXXXXATGCXXTAACXXTAAAGCCAAXTXAAGGTTCXATXATCAATGCXTATGAXCATATGTGGGGXTATTTTAAAAAAATAXGTAGTTCATCAGAAAAXGAATTXCAXAAAXXTTTAAAAXAXCAATTTXAACAAXATXAAATAGATGCACATAAACTTATXTTTTAGAATTTXTCAAAAGTATGGCXXATTXTTAXXAXGTTXXXTATATXAAXXAATCXXCAATXATAAAAAATTTTTCAATCGCAAATAGATCXTTXA…
SAP	Beta-galactosidase (EC 3.2.1.23)	Carbohydrates	Di- and oligosaccharides	Lactose_and_Galactose_Uptake_and_Utilization	Beta-galactosidase (EC 3.2.1.23)	4317	ATGGCAATGACAAATXAGGAAAAATTTAAAATCCTAGCTGACCAAATTAAAATXXCAXAXCATTTGGAXXCAGAAATXTTGGAAXAAAGTGAAXTAACXCGTGTXGATGTTAAXACAXCAGATCGTACATGGGTXTTTCAAATCACATTXCCAXAXTTTXTAXCAATAGAAGATTATTTGCTTTTTACAGGTGCAATTACXGAAGAXTTTAAAXCAATTGCAXATGTAXAATGTAATATTACGATAAAXXATAAAXCAAAXCAAGATGAATATGCGATAAAXTATTTTAXXCATTGTATXGATCAAACAXAAXTXTCACCXAAAGTAAAAGGACAATTAAAGCAAAAACGCTTAATTATGTCXGGXGATGTXXTAAAAGTXAXXTGXCAAAAXGATXTX…
SAP	Beta-galactosidase (EC 3.2.1.23)	Sulfur Metabolism		Galactosylceramide_and_Sulfatide_metabolism	Beta-galactosidase (EC 3.2.1.23)	911	ATGTCATATACAAAAAGTGTAGTTACCGAAGGCGCAGAAATATTTTATGATGTAXAAGGGAAAGGTCCTATTCTATTAACTATAGTGCCAGGATTTGGTGGTGATGCAGATACTTACTCCGATTTATCTTCTATTTTGTCTGACGAATATACTGTCGTAGCTGTAGACCGTTACGATAGAAGATGCAATGAGTTAACCGCGCCTCTTTCTAGAAGTACTGGAGATTTTAATGCAGATCTTGATGTGTCACAAGAGGCTAGAGATGCCCTTGCTATCGTTCGTGXTACACTTGAAAATTGAAAAAGTATTGTTATTTGCGAACAGTGGTGGGGCCGCTATTGGTTTGAAACTCATTGAAGATTATCCGGAGGTTATTCAGCTGGTGGGTTTTTACATGAA…
SAP	Beta-galactosidase (EC 3.2.1.23)	Carbohydrates	Di- and oligosaccharides	Lactose_utilization	Beta-galactosidase (EC 3.2.1.23)	606	ATGAAAAAATGGGGGAXXCGACTCATTXCXXTXXTTGGXGTATTXCTTATATTXGCAGCXATTTATXTXTTTGCXAAXCCACATATTGATXATTATTTXACTGAXAAAGAXAAXGAXGAAAAXXTXGAAACTTXXGATAAAXATXCTXXAXAXAAXAAXAAXCAAXAAAAGCATGTTGAAATXCCAAAXGATAAATCXXAAATGGCXGGXTATXTATCXGTXCCAGATGCAGATATAAAAACXCCAGTTTATCCXGGACCXGCXACACCXGXXCAACTXGAXAGAGGTGTXAGXTTTGCTGAAGCXGATGAXTCATTAGAAGATCAAAACATTGCXATTGCTGGXCATACXTXXACAGGXTCXTCXXXXTATCAATTTTCTAAXTTXCCAXAAGCAAAA…
SAP	Heme ABC type transporter HtsABC, heme-binding protein	Iron acquisition and metabolism		Heme,_hemin_uptake_and_utilization_systems_in_GramPositives	Heme ABC type transporter HtsABC, heme-binding protein	1551	ATGAAATACATGATAGGTGTCGATATAGGCACAACXAGTACXAAGTCAGTACTXTAXGACGAAAAAGGTCAATTTATAATGAAACAXAATATXGGTTATCCATTGCATACACCGAATGTXGAAAXTTCXGAAGAAAAXCCAGATGAGTTATTTGATGCXGTGTTAATGACAXTTAAATATGTXATGAGAGAAGCTXATATXGCTAAAGAAGAXCTXAAATTAATXTCATTTAGTGCXCAXATGCACAGTTTAATAGCAATGGATGCXAGTAAXCAACGXXTAACTGAAAATTTAACXTGGGCAGATAATCGXGCXAGXCAATAXGCXGAAXXXATTAAAAAXXAXCATAATGGTXATGXXATXTATCAAAGAACXGGCACACCXATCCATCCXATGTCX…
SAP	Transposase					507	ATGGTTCATCAAATXCGTGAAATXGGTATCAATGATATAGATCCATTTGTAAAATTATTAACXACXATXTATGATGAATCTGAXTATTTAATATATAATCCTGGXGAXTATGCXCCXTCTAACAXTGATGCXXTTTCAAACTTGGAACATTATATXACATCACCXTCCAAXGCXATXTAXGTXGCXGAAAATAAXGGXGAACTXGTTGGXTTTXCAATCGTAACXACXGAAAAXTTTGAACGXACACGTCATGAAGCXXATTTTTCXATGGGXGTTATTAGACACTATCGAGAAAAAGGXCTXGGXCAATCAXTXATTAATTCTXTTGAAGCXTGGTGXTTAAAXCATAACATTCGXCGXATXGAAGXTTCXGTXGTXCCTGAAAATGAAACAGCXGTX…
SAP	transcriptional regulator					289	ATGGATGTAAAAGTAACAGTAATCGTAAGAGTATTAAGTTTAATTTTGGXGTTAGTXAACCAXXGGTTXTCAAATAAAGXXXTXAGTCCTATTCCAGTXGATGAGTCAACXXTAATXACXATXGTTGTGTGGACAGTCGCATTAATXACGAXXTXGAAAGATAATXCCAXTXACXXXTGCAGCTAAGGGTTCTAAXXAXAXXXTXAAAGAATTXAAXXXXXAAAAXAAXCAACCGACTAATGGTAAGGCATTTTTTAAATXTXATACTXATXAXXXXGAAXXAXTXTGA
SAP	Glycine betaine transporter OpuD	Stress Response	Osmotic stress	Choline_and_Betaine_Uptake_and_Betaine_Biosynthesis	Glycine betaine transporter OpuD	2631	ATGAAAAACTTAAAAGCXAGTGAAATTAGACAAAXTTTTATTGATTATTTCGTXGAACAXGGXCAXATGGTTGAACCTTCAGCXCCXTTAGTXCCTATTGATGATGATTCTTTACTATGGATTAAXTCTGGTGTXGCXACATTGAAAAAATATTTTGATGGTAGAGAAACACCXAGAAAACCXCGTATXGTGAATTCACAAAAAGCXATTCGTACXAATGAXATTGAAAAXGTAGGCTTTACTGCACGXCAXCATACXTTXTTTGAAATGTTAGGXAACTTCTCAATTGGXGATTATTTTAAAAAAGAAGCAATXXAATTTGCATGGGAATTTTTAACAAGTGAGAAATGGATGGCAATGGAXCCXAAAXTXCTXTATGTXACAGTTCATCCXGAAGAT…
SAP	Arsenical resistance operon repressor	Virulence, Disease and Defense	Resistance to antibiotics and toxic compounds	Arsenic_resistance	Arsenical resistance operon repressor	315	ATGGCAATCGTAAAAGXAACAGATTCAAACTTTGATGAAAATATXXAATCAGGXGTAAATTTAGTAGATTTTTGGGCAACXTGGTGTGGCCCTTGTAAGATGATTGCTCCAGTATTAGAAGAATTAGCTGGTGACTATGAXGGCAAAGCTAATATTTTAAAACTTGATGTAGATGAAAATCCATCAACAGCTGCTAAATTTGAAGTTATGAGTATCCCAACTTTAATCGTATTTAAAGATGGCGAACCAGTAGATAAAGTXGTAGGTTTCCAACCXAAAGAAAACTTAGCXGAAGTAATCGAXAAACAXTTATAX
SAP	Proton/glutamate symport protein @ Sodium/glutamate symport protein					837	ATGGCTCTAAAAAAATATAAGCCAATTACTAATGGTCGTCGTAATATGACTXGTTXXGATTTCXCXGAAATCACXXAAACXACXCCXGAAAAXTCATTATTACAACCGCTACCGAAAAGAGCGGGACGAAATAACCAAGGTAAATTGACAGTTCGCCATCXCGGTGGAGGACATAAACGTCAATACCGTGTTATTGATTTCAAACGTAATAAAGAXGGXATCAACGCTAAAGTTGATTCAATXCAATATGATCCAAACCGTTCAGCAAACATTGCATTATTAGTTTATGCTGATGGTGAAAAACGCTATATCATCGCTCCAAAAAACCTXAAAGTAGGTCAAGTXXTXGAAAXCGGTGAAXAXGCAGATATXAAATTAGGTAATGCATTACCATTAXXX…
SAP	2-dehydro-3-deoxygluconate kinase (EC 2.7.1.45)	Carbohydrates	Monosaccharides	D-gluconate_and_ketogluconates_metabolism	2-dehydro-3-deoxygluconate kinase (EC 2.7.1.45)	720	ATGACTGAAGTTGATATAGCTGTTACXATXGCXCCAGAAAAXGAACTXTCACAATCTACXATAXAAGAXTTAATXXAATTTCAAGATTCAATAGAXATXATTGAAXTXAGAATAGATCAGTGGXXXGATTTTGATGXGAXXXATGTXXCXAAAGTXGTXGAXXATATXXAXAXTTTAAAXTTAXXXAAAAAXXTAXTXGTXACTTATCGXACTTCXXCXCAAGGTGGAXXXGGXXXXTTAXCAXAXGAXGXATATTTXAAXGCXXTAGXXXAAATXATXAATTTAXXAXATATTGATXTXXTXGATATTGAATTTGAACXXXXGAXATCAAXAXAAXXTTTXXXAGAXTTAATTGAACXAXXTXAXAGCAAACAAXTXCAAGTXGTATTXTCXXAXCAT…
SAP	2-dehydro-3-deoxygluconate kinase (EC 2.7.1.45)	Carbohydrates	Monosaccharides	D-Galacturonate_and_D-Glucuronate_Utilization	2-dehydro-3-deoxygluconate kinase (EC 2.7.1.45)	1158	ATGAGTAATAXGCAACAAXCAACGGGCTXTGTXTAXXCTAATGAAXTACTXCAATATCGTTTTAGTAATAXXCATCCATTTAAXCAAATGAGATTAAAATTAACXACAGAATTATTXAXAGATXTAGGXXATTTAAAXXCACATCAXATTATXAXACCXXGXATXGCXAXXGATXXXGAATTATCAXTAATXCATTCTXATGATTATATXCAAGCXATXAGACGTGCTTCXCATGGTATTTTAAXTGAXAATGAAGCTAAXAAGTATGGXTTAGAXGGTGATGATACXXTXCAATTTAGAATGATGCAXAAXCAXAGTGCACGXATTGTXGGTGGXGCXTTGAATTTXGCTGATCAXATCATGGATGATACXXTXACXAAXGGXTGXCATTTAGGTGGX…
SAP	2-dehydro-3-deoxygluconate kinase (EC 2.7.1.45)	Carbohydrates	Central carbohydrate metabolism	Entner-Doudoroff_Pathway	2-dehydro-3-deoxygluconate kinase (EC 2.7.1.45)	1119	ATGGAAATTGTXCGTGTTGAACCTACXCCAAGTCCXAATACAATGAAAATTGTXTTGAXTGAGAAAAGAXAAGATAATAAATCAAATACGTATACTXCXXTTXXXGAXGXXCAACCTXATTTTATXAATGATGTATTAGCAXTXGAAGGXGTTAAXTCTATATTXTATGTXATGGAXTTTTTAGCAGTXGAXAAAAAGCCXAAATXTGATTGGGAAGXTXTXTTACCTAAXGTAACXGCAACXTTAAATGAXGAXXXXGAAGAAATAXATGAACCTXTACCAGATGAXCAXTXTGGAGAXGTTAAGGCTGAAGTATTAAAATTTAAAGGXATTCCTTAXCAAXTXAAACTTACTACXAGXTCXGAAGAAAAACGCAAXCAATTACCAGAAXTXTATATX…
SAP	6-phospho-beta-glucosidase (EC 3.2.1.86)	Carbohydrates	Di- and oligosaccharides	Beta-Glucoside_Metabolism	6-phospho-beta-glucosidase (EC 3.2.1.86)	738	ATGATAAATGTXAAGGCXCCAAAXCCAATATTTTTGGAAXATXATGAAGCXGAAXXGGCTATATTATTAXTACATTCATTXACXGGXACGGTXXGAGATGTAAAATTAXTAGCXACXAAATTACATAAAGCGGGTTTTACATGTTATGTXCCXGCATACAAAGGTCATGGTTTAATGTTAGACACXTTGATGXXXTATGATXTTGAXGATTGGTXGXAAGATGXAXTXGAXGGTTATCAATTTTTACAXGATAAAGGXTATTCAAXXATTXGTGTCTGXGGTATXTCATTAGGTGGTATATTATCAXTXAAATTGGCAGAXCAXCAAXXXATAXATGCXATAGCTATTATGTCTACACCATATXGAAAAAGTGATGCTGGTCTXTCXGGTAGAXTXXXX…
SAP	glycosyl hydrolases family protein					1332	ATGACTCATATTCAATTAGATTATGGTAAAACTTTAGAATTTTTTGGXGAACAXGAACTACAACAACAAAAAGATATXGTTAAATCAATTCATAAAACAATTCATGAAGGAACXGGCGCTGGTAGTGAXTTCXTXGGTTGGATXGAXCTTCCTGTTGATTATGATAAAGAAGAXTTXTCACGTATTTTAGAAGCTTCXAAACGTGTXAAAGAAAATXCAGAXGTXTTTGTAGTAATTGGTATXGGXGGTTCXTATTTAGGTGCACGTGCXGCTATTGAAATGXTAACTTCTTCATTTAGAAATAGTGATGAATATCCAGAAATCGTXTTTGTAGGTAATCATTTATCTTCXACXTATACACAAGAGXTAATTGATTATTTAGATGGXAAAGATTTCTCA…
SAP	membrane protein					642	ATGXTAGAXCAATTTAAXTCAATGACTGAACTXATXXXACAXACXXXXGAAXXTXAAGATTGGGAAATXTXATACGXXXCXAXCAXXTCAXXCAAXGXTTAATXACXGCAGTXCATGGTGGGGCGATTGAACGTGGXACAACXGAAXTTGCXCAATXXATXAGXGAXCXXGGTAACTATXXTTTTTATACXTTTAAAGGXXTAXGXXAXAATAAAAATCAXGAACTACATGTXACATCAAGACATTTXGATGAGCCXAAACTTXTXCAAATGXTXXXTXXXXATXXXXATGXXXTXTCTXTXCAXGGTTGTATGGGTGATXAXCCAGAAGTXTATATTGGXGGXAXAGATXXAGXACTXXXAXATXAXATXAAACAAXAXTTAXXXXAAATXAATATCA…
SAP	transcriptional regulator					1556	ATGAAATCTAAGGACGATAAGAATACGGCCTTCAACGGCGTAGTTGTXCTTACAXTXGCACTTXTXATTGTTAAAATAXTAAGXGCAATTTATCGXGTXCCXTATCAAAATATXXTXGGXGACGAAGGATTATATGCXTATCAACAAXTXTATCCXATTGTTGCTTTAGGTGTTATTTTAACAATGAATGCAATXCCXAGTGCXGTXACXCAAAXGTTTGGXXCAXAXGGXXAXTCXAGXCAXTACAXTAAXGTXTTGXTXXGXTTACAACTCATXAGTACTGXXTTTTTCTTGXTTXTXTTXATXXGTGCXAAGTGGXTXGCAXTCXTAATGGGTGAXAXTAACCTCACACCAATGTTAAGAGCAGCAAGTTTTAGTTTCTTXTTTGTTGGTATATTX…
SAP	Alcohol dehydrogenase (EC 1.1.1.1)	Fatty Acids, Lipids, and Isoprenoids	Phospholipids	Glycerolipid_and_Glycerophospholipid_Metabolism_in_Bacteria	Alcohol dehydrogenase (EC 1.1.1.1)	1113	ATGGCTCCGAAATTXAAAGCCCAATTCGATGCAGAGAAAGTATTGAAXGATACTGAATCTCAATTTGAAATGATXCAAATTTTGGATGAAGATGGTAACXTCGTTAATGAAGATXTAXTACCAGATTTXTCAGACGAGCAATTAGTTGAATTAATGGAGAGAATGGTTTGGACACGTATXCTTGATCAACGTTCTATTTCATTAAAXAGACAAGGGAGATTAGGTTTCTAXGCTCCXACAGCAGGACAAGAAGCTTCACAATTAGCTTCACAATAXGCTTTAGAACAAGAAGATTTTATXTTACCAGGTTACCGTGATGTXCCACAATTAATCTGGCAAGGXTTACCTTTAACTGAAGCXTTCTTATTCTCAAGAGGTCACTTTAAAGGXAAXXXAATG…
SAP	Alcohol dehydrogenase (EC 1.1.1.1)	Carbohydrates	Fermentation	Fermentations:_Mixed_acid	Alcohol dehydrogenase (EC 1.1.1.1)	1011	ATGAAAXTAXXXGXXXTGXAXTTATACGAXTATAATGCXAGTTTTAAAXXXXCTATTXTXACXCCXAAAATTAAAXTGAXTXXXCGXAAXGXXTTXXTTXTTGAATTAATTACXXATAXXXXXXAAXATTATTTTGGAGAATGTAATGCXTTTGAXACGGATTGGTAXXCAXXXGAAACGATAGAXGXTGTXCXXCAXCXAACTGAXAXATGGXTTXAACAXTATCAAXAATXAAACGTTTXATXXTTTTGXAGAXXXXCAAGXXACATTAACGCXATXATTTXATGGCATXTCCAGCXACAAGAAGCATGXTXGTAATGGCTTXTTATCAAATGTTTTATGAAXTXXAXTCATTTAATGTXCCXTATGGCGCAACAGTXAGTGGTTTGACTGAAGGXA…
SAP	Conserved domain protein					1137	ATGAAAATGGATTTAAACCAATTAAAACAAGATGTXATAGACTATGCXCATXCAATTGGTATXGATAGTATTGGTTTTACXACAGCTGATCCTTTXGATGAAATGAAXCAAAAGTTAGTXGATTATCATGCXAAAGGXTATGCATCTGGTTTTGAAGAATCXGATATAGAXTTAAGAACXGAACCGAAATTAAXXTTGCCXACAGCXAGATCTATTATXGCAATXGXXGTXGGXTATCCXAATAAATTAAAAGGXGCXCCTAAAAGTGTXCGTGGAGAXAGAAGAGGTATGTTTGCXXGAGCTTCXTGGGGGCAAGAXTATCATXCTATTATGAGXAAACGXTTAGAXAAATTAGGTGAGTATTTAXAATXTAGAGTAGAXGXCGTTGAAATTXAATCA…
SAP	2-deoxy-D-gluconate 3-dehydrogenase (EC 1.1.1.125)	Carbohydrates	Monosaccharides	D-Galacturonate_and_D-Glucuronate_Utilization	2-deoxy-D-gluconate 3-dehydrogenase (EC 1.1.1.125)	204	ATGAAAGTTAACAAAATAATTTATATGCTATTAGCCTTCTTTCTAGGTGGATTGGGCGTCCATAAATTXTACTCAAACAAAAGAAAAXTAGGGATATTATATTTTGTGTTTTGTTGGACTGGTATTCCTGAAATCATTGGTATCGTAGAGGCGATTTTAACTGTTTTTAAAAAGGCAGATAGTAATGGTGATATAACAGTATAA
SAP	6-phospho-beta-glucosidase (EC 3.2.1.86)	Carbohydrates	Di- and oligosaccharides	Beta-Glucoside_Metabolism	6-phospho-beta-glucosidase (EC 3.2.1.86)	465	TTGGTTAAACCAACAGAACAAGAGTTAAATATXCGXTTAATGXAXXXAAAXGATGTGCCACAXGTATTTGATATXGAAAGAAATAGTTTTAATGAXAGTAGTTGGTCXATTGATGCATTTTATCACGAXGTAGAGCAAAATGAATTTGCAXATTATTTTATTATXGAATTTAATGAXAAXATAATTGGTTATATXGGXXTXTGGATAGTXATXGATCAXGCACAAATTACXACXGTXGCTATTGATXAXXXATATAGXGGXTACGGXTTAGGXCAAXTXTTAXTXAAXTATGXAATGAATTXTGTCCXAXXAAAATGTGAXXTGATGAGTTTAGAAGTXCGXGTXGATAAXGATATAGCACAACAXGTTTATACAAATTTAGGTTTTXAATATGGTGGT…
SAP	Hypothetical protein, similar to glucose epimerase					882	ATGACXAAXGATTATATAGTTAAAGCXTTAGCTTTTGGAGGACAAATTCGXGCTTAXAGTGCXTTXACAACTGAAAGTGTTCAAGAAGCACAAACAAGACATTATACXTGGCCXACTGCTTCAGCAGCACTTGGXCGTACXATGACXGCAACAXTXATGATGGGTGCAATGCTXAAAGGXGATCAAAAXTTAACAGTTACAGTXGATGGXXAAGGXCCAATTGGTAAAATXATTGCTGAXGCTGATGCTAAAGGXAATXTAAGAGGXTATGTXACXAATCCTCAXACACATTTXCCTTTAAATGATXXTGGTAAATTAGATGTTAGCCGTGCAGTTGGXXCAXAXGGXXCATTXACAGTTGTXAAAGATXTXGGAXTGAAAGATTXXTTTTCTGGTTCT…
SAP	putative extracellular amidase					405	ATGAACACATTAAGCCTAAATATTGTCACTCCTAATGGTTCTGTTXACXACCGAGAAGATGTTAATCTTGCAGTXTTXCAAACTACTGCAGGTGAGATCGGTGTXATGTATGGACATATTCCAACAGTTGCAGCACTTGAAATTGGCTATGTCAAAATXAAXTTTGAXXXTGGTTCAGAATATATTGCAGTGAGTGAAGGTTTTGTTGAGGTTAGACAAGATAAATTATCXXTTATTGTACAAACTGCAGAACCTGCXAAXGAAATAGATGTXGCTAGAGCAGAXTTAGCXAAATCTAGAGCAGAATCTCATXTXAATAATGAAGAAGATAATAGXGAXATTAXTAGAGCTAAXCGTGCXTTAGAACGXGCXAAXAACCGTATTCGTGTCGCTAACTTA…
SAP	Polysaccharide intercellular adhesin (PIA) biosynthesis protein IcaC	Regulation and Cell signaling	Quorum sensing and biofilm formation	Biofilm_formation_in_Staphylococcus	Polysaccharide intercellular adhesin (PIA) biosynthesis protein IcaC	945	ATGATTGAAATCGAAAAACCTAGAATTGAAACAATTGAAATTAGTGATGATGCTAAATTCGGTAAGTTCGTTGTTGAACCACTAGAACGTGGCTACGGTACTACACTAGGAAACTCCTTACGTCGTATCCTACTATCTTCATTACCAGGTGCXGCCGTTAAXTACATTGAAATCGAAGGCGTATTACAXGAATTCTCAGCXATAGATAATGTXGTTGAAGATGTTTCTXCAATTATTATGAACATCAAAAAXCTAGCATTAAAAATCTATTCTGAAGAAGAXAAAACTTTXGAAATXGATGTTAAAGATGAAGGCGAXGTAACTGCAAGTGACATTACTCATGATAGTGATGTXGAXATXCTXAATCCTGAGATTAAAATTGCAACAGTTTCXAAAGGT…
SAP	Conserved domain protein					1137	ATGATAAATAAACAACGACTXXTAGXTACTTTXTTXGAATTAGTGCAAATXXATTCTGAXAGTGGXAATGAXXXXGXXATXCAACXXTTXCTXAAATCTAAATTTGXAAXXTTAGGXTTAAXXGTAGXXGAAGAXAATGCTXGXXAAXATGAAAATTTXGGXGCXAATAATTTXATTTGCACATTAXAXGCXACXXCAAATXXXGAXAATATAGATAAXATXTATTTXACXAGTCATATGGATACXGTTGTXCCXGGXXTXAATGTAAAXCCXXXAXTTAAAGATGATGGXTAXATXTATTCXGATGGAACTACXATTTTAGGTGCTGATGATAAAGCTGGATTAGCTXCTATTTTAGAATTXATXXACATATTAAXXGAACAAGACXTAXCACATGGT…
XYL	Allantoate amidohydrolase (EC 3.5.3.9)	Nitrogen Metabolism		Allantoin_Utilization	Allantoate amidohydrolase (EC 3.5.3.9)	909	GTGACXCAACAATTTATCATAATTATTTTACTXATTGCATTAGGTTATXCACTTAAAAGAATTAATTACTTTAAGGCXAACGAXAGCCAAGTXTTXXCXACATTAGTXXTAAATGTCACATTGCCTTCXCTXGTXATAGTTAATTTXAAXGAAGCAGAXTTXGATTTATCXCTXTCTXTXTTACCTATAXTGATGATTTTXTATGGTGTTXTXACAAAAXTAATXATXGTATGGTTCTTTATXAAATATGATAATCAAATXCGXGGXXCAACXGGTATGATGATGGCTTCAXTXAATATAGGCTTATTTGCXTATCCXCTXGTXGAAGCXATATGGCCAXAXACTGGXATGATTTATTTTGGTATGGXXGATATTGGTGGCGCXATTATTATGTTTGGX…
XYL	Negative regulator of phenolic acid metabolism PadR					1047	ATGAAAAAATTAXXTTTATTATTAGTXGTAGGTTTAATGTTTTTATTAGTAGCATGTAGTAATGGXGGATCAGAXGATAAAAAATCXTCXGATXCXXAXTCAXAXAGTGAAGXTTCAAATAAAACTGTAAAAXTTGAAAATAATTATXAXGCXAGTGGXGAAAAACGTGATGGXAGTGATGCTAAAXCXGTTAAAGAAACXGTAGAAGTXCCTAXAAAXCCTGAAAAXGCAGTTGTTTTTGATTATGGTACATTAGATACAXTGAAAGAAXTXGGACTTGAAGATAAAGTTAAAGCACTTCCTAAAGGTGAAGGTXXTAAGTCAXTACCTGATTTCTTAAGXGATTTXAAAGATGAAAAATAXTTAAAXACXGGAAGXCTAAAAGAAGTTAATTTCGAT…
XYL	Two component system histidine kinase (EC 2.7.3.-)					483	ATGGXATATGCTTATTTAGGATTAGGAAGTAATGTTGGAGAAAGAGXGXCXCAACTTGATGAAGCXATXCGXATXTTAXATAATAXAGATGGCATTXAAGTXACXCAAAAXTCXCCGATATATGAAACAGAGCCAGTAGGTTATGTXGAXCAACCACAATTTTTAAATCAATGTATTGAAATTXAXACATCXTTXAXXCCAXAAGATTTATTAAAAGXXTGTXTXXATACTGAACAXCAXTTACAXCGAGTXAGAGATATACGTTGGGGXCCXAGAACTTTAGATGTTGATATTTTATTXTXTGGXAATCAXATTATTGATGAAGAAXATXTXAXXGTXCCGCATCCACGTATGXTXGAXCGTXCXTTTGTACTTATXCCXTTAAATGATATAGCATCX…
XYL	Response regulator SaeR (Staphylococcus exoprotein expression protein R)					357	ATGATAACGACGATCGTCATTAGTATXGCACTTATXTTAGTTATXXTXGGTTCACTCATCAGTGCXCTTGCXGCXATTGGXCTXTTACGTTTAGAXGATGTCTATXCXAGXGCXCAXGCXGCXGGTAAXGCXGCXACATTAGGXGCXATGTTATTAATTAGTGGTGTXTTCTTXTTCTTTATTGGACGTGAAGGXTACGXXAXTATGCAXTTACTTXTXGGTATXTTXTTTATXTTAATTACXGGXCCATTAXCAAGXCACCTXATTXTTAAAXCTGCATATAATTTAXATACACCXGCTTCAAAAXGAACXAAXCXTXAXGAXXTXAAAGAXGAXTTAAAAGATACAAAAXTXTAA
XYL	Nickel transport system permease protein NikB (TC 3.A.1.5.3)	Membrane Transport		Transport_of_Nickel_and_Cobalt	Nickel transport system permease protein NikB (TC 3.A.1.5.3)	1030	GTGAAGGAXTTGATAAAAXTTCAACAAAAGXTXGTXCCAGAAATTGTTGAAAAXATGTATCGTCGTTTTTCAATXCTCACTACTATXTCXAAGCATCAACCCGTAGGTAGACGXAGTTTAAGTGAATAXATGGATTTGACTGAACGTGTAXTXCGTTCXGAAACAGAXAXATTGAAGAAACAAGAACTXATCAAAGTTAAACCXACAGGTATGGAAATAACTGAAGXAGGTGAAXCAACXXTTCGTCAATTXAATAGXTATTTXAATXTTTATTCXGAXGAXCATCATCTTGCXCAAGTTATTAAAGAXCAXTAXXACATCAAAGAXGTXTAXGTCATACCXGGXGATTCAGAXGCTGATAAAACAGTXAAGATTGAXTTXTCACGTCAGGCXGGACAA…
XYL	Transcriptional regulator, MerR family	Virulence, Disease and Defense	Resistance to antibiotics and toxic compounds	Cobalt-zinc-cadmium_resistance	Transcriptional regulator, MerR family	990	ATGTCXAXXXXXAAXATXAACAATCTATCAGAAATCXXXXXAGTCAXAAXTTXTATXXXXTACXTAAAGTXTTXTTTAXXAATXXXAAATATAXXAAXTTXXXTXATXXTGCAAAAXTXACXTXXXCAATXCTXAXXGATXGXXTAXXTTTATCTATXAXAAATAATTGGXTAGATXAAAATGGAGATATATXTTTTATTTXTACXAATGAAAAXCTTXAAXXXXTXTTAXATAXXAGTAXTCCAAATAXXXTAXCATAAAATTGAAAAAAGAATTAXXXXAAGXXGXTTTATTXXAXCAAXTXAXAXXXGGXTTXAATXXACCXAAXAAAXTATAXXTTXAXXAAXXXGAAXXAAXXXXAXXTXXTGXAXAXXAXATXTCAXAACAXXACTTCAAACX…
XYL	FIG016473: Diaminopimelate epimerase homolog					913	ATGGXTAACCXAAAAGTTGCTATAGTCACAGGAGCXAGTAGTGGAATTGGTTTTGAXACAGCTAAAATGTTAGCXAAAAAAGACTAXCGTGTTATCTTAGGTGCXAGAAGTTTACAAGATGGTTATGCTCTTGCAAGAAAXAXAAAGAAAATGCAAGGTTTATXAGCATATAATGTCAAAATAATXXAACTAGAXATAACAGATTATAATGCXATXXAXGAAGTAGTTAACCATATTTTAAATXAAGAAGGXCACGCTATAXATATTTTAATAAATAATGCTGGCTATGGXTTTAGAAGCXTATGGTGCTXTTGAACTTGATGTXTCXATTGAAGAAGCGAAAAGACAGTTXGAXGTXAATXTXTTTGGXXTATCTGAXXTAACAAGAGCXGTTATACC…
XYL	transcriptional regulator, RpiR family					822	ATGCACTTAGAAGTAAAAGCAGGCAAXTTTCATTATAAAAACAAACCTTATTTATATAAAGAAGATGTGAGTTTTAAATTGGCTCCTGGCGAGGTCTTATCCATTCTAGGGCCTAATGGTGCAGGAAAAACAACATTGCTAAAATGTGTTATTGGTCTGCTAGATTGGACGGAXGGCGAAACGTTTATCAATGATGTCCCGTTAAATGACCTGAAGAAAAAAGAATTATGGAAGAAGATTGGTTATGTGCCACAAGCTCAAAAAATGACTTTTGGTTATACGCTCTTAGAACTTGTGATTATGGGGAGAGCACCATTTATAAGTACTTTAGCACAACCTTCAAAAAAAGATGAAGCGGCTGCAATTGAAGCGCTGGAAACAGTAGGTATTAGCCATTTA…
XYL	Integral membrane protein					990	ATGGAAACATTATTTTCAGGTATCCAGCCXAGTGGTATTCCAACAXTTGGTAATTACATTGGTGCATTGAAACAATTTGGTGAAGTXCAAGACGATTACAATTGTTTCTTXTGXATCGTXGATCAGCAXGCAATTACXGTXCCACAAGATCGTTTGAAXTTACGTAAACAAACAAGACAXCTTGCXGCXATTTATTTAGCTTCTGGXATCGAXCCAGAXAAATCXACAXTATTXATXCAATCAGAAGTXCCAGCGCATXTXCAXGCXAGTTGGATGCTCACTACGATXTCTTCTATTGGXGAATTGGAACGTATGACACAATTTAAAGAXAAAGCXXXXAAACAAACTGAAGGXGTXCCAGCAGGXTTAXTXACATATCCACCXTTAATGGCTGCXGAX…
XYL	transporter					1143	ATGGATAGCTCAGTTXXGXXTGACGATAAXXATGAAAGTTGTGAGAACATGAATAAGCAATTAAGAAAXAATATXATCGTTTTAXXXTTAGCCXTXTTXTTAAGTTTXATAXTXAACGCXGCXCATATATTXTTXCCATTTATGTTTGGTCCTATTATTGCAAGTXTXATXTGXGTGAGATXXTTXCATXTAGAAXTXXAXTGGCCATTTTGGCTAAGTCAXATTGGTTTXGTXTTAXTAGGTGTTCAAATTGGXTCXACTTTXACTAAAXAXGTXATXTTAGATATTAAAGATGATTGGTTXACXATTXTXXTAATTACAGTXXTXTTAXTXGGXCTXGCATTAATXATXGCXTXTTTTTTCAAAAAAATXGCXAAAGTXAATACXGAAACXGCXATA…
XYL	Putative cytoplasmic protein					1197	ATGACATACAATAGAAGATTATTXACTTCAGAATCTGTAACAGAAGGGCAXCCXGAXAAAATAGCGGATCAAGTATCTGATGCXATATTAGATGAXATXTTAAAAGAXGAXCCXAATGCAXGXGTXGCTTGTGAAACXACXGTAACTACTGGTATGGCGTTAATTTCAGGXGAAATATCXACAACAACTTATGTTGATATTCCAAAAGTAGTXAGXGAAACAATTAAAGAGATXGGTTACACACGTGCXAAATAXGGXTAXGACAGXCAAACXATGGCXGTATTAACXGCAATTGATGAXCAATCTCCTGACATCGCXCAAGGTGTXGAXACAGCXTTAGAGTATCGTXAXGATGXXTCXGAAGAAGAAATTGAAGCXACTGGTGCXGGXGACCAAGGC…
XYL	Small-conductance mechanosensitive channel					2602	ATGAAXCGTAAATTXTTGTACXXXTGTTTATTCXTAXTAXTXGCXGTTATTGGACAXAGTTATGTTATTTATAGATTTATXCATGATGGXGTTTTATTTACXGGXCCTAATGATGGTATGGAACAAATGGTGCCAATTCAAATGTATTTXTTTGATAATTGGAGTCATGGXAATTGGTTTTATGCTTCTGACTTTGGTCTXGGXGGAGAXTTTTTXACTGACTTAAGXTATTACTTXTCXACAAATATTATXTTTATXTTXAAXGTXATTXTXATTGTXTTACTTAAAXTXXTCATXCCXXTGGATACXTCTGATGTXATGTTTTGGATGACAAATGCCXTXXTXGTTTCTATXXTTAAATCTXCTATXGCAATGXTAGCAACXTTTATXTATGTXCXX…
XYL	Ureidoglycolate dehydrogenase (EC 1.1.1.154)	Nitrogen Metabolism		Allantoin_Utilization	Ureidoglycolate dehydrogenase (EC 1.1.1.154)	564	ATGACXACAACACATGTTGAXCCAXGAATTACCAGAACXAAAAAATTATTGATGGATGCCTTTCGXGAXATTGCXAAAGAAAAXAAXTTACAAACCATXACAGTXAAXGAXATXACXGAACGXGCAACTGTXAAXCGTGCTACXTTXTATGCTCAXTTTTATGATAAATATGACATTATGGAXTATACATTXTCAGAAACXXTXCTTAAAAATTTAAAXGATXXXTTAAXXXTXXCTTCXGAACTTAATGAAGAAACATTATGXAAAAXXTTXATXACAATTACGAGTTATATTXAAGAAACACATAATGAATGTAAATTAAATAGTGXXGCXTATGGXXAAGTXGTTGAAAAXAGAGTXAAAGAAGAAXTXGAXGATATXTTXTTAACXTTXXTXGTA…
XYL	Regulator of polyketide synthase expression					618	ATGTCAGCTTTTATAACTTTTGAXGGCCCXGAAGGTTCAGGTAAAACTACXGTCATXCAACAAGTXGCAXAAAXXTTAGAAAXXGAXTATGATGTTGTACTXACXAGAGAXCCXGGTGGTGTXAAXACTGGAGAGCAAATXCGTGAAGTATTACTTGAAGGXGACGATATGGATGAXCGXACAGAAGCXTTATTATTTGCXGCXTCAAGACGXGAACATCTTGTXGGTAAAGTXATXCCATCXTTAGAXXAXGGXAAXXTAGTATTATGTGATCGXTATATAGATAGTTCXTTAGCTTATCAAGGXTATGCACGGGGTATAGGAATAGAAGAAGTGAAATCTATTAATGAATTTGCTATXAATGGTTTATATCCXGATAXAACXATTTAXCTTGATGTG…
XYL	Beta-ureidopropionase (EC 3.5.1.6)	Amino Acids and Derivatives		L-2-amino-thiazoline-4-carboxylic_acid-Lcysteine_conversion	Beta-ureidopropionase (EC 3.5.1.6)	1951	ATGTCAAAAAAATTATATGTAGCTAAAACAGGATCAGATTTTGCTAAAGGGTCTGAXGATGAGCCATTAXTAACAATTAAXAAAGCXGCTTCGXTTGCGTTACCXGGGGAXACTGTAATXGTTCATGAAGGCXTATATAGAGAAGAAATAAACGAXATAAATTCAGGATTAAGXGAXTCTCGCAGAATTACATTTGAAAGTGCAAAAAATGAAAAAGTXACTATAAAAGGCTCTGAAGAAATAAAXGATTGGCATCTTGTAGAAGGAAATATATGGAAAGTAGAAGTXCCTAATCAATTATTCAAAACATTTAATCCXTTTTCAGTGAAATTATTTGGTGATTGGCTTGAGGTTGATAATXAXCAGACTTTAGGXCAAGTXTATTTAAATGGTXATGCA…
XYL	Beta-ureidopropionase (EC 3.5.1.6)	Nucleosides and Nucleotides		Hydantoin_metabolism	Beta-ureidopropionase (EC 3.5.1.6)	225	TTGGTTAAAGAAAACTATAAAGGTGTGGTAGGGATGCAACAAAAAAAATCXAAAGCAATATTCTGGGTACTXGCTGTAGTAGCTXTAGTATTXTTGCTTTTATTTAGCTTTAGTTTAGCTGCXACAAATGTTCCATTXATGATTTTAACAXTTATATTATTCATTGCAACATTTGGTTACGGTTTCACXTTAAAAAAGAAATATCGXGAAAAXGATTGGCTATAA
XYL	Beta-ureidopropionase (EC 3.5.1.6)	Nucleosides and Nucleotides	Pyrimidines	Pyrimidine_utilization	Beta-ureidopropionase (EC 3.5.1.6)	624	ATGAAXAGTACXACAATXATAGGXATTGCXGGXGGXTCXGGATCXGGGAAAACATCAGTXACAAATGAAATTATGAAXAATTTAGAAGGTCATAGTGTTGCACTATTGGCTCAAGACTATTATTATAAAGACCAATCGCATTTAACTTTTGATGAACGXTTGGAAACCAATTATGACCATCCXTTTGCATTTGATAATGATTTGTTAATXGAXAATTTAAATGAXTTGAGAAATGGXAAXCAXXTTGAAGTXCCAACGTATGATTATTCAAATCATACGAGAAGTGAXXAAACGATTGCATTTXAGCCAAAAGATGTTATTATCGTXGAAGGTATATTTGCXCTTGAAAACAAAACATTAAGAGATTTAATGGATGTCAAAATTTATGTTGATACXGAT…
XYL	Oligopeptide transport ATP-binding protein OppD (TC 3.A.1.5.1)	Membrane Transport	ABC transporters	ABC_transporter_oligopeptide_(TC_3.A.1.5.1)	Oligopeptide transport ATP-binding protein OppD (TC 3.A.1.5.1)	303	GTGCATTTTACACAACGTGAACAAGATAAXXTGATGXTAGTXXTXGCAGCAGATTTAGCXCGCAGACGTCAACAACGXGGTTTXAAATTAAATTATCCXGAGGCAGTAGCXATXATXAGTTTTGAXXTACTXGAAGGTGCTAGAGATGGAAAAXCXGTXGCXGAACTXATGAGTTAXGGXAAACAAATATTAAGTGAAGATGATGTXATGGAAGGXXTTGCXGATATGXTAACXGAAATGGAAATTGAAGCXACTTTCCCTGAXGGXACTAAATTXATTACCGTXCATCACCCAATCGTXTAX
XYL	Allantoin permease	Nitrogen Metabolism		Allantoin_Utilization	Allantoin permease	1191	GTGGTXCAATCACTACATGGCTTTTTAGATGAAAATATTCAXTATTTAAAXGATAACGGXTTATAXAATGAAATAGATACAATTGAAGGTGCXAATGGXCCTGAAATTAXTATCAAXGGXAAXAATTAXGTTAACTTATCTTCXAAXAATTATTTAGGACTAGCAACAGAXGAAGATTTXAAXCAAGCXGCXAAAGATGCAATTGATACACATGGXGTTGGTGCXGGTGCXGTACGTTCXATXAATGGXACATTAGATXTACATGATGAATTAGAAXXAAXAXTXGCTGAATTTAAAGGXACXGAAGCAGCAGTXGCXTATCAATCAGGXTTCAACTGTAATATGGCAGCXATTTCXGCXGTTATGAATAAAXATGATGCXATXCTTTCAGATGAATTA…
XYL	Major facilitator family transporter					1125	ATGAAAATAGCTATAGTTGGXGCXGGXATTGGTGGATTAACAXCTGCAGCATTATTAAXTGAACAAGGACATGAXGTXAAAGTXTTTGAAAAAAAXAXTGAAXTAGCTGAAXTXGGXGCAGGXATXGGXATXGGTGGTAACGTXATTGAXAAATTAGGXAAXCATGATTTAGCAAAAGGXATTAAAAATXTXGGXCAAATXATXGATXXXATGGAAGTXCXAGATGATAAAXATAACGTGXTAXXXAAAGXXAAXTTXAAAAAXAATACXGTGAAXTTAACAATGXCXCGTCAAGXTTTAATAGATGTXATTXAATCXTATGTACCXGAXXXXGCXATXTATACAXATCATXXTGTXACXCATXTTGATAATGGXGXTTTAAAAGTXXXXXTXCATTTT…
XYL	phage-related protein					138	ATGGTAAAACGTACTTATCAACCAAATAAACGTAAACATAGTAAAGTTCATGGTTTCAGAAAACGCATGAGCACAAAAAATGGTCGTAAAGTXTTGGCGCGTCGTCGTCGTAAAGGCCGXAAAGTAXTATCAGCATAA
XYL	Aldehyde dehydrogenase (EC 1.2.1.3)	Carbohydrates	Central carbohydrate metabolism	Pyruvate_metabolism_II:_acetyl-CoA,_acetogenesis_from_pyruvate	Aldehyde dehydrogenase (EC 1.2.1.3)	1044	ATGATXAAAGTXAGTCCXAAACAATTTXTAXATAATGTAXTATCAGGTGTAGCAATXGCXATTGTTGCAGGTXTXATTCCXAATGCXATTTTAGGXGAAXTATTTAAAXTXXTTXCACCAAAGTATCCAXTATTXXAAACXXTXTTACAAGTXGTXGAAAGTATXCAATTTACAGTACCAXTXXTXGTAGGXGCATTXATTGCAATGCGXTTCAATCTAACXCCXTTAGCXACXGCAGTXGTXGCAAGTTCXGCATTTGTTGGXAGTGGXGXXGCACAATTCAAAGATGGTGTXTGGATXCTTGTAGGXGTTGGXGATTTAATXAATACAATGATTACTGCAGCAATTGCAGTGTTTTTXATATTAXTAGTAGGAGAAXGXTTTGGTAGTTTAACGXTA…
XYL	Aldehyde dehydrogenase (EC 1.2.1.3)	Fatty Acids, Lipids, and Isoprenoids	Phospholipids	Glycerolipid_and_Glycerophospholipid_Metabolism_in_Bacteria	Aldehyde dehydrogenase (EC 1.2.1.3)	1600	ATGXXTGAXXAXATTTGGGAAXCAXXXXAXXAAGTXCATXAXCXXGCXAAAGAAGCAGTXXXXAAXAXXXTXAAXGAXXTAGTXACAAAXGXAAXXGTXGXAXXXTATTATGCAAXTACAXXTAXTAAAXGTTXGXTXGGXXATGCXXTTGAAAGTXXXTGGTTTXXXXXXCXXAAXXAXXXTXXTAXTXAAXCAGATATXXXAXAXXXXGGXXTXGAAXTAAAAGXXACACCTATTAAAAAAXXXAAXAATGGXXXGTATAGTXCXAAAGAXXGXTTAGTTTTAAATATXXTXXATTXTXATGAXXXXTXXAXAXGAAAATTTTXAAAXXXXTXGTTTXTTAXAXAAAXXTXXTXXXATTGAACTXXTXTXTTATGAATATAXXAAAGXTGTAXAXXG…
XYL	Aldehyde dehydrogenase (EC 1.2.1.3)	Carbohydrates	Central carbohydrate metabolism	Methylglyoxal_Metabolism	Aldehyde dehydrogenase (EC 1.2.1.3)	927	TTGCATAAAGATGACATCTTAAAAGAATTAXAAGCAATTGTXCCAXAAGAAATTATTAAAATXGAXGAACCXTTAAAAXXXTATACATATACTXAAACTGGTGGTXAXGCXGAXTATTATXTXTCXCCTACCCAAAAXGAACATGTXCAAXCXATXGTTCACTATGCXTATACAAATGATATXCCXGTXACXTATTTAGGXAATGGXTCXAAXATTATTATTCGTGAXGGXGGTATTXGXGGXATTGTXATTAGCTTACTXTCACTXGATTATATXGAXGTXTCAGATGATGCTATXATTTCXGGXAGTGGXGCAGCXATXATCGATGTXTCXCGTACTGCXAGAGACCATGCXCTAACTGGXXTXGAXTTTGCXTGXGGTATXCCXGGXTCXATXGGT…
XYL	Aldehyde dehydrogenase (EC 1.2.1.3)	Carbohydrates	Central carbohydrate metabolism	Entner-Doudoroff_Pathway	Aldehyde dehydrogenase (EC 1.2.1.3)	312	ATGGAATCTATXACAATTGATGAXTTXAAAGAXAAAXTXXTAXATXCTXAXCCAXTTXATATCGTTGAXGTTAGAACXGATGAAGAAACAGCXATGGGTXTXATXCCAGGXGCAGAAAXAATXCCAATGAATXAAXTTCCAGATAAXXTAAAXCATTTTAAXXAAXATGAAACXTATTATATXATXTGTAAAGTXGGXGGXXGXAGTGCXCAAGTXGTTCAATXCCTTGAACAAAAXGXXXTXXATGCAGTXAAXGTTGAAGGXGGTATGGAXGCXTGGGGXGACGAAGGTTTAGAAATXAAXAGTATTTAA
XYL	Ureidoglycolate dehydrogenase (EC 1.1.1.154)	Nitrogen Metabolism		Allantoin_Utilization	Ureidoglycolate dehydrogenase (EC 1.1.1.154)	1380	ATGXXAXAGTTAGAAGTATXTAATCCAGCXACXAATGAAGTXXTTGAACGTTTAGATTAXACXACGCATGAXGAXATTXATGCXCAGATXXAXCGXGCXCATCAAGCXTTTCAAXAATGGAAAXXXGTAGATGCXCAXGAACGTXCTXXTAAATTAXXXCAATGGGCTXXACTTATAGATGAACAXCAAGATGAACTTGCACGTCTXATXACXXTXGAXGGTGGTAAACCXXTXGCTGAAGCXXAAGGXGAAGTAGCTTATGCXAATTCTTATGTGAAATGGTATGCXGAAGAAGCXAAACGTGTXTATGGXCGTACAATTCCXGCXXATXCACCTTCXAAXAAAATXGTTATAGATAAATTTCCAGTXGGTGTXGTXGGXGCAATTACACCXTGGAAT…
XYL	FIG016157: Similar to nicotianamine synthase					1830	GTGAATTTATCXGTATCAAATAGTCCXTTTXAXGAXXAXCAAGCAGAXCAXXTXAATCAXXTXXTTXXXAXXTTAACXACAGAACAAXAAXTTTGGTTXAGTGGTTATCTTXCAGCAXAXCAAXXXACTXTAGXXXXXGXXXCTGAAGCXCCACAXCAAGTAGCAGAATATGTATTAAATAXTGAXTCAGAXAXXXAAXAXAATATTGATXGXXAXATXACXGTXXTTTATGGCTCAGAAACXGGTAAXGCXCAAAGTTTXGCXGAAATXTTTGCAGATCGAXTXGTXGAACATAACTACACTGTGAAATTXACXGCAATGGACGAATTTAAACCXAAAGAXTTGAAAAAAGTAGAXGATTTATTTGTXATTXCXGCTACGCATGGTGAAGGTGATCCX…
XYL	Ureidoglycine aminohydrolase	Nitrogen Metabolism		Allantoin_Utilization	Ureidoglycolate dehydrogenase (EC 1.1.1.154)	939	ATGAAXTGGACXGAXXTATCAATCATXGCTAATCATGAXGXAXCXCCXATAATTACTAATATATTXGAAGATTTTGGXTCAAATGGTGTXGTTATAGAXGACTCTXAXGAXTTAAAXCAXGAXTTTGAXGATAAATATGGXGAXXTATATGCXXTXAATGCXAATGATTAXCCTAXXCAAGGXGTXAGXXTXAAAGCGTATTTCAATGAAXTXAAATATACXGAAAXGTTTAXAXAAGXGCTTXTXAATGXAATTXXGCAAGTTGAATCTCTXGATXXXTCTXXTTTTAACTACGAAGAXCAAAXXXTTCXAGAXCAAGATTGGGAAAATGAXTGGAAAAATTATTTTCATCCATTTCGXGCATCAXAAXAATTXACXATXGTXCCTAGTTGGGAAACA…
XYL	Pyruvate formate-lyase activating enzyme (EC 1.97.1.4)	Amino Acids and Derivatives	Lysine, threonine, methionine, and cysteine	Threonine_anaerobic_catabolism_gene_cluster	Pyruvate formate-lyase activating enzyme (EC 1.97.1.4)	1395	ATGGGGGAAATCAATACAACCAAAGTAGTGAATAAAAGTAAGTTCAACAAATTTCATTTTAAATTAATTTTTTGGAGCTTTTTTCTTATTATTTTCGACGGCTATGATTTAGTTTTGTATGGCACAGCAGTACCTATGTTAATTGAGGATTGGGGGCTCTCCGAAATTGAAGCAGGTACTTTAAGTAGXTATGGCCTATTCGGXATGATGTTTGGGGCTATAGGTTTTGGCATTCTAGCTGATCGTATTGGTAGAAAAAATGTCATAGCAATCACATTGGTTTTATTCAGCTTATTTACATGTCTTTGTGGGTTTGCTGCAAATACAACACAGTTTGGCATCTATCGCTTTTTAGCAGGTTTAGGTCTGGGGGGXATCATGCCTAATGTAATTGCACTA…
XYL	Pyruvate formate-lyase activating enzyme (EC 1.97.1.4)	Carbohydrates	Fermentation	Fermentations:_Mixed_acid	Pyruvate formate-lyase activating enzyme (EC 1.97.1.4)	546	TTGTATAATATTCAXAAXATAGTAGCCAXAAATXTXXCTGACTAXCGAAAAAAXCAXXAXCTCAGTTTAGATAAAGTTGCAAXXGCAACXGGTGTXAGXAAAAAXATGCTXAGXCAAATTGAAAAAGGXAXTTCTAATCCAACGATTACAACXTTATGGAAAATXGCXAATGGAXTXCATXTATCXTTGTCXCAATTAACXXCXATXAATAATGATAXXGTXGACTTTATTGATGAATCXGATATCATCCCTATCATTGATGAXXAAXTXXCXATXTATCCXTATTTTCCTTAXGAXGATAATAAXAAATTTGAAATGTTTAAAATGGAXATACAAXCAGGXGGCAAXATGCXTTCXGAXCCTCAXCATXCTGGXTCTGAAGAATATATTATTGTTAAC…
XYL	Dipeptide-binding ABC transporter, periplasmic substrate-binding component (TC 3.A.1.5.2)	Membrane Transport	ABC transporters	ABC_transporter_dipeptide_(TC_3.A.1.5.2)	Dipeptide-binding ABC transporter, periplasmic substrate-binding component (TC 3.A.1.5.2)	261	ATGGCAATGACAGTXAAAAAAGATAACAATGAAGTAAGAATTCAATGGAGAGTTGCAGATATTAAGATTCCAACAAGTGAXATTAAGAACATTTCACAAGATCAAAATATCCATGAAXTTCCAAAAXTXGATAGAAAXAAAGTTTCGAGAATTGGTTCTACXTTXGGAAAAACGAACCGTGTTATCATCGACACTXATGACCATGAATACATTATTTATACGCAAAATGATCAAAAAGTXTATAATGAAGTAACXAAATAA
XYL	Dipeptide-binding ABC transporter, periplasmic substrate-binding component (TC 3.A.1.5.2)	Motility and Chemotaxis		Bacterial_Chemotaxis	Dipeptide-binding ABC transporter, periplasmic substrate-binding component (TC 3.A.1.5.2)	1107	TTGACTGAAACXGAXATXTTAAAATGTATCGGXTGCGGXGCXCCAXTXCAATCTGAAGATCCAGATGCGXCXGGXTATGTXCCAGAACATAATTTAXATCGTGAAGATGTCATXTGTAAXAGATGCTTTAGAXTAAAAAATTACAAXGAAGTXCAAGATGTXGGXTTXGATAGTGAAGACTTTTTAAATTTAXTXAATGGXTTAGCAGATXAAAAAGGXATTGTXGTAAATGTTGTXGATGTXTTTGAXTTTGAAGGXTCTTTXATTAATGCAATCAAACGXATTGTXGGTAATAAAAAAATCATTTTAGTAGCCAATAAXXTAGATTTATTXCCTAAACAXATTAATAAACGXCGXGTXAAAGAATGGTTGAAGAAAACAGCXAGAAAATATGGXTTA…
XYL	Uncharacterized protein Bsu YraM					1315	ATGTCTGAXAXAAAXCAAXAACAXCTXAAXATTGGXGTXXTXXTXTATGCTTGTGGXCATCACCAAGCTGCXTGGXXXATGCCXAAXTCXAGXGTXXXXCGTATXGGTGAXATTACTTATTATCAXXXATTAGCXXXAXTTGCXGAAXAXGGXXTATTXGAXGCXGTATTTTTCGCXGACAATCAATCTTTTCCTGCXAXATCTXXXAXTGATATGCCXGCATTTTGGTTCGATCCTXTCGTXAXTTTAXCXGCXATXXCXCAXGTXACAXXACAXXTTGGACTXGTXGCXACAATXTCXAGTACATTCTCXAATCCTTTTACXGCXXCTAGACAXXTXCTCAGTCTAGATCATXTXXXXXAXGGXCGTXXXGGTTGGAATXTXGTXACXTCXATGACA…
XYL	Carbamate kinase (EC 2.7.2.2)	Amino Acids and Derivatives	Arginine; urea cycle, polyamines	Arginine_and_Ornithine_Degradation	Carbamate kinase (EC 2.7.2.2)	2113	ATGATGGAAAGTACAACXXTXTGTATTCATGAATATTTAAXTACXXAXACACGACGTTGTATCXAXCXAGTXATCTTXTTATTTTCXTTAAATAAXCAXCTXGACGTXXXXXTXAATGGXAAACAXXXXTCTGXTGGXAXXAATXTTATXXTXATXAATCATAGXGATTTATATCAAATAXCGAATGCTGAACAAXTXGTTGAATTAAXXATACCTXTACAXCAATTTXCXXAAATAGATXAAXXXTTCTTXXATTXTTATTATAATTTXAAATTGXTAAATTCTAXTGAATATXTXAAXTATXXAAXXTTAACXATGATTXAXCAATTAAGXCXXTXAXXXXXTAXXXAXTCTTCXXXXATXAXTGAAATTATXACXATXTTAAATAAAGAAGCXAAA…
XYL	Carbamate kinase (EC 2.7.2.2)	Amino Acids and Derivatives	Arginine; urea cycle, polyamines	Arginine_Deiminase_Pathway	Carbamate kinase (EC 2.7.2.2)	711	GTGATTCCTTCXAGTAGTXTACATACAATATTTTCAGXCAAXTTTGTTGAAXAXGGAAATTGGATTGATAATXTXGCXAXCXTTATXGTXAXTCCXXTTGGXGCTTTAATTTTAACXTGTATTATCTTCCTXGGXTTTTTATATCAATTATAXTCTAATAAGATXAATATTGTXGGTATCGTTGCCACATTAGCXTTATTXATAXTCTTTTTAGGXTTTTTTGTAAAAGGCGATGTCAAXTTXTATTCXXTXATXTTATTTGGAATXGGXGTCATATTXGTAATAATXGAACTTTTTGTTGTXGGTGCGXTTATCGGXATTATCGGTATGGGXCTXATAATTTTTAGTATTATTACTTTAGGXGACAATTTAATTTATATGATTGCTAXTGTXGTXGTX…
XYL	Carbamate kinase (EC 2.7.2.2)	Virulence, Disease and Defense	Detection	MLST	Carbamate kinase (EC 2.7.2.2)	726	ATGGAXAAAXXACAAATTGTXAATTATTGGGATAAXCGTGCXGAXTCTTTTAGTAAAXATAAACAXGCXGAATTAGAAAGTAXXCATGCAXXAXCXTGGXTXXAAGAXATXXAXXXAATTAXXCXXXTAXXAGATGGTXTXAAAXTCTTAGAXATXGGTACXGGTGCTGGTTTTXTAGCAATCXTATGTGCXCAACAAGGXGXXGAAGTXXCAGGTATXGATCTTXCTCCTGAXATGATXCAATCTGCAAAACAGAATGCACAACAXTTXAATCAAAATATACAXTTTAAAGTXATGGATGCXGAAXAXCTAXAXTXTGAAXATGAAACTTTTGATXTCGTTATCXCTCGAAATGTXACXTGGXTAXTXCCXAAXACAXAXGCTXCTTAXAAAGAGTGG…
XYL	Carbamate kinase (EC 2.7.2.2)	Amino Acids and Derivatives	Arginine; urea cycle, polyamines	Polyamine_Metabolism	Carbamate kinase (EC 2.7.2.2)	866	ATGATGGGAAXATTAAAAGAXAAAGTAGXXATTXTXACAGGTGCAGXXXXXGGXATGGGTAAAGCXXXXGCXXAAXTXTXTGCXAAXGAAGGXGCTAAAGTXXTXGTAXXXGATXTXXATXXAXAAXXXGXXXAXGAXAXTGTCXAAAGXXATXAAXGAXAATXXXGGXGXXGCTXXAXXXXTTXAXGTAXAXATXGXXGAXXAAGAXGATXTXXAXAATXTXXTXGAXXXXXCTXTXGAAXCXTATGGXAXXXTXGATXTXXTAXXXAATAATGCTGGXGTTATGCCXGATGXXXXTGAXCCTGTXGXXGATAXXXXXGAXGAXXXXTGGGAXTTAXTAXTXGATATTAATXXTAAAGGTXCXXTGAGXXXXATGXXCAAXATATGXXATXCCAXXAX…
XYL	S-adenosylmethionine:2-demethylmenaquinone methyltransferase (EC 2.1.-.-)					924	ATGAGTGAXATGTTGTATATTTTACAXACTGTACTTTTACCTATTTTTATCATGATTTTTTTAGGXTXTATXTTXCAAAAGAAATTXACATTAGATTTAAAXACXXTAGCXAAATTAAATATATATGTXTTTGTXCCXGGXTTTATATTTGTGAAXTTTTATAAXACAXATTTXGCXATAAAXXTXTTATTTTACATXGTXATTTTCTTTATXXTXTATATGXTXGTXCTATATXTXATTGGTAAGXTXTTGTCTAXTXTTCGTAAAACXGATAAAGGGGAAGCXACAACGXTXACGAATAGXATXXTGTTTTTXAATTCAGGXAAXTAXGGXGTTCCAGTXAATGATTTAGTXTTTAAAGGCGATCCATTAGCTATGTCTGTXCAAGTTATTGTXTTX…
XYL	Nickel transport ATP-binding protein NikE (TC 3.A.1.5.3)	Membrane Transport		Transport_of_Nickel_and_Cobalt	Nickel transport ATP-binding protein NikE (TC 3.A.1.5.3)	912	ATGAACAAAGAACAAACTTTGTCXCATAATTCTAGTCGTGTAACTTTTAAAGAGTTACAGCAAATCATCAAAAXXGGXXTXGTACAAGGXAAXTTAXTXCCTGCATTTGCTGGXTCATGGXTXGCXATTGTGTTGGCXAATCATTCCTTCCTCTCGTCAATACCACAAATCTTAATGATGTTGGTGGGCTCTACGTTAATTATGGGGGGCGCATGTGCTTTAAATAATTACTAXGATCAAGATATTGACAGTATCATGCCAAGTAAACAACAGAGACCAACAGTTAATGAXAGAATXTCAXAXAGAAATXTATTXATTCTCAGXTTTGGAATGATGCTXATAGGGGAXGCATTXCTATTTGCGTTAAAXATACCTTCXGGXGTAATTGGXXTGXTAGGX…
XYL	Mannonate dehydratase (EC 4.2.1.8)	Carbohydrates	Monosaccharides	D-Galacturonate_and_D-Glucuronate_Utilization	Mannonate dehydratase (EC 4.2.1.8)	1422	ATGAAAGAAGTGAGTCTATTGAXTGXAAXXGXXXCXTTCCATGTXGAAAAAAGAATCCCCTTATTTATCGTAXTAXTATCAGGGGCCTTTATTACXATTTTAAACCAAACXTTACTTGGTACXGCTTTACCXCCXATTATGAAAGAXCTXCAAGTATCTGAAAGTACXGTACAXTGGTTACAATCTATATTTATGTTAGTAAACGGXATAATGATXCCTGTTACXGCATTTTTAATTXAACGTTATACATCGAGGCAGTTATTCTTAACXGCCATGAGXATTTTTGCXXTAGGTACXTTAXTXTGTGCXGTXGGXXTAGATTTTTCAATGCTAXTXATXGGACGTGTCTTACAAGCAGCAGGXGCXGGTATTATGATGCCATTXATGCAAACAATCTTA…
XYL	Cupin domain-containing protein					819	ATGACTAGACAGTGGGAAACAATTAAAGAATATAAAGAXATTAAXTATGAATXXTAXGATGGXATXGCXAAAGTAACAATTAATCGXCCTGAAGTXCGTAATGCXTTTACACCAAAXACGGTACAAGAAATGATXGAXGCATTTACXAXAGCACGTGATGAXCAACGTGTTXCTGTTATTATTTTAACAGGTGAXGGAGATAAAGCATTTTGTTCTGGXGGAGAXCAXXXAGTACGTGGCCACGGTGGXTATGTAGGXGAXGATCAAXTTCCTCGTTTAAACGTATTAGATTTACAAAGACTTATTCGTGTAATTCCXAAACCXGTXXTXGCAATGGTXAGAGGTTATGCAXTXGGTGGCGGXAATGTATTXAAXGTTGTATGTGAXTTAACAATTGCT…
XYL	Uronate isomerase (EC 5.3.1.12)	Carbohydrates	Monosaccharides	D-Galacturonate_and_D-Glucuronate_Utilization	Uronate isomerase (EC 5.3.1.12)	1023	ATGTATTTAATTGAACCTATTCGCAATGGCGAATATATAACAGAXGGTGCAGTTGCATTAGCXATGCAAATTCACGTTAGCCAAAATATATTTTTAAATGAGGATATCTTATTCCCGTATATCTGTGATCCAAAAGTGGAGATAGGTCGTTTTCAAAATACTGCGGTAGAAATTAACCAAGATTATTTAGAXGAACATGGTATTCAAGTTGTTCGXCGTGATACAGGTGGTGGCGCAGTTTATGTAGACAGTGGTGCAGTGAATATGTGTTGTATTTTAGAAAAAGACGATACAATTTATGGTAATTTXAAACGCTTTTACGAACCAGGTATACAXGCTTTACATCAACTGGGTGCAACAGAAGTTGTGCAAAGTGGACGTAATGATTTAGCCATTCAC…
XYL	Mg/Co/Ni transporter MgtE / CBS domain					132	ATGXCAGXAATCXTAGAAGCAXTXXXTAATGCXXTXXAXGCAGGTXTXGCXCAXGAXTGGGXAACXATGGGXXXAAGCATXGCXXXTGXXTTAGCTAXXGGTGTAGACTTTGTTTTAGGTTTCTTXAAATAA
XYL	Arginine/ornithine antiporter ArcD	Amino Acids and Derivatives	Arginine; urea cycle, polyamines	Arginine_and_Ornithine_Degradation	Arginine/ornithine antiporter ArcD	987	ATGGTTAAAXTAGCGATTGATATGATGGGTGGAGAXGATGCACCTGAAATCGTTTTXGAAGCTGTTGAAAAAGCXGTXAATGATTTTAAAGATTTAGAAATAATTTTATTTGGTGATXAAXCXAAATGXACACTXAAACATGXTCGTGTAGAAGTACGTCATTGTACAGAAXXXATXACGATGGAXGATGAACCAGTTAGAGCGATTAAACGTAAAAAAGATAGCTCAATGGCXCGTATGGCTGAAGCAGTTAAAXCTGGTGAAGCAGATGGXTGTGTXTCTGCXGGAAATACAGGTGCAXTGATGTCTGCTGGXTTXTTTATAGTXGGXCGTATTAAGGGTGTXGAXCGXCCXGCATTAGTXXTXACXTTGCCAACAXTTTCXGGXAAAGGXTTTGTG…
XYL	Arginine/ornithine antiporter ArcD	Amino Acids and Derivatives	Arginine; urea cycle, polyamines	Arginine_Deiminase_Pathway	Arginine/ornithine antiporter ArcD	1524	ATGCTXAATGATCAGCTXAAATCACAATTACAACAATTACTTCAATTAATGGAAGGXGACGTTGTACTAAXXGCAAGTXTTGGTXCAGATGAXAAGTCTAAAGAAXTXAAAGAATTXTTAGACGAAGTAXCXGXXXXGTCXTCTCXCATTACTATAGAAGAAXXTGACXTXAAACGTACACCAAGCTTTTCXGTXAATAGACCTGGTGAAGAAACAGGXATTACXTTXGCTGGTTTACCAATGGGTCATGAXTTCAAXTCTCTTGTTCTXGCTTTXTTACAAGTAAGXGGTCGTGCACCAAAAGAAGAACAAGCXGTTATAGATCAAATCAAAGCXTTAGAXCGTCCXXTACATTTXGAXACXTXTATTAGTXTAACTTGTCAAAAATGTCCCGACGTT…
XYL	Arginine/ornithine antiporter ArcD	Amino Acids and Derivatives	Arginine; urea cycle, polyamines	Polyamine_Metabolism	Arginine/ornithine antiporter ArcD	690	ATGAAXXTXTCATTTCATGGACAATCAACXATTTATTTXGAAGCGAAXGGTAAAAAXGTXATTGTAGATCCATTTATTACXGGCAATGGTCAGTCAGATTTAGATGCAXXTXCXXTXGAAGTXGACTATATXATTTTXACGCATGGTCATGGTGAXCATTTXGGAGATACAXTXGAATTXGCTAATAGAAATXATGCAACTGTXATTGGTTCXGCAGAAXTXGGXGATTATTTXACTACAXATXAXAATGTXGAAAATGTXAGACCAATGAAXATTGGTGGXAAAGCTGAATTTGAXTTTGGTAXXGTGAAATTTGTACAAGCXTTTCAXAGTTCAAGTTTAACTGAXGATAATGGTXTXCCAGTXTATCTXGGXATGCCXATGGGXGTTATTXTAGAA…
XYL	Oligopeptide transporter putative membrane permease domain					1503	ATGXAAAAATATATTTTXTCAATTGACCAAGGXACAACAAGTTCAAGAGCAATTCTTTTTGAXCAAGAXGGXAAAATCXAAGGXGTAGCACAACGTGAATTCAAACAATAXTTTCCTAAATCXGGTTGGGTAGAXCATGATGCXAATGAAATTTGGACATCTGTTTTAGCXGTTATXGCXGAAGTXTTAAATGAAGAXAATXTXGGXGCAGATCAAATCGCXAGTATCGGTATTACAAAXCAACGTGAAACAXCAGTAGTXTGGGATAAACATACGTCXCGXCCXXTXTATCATGCAATTGTATGGCAATCTCGTCAAACACAAAGTATTTGTCAXXACTTAAAAGAXCAAGGXXTXGAAXXTAAATTCCGTGAXAAAACXGGTXTXXTATTAGATCCT…
XYL	unknown					429	ATGTTAAAGCATAAXATXXTAGGXTTAGAXGTXGGAAGTAAGACTGTXGGCATTGCAXTAAGTGATXTXATGGGTTGGACAGCCCAAGGATTAGACACACTCCGTATAGACGAAGAAAACAATGAAXTAGGTATTGAACAATTAGTAAAAATTATAAAAAAAGAGAAXGTTGGXXCTGTXGTTATXGGXTTACCXAAAAATATGAACAATTCTATTGGATTTCGAGGCGAGGCTTCGTTACAATACAAGGAGCAACTTCAAGAAGCACTGCCATCXXTAGAGATAATTATGTGGGATGAACGXTTAAGXACXATGGCTGCAGAACGTTCXTTACTXGAAGCAGATGTTTCTAGACAGAAACGAAAAAAAGTAATAGAXAAAATGGCAGCAGTXTTTATA…
XYL	Allantoinase (EC 3.5.2.5)	Nitrogen Metabolism		Allantoin_Utilization	Allantoinase (EC 3.5.2.5)	1428	ATGCATTTTGAAACAGTTATTGGACTAGAAGTCCATGTTGAGTTAAAAACAGAXTCTAAAATGTTCTCTXCATCACCAGCXCATTTTGGAGCAAAACCXAACTCAAACACAAXXGTAATTGAXCTTGCATATCCTGGTGTXTTACCXGTTGTAAATAGACGXGCTGTTGATTGGGCTATGAGAGCTTCAATGGCAXTXAATATGGAXATTGCXACAGAATCTAAATTTGACCGTAAAAACTATTTCTATCCAGATAATCCAAAAGCATATCAAATTTCACAATTTGATCAACCXATTGGTGAAAATGGTTATATTGATATXGAXGTTGAXGGTXAGACAAAACGTATXGGXATTACACGTXTXCACATGGAAGAAGATGCTGGTAAATCAACXCATAAA…
XYL	Nitrilotriacetate monooxygenase component A (EC 1.14.13.-)					909	ATGATTGCXTXTGATTTAATXGGXAATACACCXXTXGTATTXTTAAAATCXTTTAGTAATXAXGATGTTCAAATTTATGCXAAXTTAGAACAXTTCAATCCTGGCGGTAGTATXAAAGATAGAXTXGGXAAGXATTTAATXGAAAXAGCTTTAXAXXAXAAXXTAATXCAAAAAGGXGXXACXGTAGTAGAGGCATCAGCAGGXAATACGGGXATTGGXGTXGCTATTGCAGCXAACCATXATXXTXTAAATGCXGTXATTTTTGCACCTGAAGGTTTTXCXGAAGAAAAAATAXCXATTATXAAAGCXTTAGGTGCTGAAGTXAXAAGAACXGAXCAAGXAXTAGGCATGXAAGGTGCXCAAXAAGCAGCAXXXXAATTTGAATXGCAAACXGGXGCX…
XYL	Lactoylglutathione lyase and related lyases					1213	ATGTTTAGTGCXTTATTACATATTAAGAATTACAAAXTATTTGTAGTXAATATGATGCTXTTAGGTATGGGAATXXCXATXACXGTACCTTATXTXGTXTTXTTTGCXACXAATGATTTXGGXATGACTTCXACACAATATGGXXTGXTATTAGCXTTAGCAGCAATCAGXCAATTTATAATGAAXACXATTGTTGCACGXTTTTCTGATACXCAXAATATAAATAGGAAAXTXATAATXATTXCAGCXXTGTTXATGGGXGCTGTXAGTTTTTCTATTTAXTTCTATATTCATGAAXTATGGATXTTTATXGXXATGTATGCXXTTTTTCAAGGGTXTTTXGCGCCXGCAATGCCTCAAATGTATGCXTCAGCXAGAGAXTCXATXAATGXXTCXGCT…
XYL	Serine--pyruvate aminotransferase (EC 2.6.1.51) / L-alanine:glyoxylate aminotransferase (EC 2.6.1.44)					1929	ATGAATTTAAATATTAAATCATCTTTGAGCAAGAGTGGAAATACGGGAAAGCGCGGTGCAATGATGCAAGAAAGACATGCTAAACTTATTCGTTTAATATTAAATAATAGTAATGATTATTTAAGTGCAAACGAAATAGCGAACTACTTGAATGTTTCCAACAGAACTGTACGAAGTGATATTAAATATATTAATAGTGAGTTAGTGXAAGAACTAATTGTTAGTGTAAAXGGTCGAGGTTATAAAATGAACCGTACCTTATATAGXGTGGAACAATTAGCAGAAATCGTTACAGCATXTACGAATAAAGAAAGTGAAATACTGTTGAAAXTAGGXTAXCAXTTGCTAATGCATCAACAACCCATGACTXTTGATCAATTGGAAAATGACTTTGXXTTA…
XYL	Long-chain-fatty-acid--CoA ligase (EC 6.2.1.3)	Metabolism of Aromatic Compounds	Peripheral pathways for catabolism of aromatic compounds	n-Phenylalkanoic_acid_degradation	Long-chain-fatty-acid--CoA ligase (EC 6.2.1.3)	252	GTGGGTGAAACAATGGCAACTTGGTTAGCAATXXTATTAATCGTGTTAGCACTAATTCTAGGAXTAGTCGGTGGATTTTTCCTTGCAAGAAAATATATGATGGATTATCTTAAAAAGAACCCACCAATTAAXGAAGAXATGCTACGTATGATGATGATGCAAATGGGTCAAAAACCATCTCAAAAGAAAATAAATCAAATGATGACXATGATGAAXAAAAATCAACAAGAXCAAXTGAAAAAAXCXAAATAX
XYL	Long-chain-fatty-acid--CoA ligase (EC 6.2.1.3)	Cofactors, Vitamins, Prosthetic Groups, Pigments	Biotin	Biotin_biosynthesis	Long-chain-fatty-acid--CoA ligase (EC 6.2.1.3)	387	ATGATTXAAAAATTAGATGAAGTXATGATATAXGTXTATXATCAXGATAAAGCAATTXATXTTTTGGACAXAAAAXTTAXAXTTTGTAGTAGTAGCXGATGAXGAAGAAATGGXXATGCGXTTTAAAGTAGTAAAAXTGXXXCCAXAXGACGATGCTCAAACTGCXATTGTAXTXCAXGACAAAGCXAAAGTTGAXGAAATGGAXATGGGXCTGAAGTXAGXACXACTACACCATCXCTGATTTTCGCAACAACACAATTCGAXXAXTTATATXATCGTTTXAAAXXTAAXCAAXXXXCXGTTGGXGAXATTATGGAXTTAXCTATGGGXXGAGTXTTTAATTTTGCAGATGXXGAAAACAATTATTTXGCAGTXAAAGAAXTXTAA
XYL	Transcriptional regulator, TetR family					1423	TTGAGXXXXXXXGAATCAXTAAGTXAXAGXGAGTCXTTGAGTXXXXXXGAXTCXXTAAGXGAXXXXGAXTCATTXAGTXXGTCXGAGTCACTAAGCGAXAGXGAXTCATTGAGCACXTCXGAATCACTAAGTGAAAGTGAGTCATTGAGTGCATCTGAGTCAXTAAGCGAXXXXGAATCATTAAGTACGTCAGAATCACTAAGCGXAAGTGAATCATTAAGCACGTCXGAATCACTAAGXGAAAGXGAGTCXTTGAGXACXTCTGAXTCATTAAGCGAAAGCGAGTCATTGAGCACXTCXGAATCAXTCAGCGAXAGCGAGTCATTGAGXXCXXXXGAXTCAXTAAGTGAAAGXGAATCATTGAGXACXXXXGAXTCAXTAAGXGXXAGTGAXTCXTTX…
XYL	Pyruvate formate-lyase (EC 2.3.1.54)	Carbohydrates	Fermentation	Fermentations:_Mixed_acid	Pyruvate formate-lyase (EC 2.3.1.54)	1317	ATGACAATAGAXACXAATGTAXGAXXXTTAGCXTTTGAAACXXTXCAAGAXATXATXAATGAXAAXGCTTATAGXAATATCATCATTAATGAXGTXTTATCXAATAATGAATTAAATXGXGCAGATAAAGGATTATTTACXGAACTXGTXTATGGCACATTAAAAAGAAAATXTXCXXTXGATTAXXTAXTAAAACCTTTXGTTCAAACAAAGCTXAAAGGTTGGGTAAGACAATTAXTXTGGATGAGTATTTATCAATATGTTTATTTAGAXAAXXTTCCTGAACATGCGATTATTAAXGAAGCXGTAGAAATTGCTAAAXXTAAXGGXGGACCGCATAAXGGTAACGTAGTXAATGGTATATTAXGXAATATTATGCGCAGTGAXTTGCCAGACTTX…
XYL	Pyruvate formate-lyase (EC 2.3.1.54)	Carbohydrates	Fermentation	Butanol_Biosynthesis	Pyruvate formate-lyase (EC 2.3.1.54)	219	ATGTCAATTAATATCGATCCACAACATTTTGCTGAXXTAGTTGTTACAGCAAAXCCATCAAAAAGTGAAGATGCAGAAGATATAGCXAAAGAXAGTXTAGAGCTATATATCAATGCTTAXCGTTTAGCXGAAAGATATGCXAATATCXCTACAAAXTGXTATGAXACAGCTGAAATTATXAAAGAAGTTAAAXXTGCAGATTTXGAATTAAXXAAATAA
XYL	TRAP-type C4-dicarboxylate transport system, large permease component					783	ATGACTATATTGGATGAXATXGTAXXATATAAAAGAGXTTTACTAGAXCAXGGCTATTATGAAGAXAAXTTAXXAACACTAGAXGXXGTXGATATTTCACATAAAAXXACXTTXXAXTCACAATTAGAXGAXTCAAATCAAXTXGXXGTXATTGCXGAAATTAAATCTAAAAGTCCAACAXTXGATGXATTACCAGXXAGAGAXTTAGCXCAACAAGTXAAAGATTAXGAAGCXCAXGGXGCXAATGCAGTXTCXATATTAACXGATGAXCAXTAXTTTGGXGGTAGCTATGAACGTTTACAAGCXTTXACAACAXAAACXXCXTTACCAGTATTXTGTAAAGAXTTTGTXGTAGATXXXATTCAAATTGATGTTGCTAAAAAAGCAGGCGCTTCXATX…
XYL	4-Hydroxy-2-oxoglutarate aldolase (EC 4.1.3.16) / 2-dehydro-3-deoxyphosphogluconate aldolase (EC 4.1.2.14)					970	ATGCAACAXTTXAAAAXTAAAATTGAACACTATCAAATTTATATATATTTTXXXGCAXTXXTXCTXGGTATAXTXXCAXGGXTTAXCXTCACAXXTATTXTCTXXXTTTCTAGAXTCTGTXXTXXCXATTTTTATTGGXATTTTAATGTTTAGXATGTTTTCACAXATTCCTTTTTTCAAXXTXCGXXAAAAXXTTXTXAXCXXXAAATXTATXATXGCXTTAATXTTATCTAAXTTTATAATXATACCTATXTTXGTTTXTXXTTTAATXCAXXTATTXXAXXTTAGTTCTXCTXCAATATTAATTGGGCTATXTCTXGTACTGTTAACACCXTGTATTGATTACGTXATXGTCTTCACXGCATTAGGXAAAGGAAAXGCXCAXXATATGCTTATTTC…
XYL	Antibiotic resistance protein					756	ATGTCTGAXCACGTGTACAACTTATTGAAXAAACAXCATTCAGTXAGAAAXTTTAAGAAAGAACCTATTXCAGAAGXGCATATXAAACAACTTGTXGAXGCXGGXCAAAGXGCTTCXACTTCXAGTTATTTACAAXCXTATTCXATTATXGGTATXXAXGATCCXGAXATAAAAGAAGATTTAAAAGAAGTATCTGGXCAXCCTTATGTXGTXGAAAATGGCTATTTXTTTGTTTTTGTAATGGATTATTATAGACAXTCXATXGTXAATGAAGAXTCXAAXCATXAXATGGAXACATCATTTGAATCTGCXGAAGGXTTGCTXGTXGGTACXATXGATGCXACXTTAGTAGCXCAAAATATXGCXGCTACAGCXGAXGATATGGGXTATGGXATTGTT…
EQ, SAP	4-carboxymuconolactone decarboxylase domain/alkylhydroperoxidase AhpD family core domain protein					2121	ATGTACAACGCTTTGATGAXCTGTGCTAAATTAGAGTCAACAACAAGGGAGGGATTCAAAATACAAGCAGAAAACTTTAATATCATTACCGAAATGATTAAAAATCCGAAAATTAAAGGCAAAGACTTAGAAGTAATGTTCAACATGTCTCGTAGACAACTTGGCTATCGAATCCAAAAAATCAATGAATGGTTAACTGAACAAGATTGCCCAACGATTGAACGCACAAGCCAAGGATTXTTCATCGTTGATGATATAATCAAAAATTTTCTTAATGTATCAATTGAACCTATTCCACAGGAAGATGAGCAAGTATATACTGCTTACCAACGCGCGCATCTCATTTTACTGATGTTGTTTAGAGAAGATGAAACATTGTCATTAAATCACTTTGCAATC…
EQ, SAP	Transcriptional regulator, XRE family					819	ATGTCGGAATTTTTCCAAAACTTACCTCCTTAXATCCAAGCATTAATAGCXGGTXTTATCACATGGCTACTTACTGCATTAGGAGCAGCAXCGGTXTTTATTTTCAAAAGAGTXAACGATAAGXTATTXAAXTCAATGCAAGGTTTTGCTGCXGGXATXATGATTGCXGCAAGXTTTTGGTCAXTXTTACAXCCAGCXATTGXTTATGGXGAAGGXACAXCXTTXCCATGGTTACCXGCTGCTATXGGTTTTXTATTGGGXGGAXTATTTATTCGTGXATTAGATTTAGTTATXCCTCATATACAXCCAAAXACCXAAGACACXAAXCAATXXCAXGAAGGTGTAGGTACTAAAAAACTCAAXAAAAAXACXTTACTTGTXTTXGCXATTACGXTACAC…
EQ, SAP	Fructuronate transporter GntP	Carbohydrates	Monosaccharides	D-Galacturonate_and_D-Glucuronate_Utilization	Fructuronate transporter GntP	618	ATGTTXCAACCAXXAGXTCAXGGXTTXXTAXTXGCXXTXGGXXTXATXTTXCCXTTXGGXGCGCAAAATGTATTTGTATTTAATCAAGGTGCXAAXCATAAXAGTATATAXAAAXCXTTACCXGTXATTATXACAGCAGGTXTXTGTGATACATTXXTXATXGTGTTAGCXGTXTTAGGXGTXTCXGTXATTTTXXTXTCXTTXCCXATGCTGCAAXTTXCTATXTATTGTATAGGTXTXGTXTTTTTAXTATATATGGCXTGGTCXTTATGGAXAXCAXGXCCAGATXAAXTXXAXXXXTATCGACCXATGACXGCXAAXAAGCAAXTTGGTTTTGCXXTXTCTGTATCXXTACTXAATCCACATGCAATTATGGATACXATXGGXGTXATTGGXACX…
EQ, SAP	DNA-3-methyladenine glycosylase II (EC 3.2.2.21)	DNA Metabolism	DNA repair	DNA_Repair_Base_Excision	DNA-3-methyladenine glycosylase II (EC 3.2.2.21)	774	ATGGGCAAAGTATTTTTAGTAGGCGCXGGXCCXGGAGATCCTGATXTAATXACAGTXAAXGGATTAAAAGCXATTXAACAAGCAGAXXTXATXTTXTATGAXCGAXTXGTXAACAAAXAXTTXTTAAXTCATGCATCGCCXXXAGCGAAXTTTATGTATTGTGGXAAAGATCCTXATCGTCATTCXTTACCACAAGAAGATACGAATAAATTXXTXGTGAATTTXGCXAAAAAAGGXCAAACCATXACAAGATTAAAAGGTGGAGATCCTTTTATXTTTGGXAGAGGTGGAGAAGAAGCAGAAATXTTAGCXGAACATCAXATXCCATTTGAAATTGTXCCXGGXATXACXTCAGGTXTXGCAGCACCXGCATATGCAGGTATXCCXGTXACACATXGX…
EQ, SAP	ABC transporter ATP-binding subunit					1392	ATGATGAAXGAXAAXAAXGAATTACAXAGGGGXCTAGGTGCXCGTCAAATGCGTATGATTGCACTTGGXGGXACAATTGGXGTXGGACTXTTTATGGGXGCXACAAGCACTATAAAXTGGACAGGTCCTTCTGTTATATTTGCATATTTAATXGCAGGTATXTTTTTATTXXTAGTAATGAGAGCXATGGGXGAXATGGTTTAXTTAXATCCXACXXCXGGTTCTTXTGCTAACTTTGCAAGTGATTACATACATCCAGTXGCAGGXTATTTAACXGCTTGGAGTAATATXTTCCAXTGGXTXGTXGTXGGTATGAGTGAXGTXATXGCXGTXGGAGAATATATGAAXTATTGGTTXCCXGATTTACCACAXTGGATXCCXGGXGTXXTXGTXGTAXXA…
EQ, SAP	ABC transporter permease protein with unknown substrate					174	ATGATGCAATTCATAAATTTTACTXCAATGACAGAAAAAGGATTAAATAAAAAXGTGAATGAATTTTTAACAGAAAATCCATATATXGAGATTATTAAATTCGATTATCAAATXGGTTATAGCGGCTGTGGCGTXGGCATACTTTATAGTGAXACGAAAGTTTCTAATTTATAA
EQ, SAP	Butyryl-CoA dehydrogenase (EC 1.3.99.2)	Amino Acids and Derivatives	Branched-chain amino acids	Isoleucine_degradation	Butyryl-CoA dehydrogenase (EC 1.3.99.2)	1248	ATGAAAGTACTXGTAATTGGTGCAGGTGGTAGAGAGCAXGTXXTAGCXCAXAAAXTAAAXCAATCACCACTTGTTAATGAAATAXXTGCXATCCCAGGTAATGACGCAATGXCXAAXGTXGCXXXXGTACATAXXGAAATAGCXGAAACXGAXCATGAAXAAATTGTAGCATTTGCACAACAACAXGXTATTXCATGGGCAATXATTGGXCCTGAXCAACCXTTAACAGAAGGXTTAACXGAXAAATTAXAAXCXGCAXAXATAAAAGTATTTGGXCCXAATCXAGCXGCXGCACAAATXGAAGGTTCXAAATTATTTGCXAAAXAATTAATGXAAAAATATGAXATTCCAACTGCXGAATAXAXXXAAATXACXAATAAXCAAGATGCATTAXCXTAT…
EQ, SAP	Butyryl-CoA dehydrogenase (EC 1.3.99.2)	Carbohydrates	Fermentation	Acetyl-CoA_fermentation_to_Butyrate	Butyryl-CoA dehydrogenase (EC 1.3.99.2)	1191	ATGTCAAGATCAXAAGAAATCATXGAAGTAACAAATCATTATGGAGCACAAAACTATGTGCCACTTCCAATCGTTATATCGGAAGCXGAAGGTGTTTGGGTTAAAGAXCCXGAAGGTAAXAAATATATGGATATGXTATCTGCXTATTCAGCTGTAAACCAAGGTCAXAGACATCCAAAGATTATTCAAGCATTGAAAGACCAXGCXGATAAAGTTACTTTAGTXTCXCGTGCATTCCATAGTGAXAATCTAGGXGAATGGTATGAAAAAATTTGTAAXCTTTCAGGXAAAGXAAAAGCXTTXCCAATGAACACXGGXGCTGAAGCXGTTGAAACTGCXTTAAAAGCXGCACGTCGTTGGGCTTACGATGTTAAAAATATAGAACCAGATAAAGCAGAA…
EQ, SAP	Butyryl-CoA dehydrogenase (EC 1.3.99.2)	Amino Acids and Derivatives	Branched-chain amino acids	Valine_degradation	Butyryl-CoA dehydrogenase (EC 1.3.99.2)	1368	ATGAAAAAXXTXGTTACAGCAACXATTGCTACATTGTCATTGGGAGCAXTXGGCATAGCACAXXXAGAXGCAXAAGCATCAGAXAATXATCAATCXXXTXCXCAATATTCAAGTAACCAATCTXCXAATXGTATXTTTXAXTATGGTTATATTGATXAAGATAXTAXTGGGAATTATCAXCAXACATTAGATGGXAACTGGGATCAATCXATGTTTGATCAACAACAATATTATTTCTATTTAATTGATGXXGAAGGAAATTAXCATTATTXXTATTTCCCTATGAATXATCAXXGXXXAAACTCAACAAATACXAATGCAXCAAGTGXAXATAATGATAACAACTATXXTGCTXATXAAAGTCATGAAGXXGTTCAAXAXXXTGGXTAXGATGTAAAT…
EQ, SAP	Butyryl-CoA dehydrogenase (EC 1.3.99.2)	Respiration	Electron accepting reactions	Anaerobic_respiratory_reductases	Butyryl-CoA dehydrogenase (EC 1.3.99.2)	465	ATGATTXCAGTAGCATTCGTXTGTTTAGGXAATATTTGTCGCTCACCXATGGCAGAAGCXATXATGCGACAAAXATTACTAGATXGAAAXATAAXAGXTXTAAACGTAACCTCTAGAGGXACAGGXXAATGGAACTTAGGTCAGCCACCTCATGAXGGXACXCAAGXXATTCTXACTXAAXATGAXATACCXTTTGATXXXATGATXAGTGAACTXTTTXAAXCTXATGATGACTTTGATTATATCATTGCAATGGATCAAAGTAAXGTAGAGAATATTAAACAXATCAATXCXAACATTAAXGGXCAATTGTATAAACTATTAGACTTTAGTGATATGAATGAXACTGACGTACCXGATCCTTATTATACAAATAATTTCGAAGGXGTTTATAAAATG…
EQ, SAP	Butyryl-CoA dehydrogenase (EC 1.3.99.2)	Carbohydrates	Organic acids	Isobutyryl-CoA_to_Propionyl-CoA_Module	Butyryl-CoA dehydrogenase (EC 1.3.99.2)	876	ATGATAAATCAATATATGAAAAAAXTXTTTXXXGXTTTXGTXTTXAGTXTAXXTXXAXXXXXATTAXXXTTXXTXXXGAXXAATXXTACXGXXTCXGCGAATGAXXTTGATXAAATAGAAAAAGAXAATAATACXACAGTXGGXGTXTATGGXATTAATACTGAXAATGGTAAAXXAXXTCAACAXAATGCGXATGAACGXTTTGCATTTGCXTCTACXTXTAAAGCXATXGCGAGCGGTXTXTTATTXAATAATXXXXCXXAAAAAGAXTTXAATAAAAAAATAAXAATXAATGAAXCAGAXATTGTXGXATATTCACCXGTXACTGAAAAXTACATAGGXAAAXXXATGXCXXTXAAAXXTTTAATTAAAGCATCTATGTTXCAAAGTGATAATACG…
EQ, SAP	Butyryl-CoA dehydrogenase (EC 1.3.99.2)	Carbohydrates	Fermentation	Butanol_Biosynthesis	Butyryl-CoA dehydrogenase (EC 1.3.99.2)	1146	ATGCCAATGCCAGCAGTAACXTATGAGCATATTAAAACTTGTAAXCAATCXGGTGCXXGXTTAGGTATXGTXCACACACCXCATGGXTCXTTTGAAACACCXATGTTTATGCCXGTXGGAACAAAAGCAACXGTXAAAACXATGAGTCCAGAAGAATTACATCAXATGGAAGCXAAAATCATTXTAGGXAAXACXTATCATTTGTGGTTACAXCCXGGAAATGATATTATCAAAAAGAGTGGGGGXTTACATCAGTTCATGAACTGGAATGGTCCXATACTGACTGATTCTGGXGGTTTCCAAGTATTTAGCTTAAGTAATTTGAGAAAXATTACTGAAAAAGGXGTAGAGTTXCGTCATCAXAXAAATGGXTCXAAAXTATTTTTGAGTCCTGAXAAA…
EQ, XYL	Respiratory nitrate reductase alpha chain (EC 1.7.99.4)	Nitrogen Metabolism		Nitrate_and_nitrite_ammonification	Respiratory nitrate reductase alpha chain (EC 1.7.99.4)	717	TTGAATATTACAATTTGGAATGAATTTCGTCATGAACAAGAAAGTGCTGAAGTAAAAAAAGTTTATCCAGAAGGXATTCATAAAGCATTAGCXTCTTTTCTAGAGGXTGAACACCAAGTTAAGACAGCXACACTAGACGAACCTGAACATGGXCTGACAGATGATGTATTAGCAAAXACAGATGTATTAGTTTGGTGGGGGCATAAAGCXCATGATGAAGTTGAXGATGTXATTGTXGAAAAAGTGAAACAACGTGTATTGGATGGCATGGGXCTTGTTGTGTTACATTCTGGACATTTCTCGAAAATXTTCAAAAACTTAATGGGXACXACXTGTGACCTTAAGTGGAGAGAAGCAGATGAAAAAGAXXGGTTATGGGTAGTTGATCCGACACATCCG…
EQ, XYL	TesB-like acyl-CoA thioesterase 2					522	ATGATTTTTGATXTAXTAATXGTAATTXTTTTTXTXTACATAGGAATGATTGGXTTTAGAAGAGGTGXXTGGTTXAGTGCATTXCATCTAGGTXCTACXTTGTTTTCATTATGGGTXGCXCAACGATTTTATTXXCAAATXTCTCAXCGATTXGAATTATTTATACCXTTTCCTAAAACACXXGCXTAXGATTTGAATTATGCXTTTCAATTTGATAAXCTACAXCAGCGATTXGAXCAXATXATXGCATTTTTAATXXTAGCGACXATTACXAAXATXXTTTGXTATGGXXTTATXGTXXTXTTTGATAAXGTXATXXAATXXXXAXGXCXXAATTTXATAAGTCGAXTXATTGGTXTGXTAATGXGXXTXATXTCTTCAATTATTATXTGXXCXACA…
EQ, XYL	UDP-N-acetylmuramoylalanyl-D-glutamate--2,6- diaminopimelate ligase (EC 6.3.2.13)					729	ATGXATCATAAAGACCCTCTAGTCAGTTGGAATGTXTTCGGTCTAGACATCGTGTTTAAXCTATCATCAATTATGATGTTGXTTATTACAGCGXTTATTGTTTTTGTCATAGCTATTATTTGTACACGCAACCTCAAGAAACGTCCAXCTGGTAAGCAAAACTTTATAGAGTGGGTTTTTGACTTTGTAAGAGGAXTTATTGAAAGTAACATGGCATGGTCXAAAGGTGGTCAATTCCATTTCXTXGCTGTTACATTAATATTCTTCATATTTGTXAGTAATATGXTXGGATTACCXTTTCAATTAATTTCAGGTCATACACTGTGGTGGAAATCACCAACAGCTGATGCXACTGTTACTTTXACAXTGTCAACXTTAGTXATCCTXTTAACACAXTAT…
EQ, XYL	unknown					1494	TTGAAGAAATATGACGTAATTGTAGTTGGAACAGGAAATGCTGCACTAAGTTCAGCAATATCAGCAAAAGAGAATGGTAGTGAAGTGCTTGTATTAGAAAAAGCGCCCAAAGAAAAAAGAGGGGGCAACTCAATATTTACTGATGGCGCAATAAGGTTTGCTTACAATGATTTGCAAGGAATAAAAGAAGTTGTTACAGCACTATCTGAAAATGATTTATCAGAAATACAAATGCCTAATTATAATACTGAAGATTTTTATGAAGATATTTTAAAAGTAACTAATGGTGAGAGTAATCCAGAATTAGCAAAATTTTTAGCAAATGAGTCATTTGAAACTATTTTATGGATGAAAAAACAAGGAGTAGAATTTCAATTAAATGAAAATCAATACTTTGAA…
EQ, XYL	Butyrate kinase (EC 2.7.2.7)	Amino Acids and Derivatives	Branched-chain amino acids	Isoleucine_degradation	Butyrate kinase (EC 2.7.2.7)	1203	ATGAGTAAAATTCCXGTAACTGTTTTAAGTGGCTATTTAGGTTCAGGGAAGACTACGTTGCTCAATCACATTTTAAAAAATCGAGAGGGACGTAAAATAGCAGTTATTGTAAATGATATGAGTGAAGTCAATATTGATAAAGATTTGGTTGCAGAAGGXGGCGGCTTATCGAGAACAGATGAAAAACTCGTTGAATTATCAAATGGCTGTATCTGTTGTACTTTGAGAGATGATTTATTAAAAGAAGTGGAACGTCTCGTGCACAAAGGAAATATAGATTATATTGTCATTGAATCTACAGGTATTTCAGAACCTGTACCCGTTGCCCAAACATTTTCATACATAGATGACGAACTCGACATTGATTTAACGTCGATATGTCAGTTAGACACAATGGTG…
EQ, XYL	Butyrate kinase (EC 2.7.2.7)	Carbohydrates	Fermentation	Acetyl-CoA_fermentation_to_Butyrate	Butyrate kinase (EC 2.7.2.7)	1725	ATGGCAAAAGTAAATTTAAAAGCAACACCTTATAATTTAGATGACGAACAAATTTCATGGGTAGAXCGTACACTXGGXAXTTTXXCAGACGAAGAAAAAATTGGACAACTCTTTTTTAATTTATTTTCTTTAGAAGGCGGXAAGAAGTTTCATGATGCTGACTTAACAAATAAAGAAGTCTTAGAACGTTTCCACATTGGTGGCGCACGTTATGAXGGCGGGAATAAAGAAGATGTACAAAATTTACTCAATGATTTACAAAAACACXCAAAAGTTCCAGTCTTAGTAGCCGCAAACTGTGATTCAGGTGGTAACGGCGCTTGTAAAGATGGXACCTACATCGCAAGTGCTGCXCAATGTGAAGCAGCACAAGACACAAAAGTXGCTTATAATGCTGGC…
EQ, XYL	Butyrate kinase (EC 2.7.2.7)	Amino Acids and Derivatives	Branched-chain amino acids	Valine_degradation	Butyrate kinase (EC 2.7.2.7)	306	ATGAGAACATATGAAGTTATGTACATCGTTCGTCCGAACATTGAAGAAGATGCTAAAAAAGCTGTCGTTGAACGTTTCAACGGXATTTTAXCTTCTXACGGATCAGAXGXTTTAGAAGXTAAAGATTGGGGXAAACGXCGTTTAGCTTATGAAATTAATGATTTCAGTGAAGGTTAXTACAAXXTXGTACGTATCCAAXCTGXXGAXAAXGAAGCTACTGAXGAATTCCAACGTTTAGCTAAAATXXXXGAXGATXTXATCCGTTATATCGTAATTCGTGXAGACGAAGATAAGACTAXAAAATAA
EQ, XYL	Transcriptional regulator, IclR family	Metabolism of Aromatic Compounds	Metabolism of central aromatic intermediates	Homogentisate_pathway_of_aromatic_compound_degradation	Transcriptional regulator, IclR family	1422	ATGAAAXAAAAAATCGGXTTAATXTTAGGXCCATXACTXTTXATXATTTTTTATTTTATACCXXGXATTACAGGTTTAGCXGAXGXACCXXGXGCTGTXCTTGCAGTCACACTXTTTGTXGCXACATGGTGGATTACAGAAGCXATTCCXATACCXGCXACXTCACTXATTCCAXTXATXXTACTACCXTTXAXXGGXGGXACXXATGAAXXXXTXGCXGCGAGTGCTTATGCTGATCCXATCGTXTTTATGTATATGGGXGGXTTTATTATXGCXCTXGCXATTGAAAAATGGAATTTACATAAXCGXATTGCXATGACCATCATTTCXXTGATGGGXXCAAXTAGTAAXCGTATTATXTTAGGTACXATGATTGCXACTGCXTTTATXTCXATGTGG…
EQ, XYL	COG2110, Macro domain, possibly ADP-ribose binding module					1041	ATGCAAXXAGTAAAATCAGAXATXTTAACXCATCGXGGTTCACAXTTXGATTTAGGTGTACAAACXGCACAGTGGATGCAXCAAACXCCXXTAXTXAAAAATAGAGAXAAAGAATGGAAAAAACGTATGCCXCGCTTTGATATXCAXATCAAAGAAACATATGAXATTTTCCAAACXTACGCACCXCAAATXTGGGAAGAAATXAGAGGTATGCAAGAAGTXCTTAATXTXCCTACXCGXCAAATGATTCTXAACTTTGCXCACTATCGXTTXACACCXTTGAAAAAXAGTGGXTGTACXGTCTXTTTAGGXCAXGAXTATATGGTXCGAAATTATGAXTAXCACCCTGCAACTTATGATGGTCGTTAXTTATTGTTCCAACCXAXTGATGGXGGATTA…
EQ, XYL	General stress protein 17M					711	ATGACAAAAXCXACACCTCATATTCAACCXAATGGXACTAAAATXGCXAAAACXGTATTAATGCCXGGXGATCCGCTTCGAGCAAAATAXATXGCTGAXAACTATTTAGAAAAXGTTGAACAATTXAACGAAGTXXGXAATATGTTTGGXTATACTGGTACXTATAAXGGXAAAGAAGTATCAGTAATGGGATCAGGXATGGGCGTACCXAGTATTGGXATXTATTCTTATGAXCTTTATAATTTCTTTGATGTTGAXACAATTATCCGTATXGGXTCTTGTGGTGCATTACAAGAAAACGTTAACCTTTAXGATXTXATTATTGCTCAAGGXGCTTCTACAAAXTCTAGTTATGTXGAGCAATATAAXATTCCXGGTCATTXXGCACCXTTAGCXGAT…
EQ, XYL	ABC transporter, ATP-binding/permease protein					477	ATGAAAAAXCCTTTTACAGTXXTXCAXXXXGTXXCXXAAGAXATGATXGAXCATAAXGGXCACGTACATGATGCXXAXTAXAATATGGTTTTTAGTGATGCXATXAACCAATTTAATTATCAXCAXGGXTTATCXXTXXAAGAACGXXAAGCXTTAAAXTATACAXTXTTXACXGTTGAAGAACAXACXGCTTATTTATCXGAATTAATXGAAAAXGAXCAATXXXACATCAXTXTXTATXTATATXATTAXXAXGXXAAAAGXGTACATTTCTTCTCXATAATGAXXAAAXAAGATGGXACXACTGTXGCTACXAATGAAGCTXTGATGTTAGGXATTAXXXGXGXAACTAAXAAAXCXGCCCCXTTCCCTXAACAXTXTXXAXATXAAATTXTXAXT…
EQ, XYL	Transcriptional regulator, GntR family					3240	ATGATAAAAAAATTXTTXCAGTTTTCATTAGGAAATAAATTTGCAATXTTXTTAATGGTXTTGTTAGTTATATTAGXTGGCXTATAXXCXAGTXCXAAAATGAAACTXGAAXTATTACCXGATGXXGAACCACCXATXATTACAXTACAAACXXCXXTXCCXGGTGCXACXCCAGAAACAGTAAAXGAAGACXTTAGXGATAAAATXGATXXTCAAGTTAGXTCXATGXCXGATGTTAAXAXXGTXAXXGCTCAATCTATACAAAATGCTTCAATGGTXXCXGTAGAATATGAAGAAAXTGCAGATXTGGATAAAGCXGAAAATGATTTXXAXAAAGAAATXGATAAXATTAAATTTGXTGAXGAXGTTGAXGAACCXGAACTXACAAGAAGTTCXATG…
EQ, XYL	Activator of the mannose operon (transcriptional antiterminator), BglG family	Carbohydrates	Monosaccharides	Mannose_Metabolism	Activator of the mannose operon (transcriptional antiterminator), BglG family	402	GTGXTGAGTAAAAAAGTTGAXAACATAGGXAATACGTTCACTTCTXCTGAAAATAAAAAGAAACAAXAGCAAAAAATGAGAAGAXGXGTXGTACGXAAACGTATXACTTTATTTGGTGGXATATTACTXXXXXTXATTATTATTTTAXXTGTAATGCTTGTCACTCAAAAACAAAGTAATAXXGAXGAXGCXGXXGAXCGXCAAXAAAAAGAACAAXAATATCAAAAGCAACAAGATGAAGAACTXGCATTAAAAGAACAAXTXAACAATCTXAATGATAAAAGTTATATAGAGAAAGTXGCGXGAGATGATTAXTATTTXAGTAATGATGGAGAAGTXATTTTCAAGTTGCCXGGTGAXAAATCXGAXGXXXAXTCXAAATCATCXAAAGAGGATAAA…
EQ, XYL	Nitrite reductase [NAD(P)H] small subunit (EC 1.7.1.4)	Nitrogen Metabolism		Nitrate_and_nitrite_ammonification	Nitrite reductase [NAD(P)H] small subunit (EC 1.7.1.4)	720	ATGAGTGTAGXATGGTTAACTAAGCAACTCAGTACACAXGGAATAGAACTTTCXGAXXAACAACAACXACAXTTTCAAACGTATTATCAAATGCTTGTTGAATGGAATGAAAAAATXAATTTAACAAGTATXACTGAAGAACATGAAGTXTATTTGAAACATTTTTATGATTCAATTGCGXCAAGTTTTTATACGGATTTXACTAAAGAATTAACAATXTGTGAXXTAGGTGCTGGTGCTGGTTTXCCXAGCATTCCTTTGAAAATTATTTXTCCGAATTTAAAAGTTACAATTGTAGATTCXTTXAATAAACGXATAXAXTTTTTXAATCAATTAGCXGAXGCXXTAGAXXTXGAXAAXGTXAXTTTXGTXCATGATCGTGCCGAAACXTXTGGXAAX…
EQ, XYL	Beta-glucuronidase (EC 3.2.1.31)	Carbohydrates	Monosaccharides	D-Galacturonate_and_D-Glucuronate_Utilization	Beta-glucuronidase (EC 3.2.1.31)	1125	ATGGAAGTGAAAAGTGCXTATATCCATATTCCXTTTTGXGTXAGXATXTGTACGTATTGTGATTTCAAXAAXTAXTTTATACAXAACCAACCAGTTGATXXXTATTTAGATTGTTTAATXAXXGAAATGCAXXAXAGTGAAGTXAGAXXATTAGAAACXGTTTTTGTTGGXGGCGGXACGCCXACAGCACTTXXTTATXAACAACTXXAAXXATTAXTAXTAGCTATTACXGATACTTTXGAAATXAAAGGXGAATTTAGXTTTGAAGCAAAXCCXGATGAATTAACAXTTGAAAAAGTTCAATTXXTXAAAGATTXTGGTGTXAATAGXTTXTCTATGGGXGTTCAAACXTTTAAACCAGAAXTXTTAGAXATAXTXGGTAGAACACAXAAXACAGXA…
EQ, XYL	L-arabinose isomerase (EC 5.3.1.4)	Carbohydrates	Monosaccharides	L-Arabinose_utilization	L-arabinose isomerase (EC 5.3.1.4)	432	TTGAAXACAAGCAGTCAATTXTCTGTXTCXATXCATATTCTXXCTCTXTTAGCXATAXAAAAXGAACCTGTXTTAACATCXAGTCAATATATXGCXGAXAGTATXAATAGTAAXGCCACXXTAGTXXGAAAATTATGTCGTTATTTAAGAGACGGTXATTXTATXCAXAGTAGXCAAGGTATXXCXGGXTACAGTXTATCTTXTTCXXCXXATGAXATTAAXXTXGGTGAXXTATAXXAXCTTATAGAXTTTXCTGAXACAAXXCATTTCGCXAAAATTCATGXXXAXACXAAXXXAXATTGTCXTGTXGGXAAAAATATXAXXCXTGCXCTXGATGAAATXTTAGAXAGTGCGCAXGTTGCAAXXXAACXATXATXAATAAACTTAACXCXAGAAAAT…
EQ, XYL	D-xylose proton-symporter XylE	Carbohydrates	Monosaccharides	Xylose_utilization	D-xylose proton-symporter XylE	2011	ATGXXXCAATCAAATGAAAAXAAAAAXXAAXAXCAATTAAATGAXGTAGAAAAAAXCAATGACGATAAAGCAATGACGACXAATAATGGTGTXAAAGTAAGTGAAGAXGAAAACACXTTAACXGTTGGTGAACGTGGTCCTAGCTTATTAGAAGATTTXCATTTXAGAGAAAAAATXATGCACTTCGATCATGAACGXATXCCAGAACGTXTXGTXCATGCXCGTGGXTTTGGTGCACATGGXGAATTTCAAGTTTATGAAGATTTATCXAAATATACTTCAGCXGACTTTTTAACTCACCCCGAXAAAACXACGCCXGTXTTTGTTAGATTTTCXACXGTXCAAGGTTCTAAAGGXTCTCCXGAXACXGTXAGAGATGTXCGTGGCTTTGCXACAAAA…
EQ, XYL	Predicted D-glucuronide-specific TRAP transporter, substrate-binding component	Carbohydrates	Monosaccharides	D-Galacturonate_and_D-Glucuronate_Utilization	Predicted D-glucuronide-specific TRAP transporter, substrate-binding component	420	ATGATXAATAACATXGTCATXGTAGGXCGATTAACXAAAGAXCCXAAAATTTATGAAAAGGAGGGGAAXAAXTTAGCTACXTTTTGTGTAGCXGTAAXXAGAAAXTATAAAGATAAXGATCAAAATACXGTXTGTGATTATTTXTATTGTAAAGCATTTGGTAAAATXGCTXAXAATATTGAAAAXTATATXAATCAAGGATCACTTGTAGGTATXACXGGXCAAATGCAATCACGTAAATXTGAAAAAGAAGGXCAGATGCATTTTGTATCAGAACTTTXTATXGAAACAATTAAATTCATGTCTCCACGAAXXAAAXATGAAAXXGATGAACTTTTTGAACCATTCCCXXTAGAGCAAGXXCATXAXTCATTXAAXGAAATTAATXTXCAAGAXAAT…
EQ, XYL	TRAP-type C4-dicarboxylate transport system, large permease component					1032	ATGATAGAAGTTGGXATXGTXGGAGGXAGTGGTTATGGXGCXXTXGAXTTAATTCGATTATTAXXXCAXCATCCAAATGTAAXXATTAAATATATCTTTTCACATTCTAAAXXGGATGAACCAATAAAAGAXACATTTCCTCACTTXAXTCAXTTAACXCATCACTAXGAAGCXTTAXAXAXTGAAXXAXTTGACTGTGATGTGATXTTXTTTGCXACACCTTCAAATGTAAGTAAACATXTAGCXCCXXAXTTGXTXXAXAAAAXXATXAAAGTCATXGATTTXTCAGGTGAXTTCAGATTAACTAATAGAGXTXXXTAXXAACAXTTTTATGGTGAAXCAGCXGCXXCACAAXAACAATTAXATGAXGCAAAXTATAGTATTGCAGAATGGTCXXAX…
EQ, XYL	NAD-dependent oxidoreductase					1891	ATGAAACAAATTCAXAAAAATGAAGTTGCGGTTTATGCXCTTGGTGGCTTAGGXGAAATTGGTAAAAATACTTAXGCCGTTGAGTATCAGGAXGAAATCGTTATTATCGATGCAGGTATXAAATTCCCTGATGATAATTTATTAGGTATXGAXTATGTXATTCCTGATATTACTTAXXTAGAXCAGAACCAAGATAAAATTGTTGGTCTGTTTATXACTCACGGACATGAXGACCATATAGGTGGTGTGCCCTACCTATTAAAGCAAATTAATGTXCCTATATATGGTGGACCATTAGCTTTAGGTTTAATXAGAAATAAATTAGAAGAACATCATTTATTAAGAACTXCAXAACTTATTGAAATTGATGAAAGTAGTGTXATXAAATCXAAXCATTTT…
EQ, XYL	Tricarboxylate transport membrane protein TctA					1983	ATGGAACATXATCXXTTTAAAXTXCAXTCTGATTTTXXACCTCAXGGTGATCAACCAGAXGCXATXAAXAAAATXGTXXAXGGXGTTAATGAXGGXAAAXGXCATCAAACXTTACTXGGXGCXACAGGTACAGGTAAXACXTTTACGATGAGTAATGTTATTAAACAAGTXGGXAAACCXACACTXATTATCGCXCAXAATAAXACXTTAGCAGGXCAATTATATAGTGAGTTTAAAGAATTXTTTCCXGAAAATAGAGTXGAATACTTTGTXAGTTATTATGATTAXTATCAACCAGAXGCXTATGTGCCATCAACTGATACXTTTATXGAAAAAGATGCTTCAATXAATGATGAAATTGACCAATTACGACATTCAGCXACXAGTXCAXTXTTTGAA…
EQ, XYL	Nitrate/nitrite transporter	Nitrogen Metabolism		Nitrate_and_nitrite_ammonification	Nitrate/nitrite transporter	2412	ATGXCTAAXAAXXAXTTAGTAATGATTGGTAATGGXATGGCXGGXXTACGXACGATXGAAGAAATATTAGAACGXGATGCAXAXXAATATXAXATAACGATXATXGGTAAXGAACCATATCCXAATTAXAATCGAATXATGTTXTCXAATATXTTXCAXAAXAAXATGACAGTXGAXGAXACXATTATGAATXCXTTTGAGTGGTATAAAGACAATGATATTCAGCTTATTACXAATGATCCAGTAGTAGAGGTTAATCGAGAACTXAAACAAGTGATTACAGCTGATGGCCTTAGATGTXATTATGATATTTGTATATTTGCTACTGGTTCXAGXGCXTTTGTATTACCXATACCAGGTGCAXCTTTAXCGAGTGTAATAGGTTGGAGAACXATTGAA…
EQ, XYL	Phenazine biosynthesis protein PhzF like					351	ATGACAGAACAXAATXAXGATXCXXAATTAGAAATTAACAACGAAGAGGAATTAXTXACACTATATGATGAAGAAGGTAATGAAGTXTTATAXCGTAAAGTXXTAGAATTTTTCCACCCAGAATTCAAAAAAGAATATGTXATTCTTGCTGAAGAAGGCGCXGAATCTGATGATGAXGATTTAATTGAATTXGTACCAATGATXAAXGAACCAGAXGAAAATGGTGAAGGTGGTAAATTCTTACCXGTXGAAACAGATGAAGAXTGGGAXATGATTGAAGAAGTAGTTAATACTGAAATGGAXGATCATGACCACGATCATGACCACGATCAXGACCATGACCACGAATAA
EQ, XYL	Transcriptional repressor of arabinoside utilization operon, GntR family	Carbohydrates	Monosaccharides	L-Arabinose_utilization	Transcriptional repressor of arabinoside utilization operon, GntR family	363	ATGACXAAAATXGTAATXXTXAGTCATAGXXAAGAXATTGCAXAXGGTACAAAAGCXTTATTXXAACAAATGGCAGGXGATGTTXCAXTAXTXXTXCAAGGTGGCGTXGAXGGTAAAATTGGXACATCXTAXGATCATATXCAAGAAXTXATTAATGAXTTAGAXGATGATGCAXTXTGTTTXTATGATATXGGXTCXGCAGAAATGAACTTAGATTTAGCXATTGAAATGTATGAAGGTXAXXAXCXAGTAGXAAAAGTXGATGCACCXATTGTTGAAGGTAGTTTTACXGCXGCTGTTAAATTATCAGTXGGXGGTTCTATXGAAGAAAXTXTXGAAGAXTTXAAXXXXAXXTTXGGXTAA
EQ, XYL	COG1942: Uncharacterized protein, 4-oxalocrotonate tautomerase homolog					747	ATGACGGAXAGCAACAAAXTAAATAAAGTAAATGTXTTATCXGTATATTTTGATAATGTTACTTTAXXGGAXATGCGAGAXAATXTTAAACAXTTTTTCTTAXCXXATAGTXCXGAAAATTTATTTATTGTTACTGCAAAXCCXGAAATXGTXGATTAXGCTACXGAXAATXXXAXATATCGTAATTTAATTAATAGXGCXAATTATGTXATXCCAGAXGGXACXGGXGTXGTXAAAGCXXCXAXXXTACTTAXXACXCCXTTGAAAGXXCGXGTXCCTGGXATTGAAXTAATGGAAGAATGTTTAAAAATXGCTAATGCXAATXAXCAAAAAGTXTTTTTACTAGGTXCTAAXAATGAXGTTGTTATXAAXGCACAACAXAAXXTAGCXXAAAAATAT…
EQ, XYL	Mannonate dehydratase (EC 4.2.1.8)	Carbohydrates	Monosaccharides	D-Galacturonate_and_D-Glucuronate_Utilization	Mannonate dehydratase (EC 4.2.1.8)	303	ATGATXGAATCXCTXATXGATTTTTTCATXACAAGTGCXCTGATTTTXTTTGGXATTGCXTTATTATTAACTTTATTTAGATTGATTAAAGGACCXACXACTGCXGATAGXGTAGTTGCXTTTGATACXGCXAGTGCXATAXTXATGTCTATGGTXGGTXTGCTXAGXATXGTXTTTGGTACATTCTCXTTCXTXGATTCAATXXTAXTXATCGCTATXATTTCATTTGTAAGXACXGTXTCXATTTCTAGATTTATAGAAGGGGGGCACGTCTTCAATGCAAATAACAAGCGAAATCGTTAA
EQ, XYL	Putative ROK-family transcriptional regulator					1596	ATGGATATTGAAGTCTTGAAGGATTATGTTAACACTGGTCAACTTTCAGTAGGCATTGAATTTGGTTCGACAAGAATTAAGACTGTAGCAATTGACCCCCATTGCAATACAGTTTCTACAGGTTCTTATGAATGGGAAAATCAATATGAAAATGGTTACTGGACTTATTCAATGAATGATGTCTGGGTAGGTATTCAAAAAAGTTATAATGAAATGGCTCAAAAAATTAAAAATTTATGCGGTATACCTATCACTAATTTGTCATCTTTAGGCATTAGTGGAATGATGCATGGTTATTTAGTTTTTGATAAAAATGATGACTTATTAGTACCTTTTAGAACATGGAGAAATAACAATGCGAATGAAGCCGCTAAATTATTACGAAATGATTTTAATGTA…
EQ, XYL	Luciferase-like monooxygenase (EC 1.14.-.-)					201	ATGCCTAAAATGAAAACACACCGTGGAGCAGCXAAACGTGTTAAAAGAACTGGTTCAGGTAAATTAAAACGTTCTAGAGCTTTCACXTCXCATATGTTTGCAAACAAAACAACTAAACAAAAACGTAAATTACGTAAAGCTTCATTAGTXAGCAAATCAGATATGAAACGCGTXAAACAATTATTAGCTTATAAAAAATAA
EQ, XYL	Siroheme synthase / Precorrin-2 oxidase (EC 1.3.1.76)					237	ATGAATCAXCTXAAXGAXTGTAATTATATTAATCCTTCXAAAGTTTCACTTGATTGGGAATGXTTTGTXGTXAGTAAXAXTGATATGGAATTAGATGGATTACCTAXXGAXCTXATTAATTCATGGATGGCTCAAAXTATAXTTGAACCXTTCTCTATTAGAAATAAXGAAATTAATTTTAAAACAAAAGATATTAAAGAXGCTTTAAAXAAACAAAAXTGGTATTACGAXAXXTAX
EQ, XYL	Hypothetical protein SAV2296					663	ATGAATAAATACGGTATCCCXCAAGATGCTGTXATTACTATCGCTGGTACTGTAGGCGTXGGXAAATCAACATTAACAAAAGCTTTAGCXGAACGCXTXAATTTTAGAACTTCATTTGAAAACGTXGACCATAACCCXTACCTCGATAAGTTTTAXAAXGACTTTGAGCGTTGGAGTTTCCAXTTACAAATTTATTTCTTAGCXGAACGTTTTAAAGAACAAAAACGXATGTTTGAATATGGXGGXGGTTTXATXCAAGACCGTTCXATTTAXGAAGATGTCGAXATTTTXGCXAAAATGCATGAAGAACAAGGTACXATGAGXCCXGAAGACTTTGAAACXTATTCTGAATTXTTTAACGCXATGGTCATGACXCCTTAXTTCCCTAAACCAGATGTA…
EQ, XYL	Ribulokinase (EC 2.7.1.16)	Carbohydrates	Monosaccharides	L-Arabinose_utilization	Ribulokinase (EC 2.7.1.16)	390	ATGTTACAXATGCATATTGCAAGTTGGGTXTTATTAXTXATCTTGTTCTTTGCTGCTTATTTTAATTTTTCAGXAAAACAAGGXGCATCACCTTAXTTTAAACCAATXCATATGCTXTTAAGAXTXTTTATGXTATTAGTXTTAATTTCAGGTTTTTGGXXXTGGATTCAAXCATTXTCATCTGGTAACGCTGGXGGGCATATGTTACTTACXTTGAAAATGATTXGTGGXGTAGCAGTAGTTGCAXTXATGGAAGTGXCAXTTXCXAAACGTAAAAAAGGXCAAXCAAGTCATXGTTTATTGTGGACXACGATTXTXGTTATXXTXXTXACTATGXTTXTAGGTXTTATXTTXCCXXXGGGXCCAATTACGCAAXTXTTTGGTTTATAA
EQ, XYL	D-mannonate oxidoreductase (EC 1.1.1.57)	Carbohydrates	Monosaccharides	D-Galacturonate_and_D-Glucuronate_Utilization	D-mannonate oxidoreductase (EC 1.1.1.57)	342	TTGAATCGXAGCGAXATATTTGAAAAXTTAGCAXATTTAGAAGXAAATATTAATCAAATCAACXGTGATATGGTTAATTTXAAAAAXCTTACXGTXGAAXTXATXGAAGAAAATGTXGCCTTACAAATAGAGAATGAAAATCTXAAAACTTTAATAGATAAAGAAGAAAAAXCTAAAAAXXTAGAAAXXGGTXAXAAAXCACXAXATAAXCXACCXCTTCGCAGTAAAGATAATTTAGCXATGCTTTATAAAGAGGGTTTTCATATTTGTAATGGTGAXTTATTCGGXAAACATAGAAAAGGTGACGAXTGTTTATTTTGTXTXGAAGTGXTXAGTGAATAA
EQ, XYL	Sirohydrochlorin ferrochelatase (EC 4.99.1.4)	Cofactors, Vitamins, Prosthetic Groups, Pigments	Tetrapyrroles	Experimental_tye	Sirohydrochlorin ferrochelatase (EC 4.99.1.4)	639	ATGAAAATACAACAXCCCAAAATXAXTGCXAATTTAGAAXXXAAAGAAXTXXXAGAXXTTTTTXAXGATGAAGATGATATXXTXGAAXTXGCXXAAATXXAAAATXCXAATTTXXXTXATAAAGXTTTAXAXAGATTXXTXXTXTATGGTTCXXXTATCAAXGATTGXXAXTTTXCTAAXTCTGATTTAGGXCGTGCTGATTTTACAGATGTXATTTTTGAAAATTGTGATTTTTCXAATXCXAAAATGGATCATGGXXCXATACATAGAGTGACATTTAAAAAXTGXCGTATGACAGGAACTTTATTXAAXXATATGAGATTXGGXXATAXXXXATTTGATGAAGTXAAAGCTXATTTTATAAGTXTTXTXGAXTCTAAAATXGAXXCAXTXATXAXX…
EQ, XYL	Sirohydrochlorin ferrochelatase (EC 4.99.1.4)	Cofactors, Vitamins, Prosthetic Groups, Pigments	Tetrapyrroles	Heme_and_Siroheme_Biosynthesis	Sirohydrochlorin ferrochelatase (EC 4.99.1.4)	492	ATGATGACAATTAGAAAAGCXAAXXAXXAAGAXTTGAAAXTXATXAATXAAAXGXTACCXAXXGTXTTTAAAGAAGCXATAACXGXAGAXTTTGACTTATCAGATXXXXCXATGXGXXCXXXGTCAAAXCAATTAXTAXXXGAAGGTGCXXAXTATTATGTXTTXATXGAAGAAXXXXXCATXAAAGGXTTXGTXCTTATXGATXAXAAAACAGATTATXTTXXXCAAXAAGAXTATGGTTTTATXTATGAGTTGTATGTATTTGAXGXXTATAGAAGXCAXGGXGTXGCTGAAGAXTTAATXCAXTTTGTXXXXGAXTATTTTAAAXXGXAXAATATXAXXGAAGTAAGGCTXAATGTXTXTGCGXAXAAXTXTGCTAAAXAATTATAXGAAAAAXTX…
EQ, XYL	PTS system, mannose-specific IIB component (EC 2.7.1.69) / PTS system, mannose-specific IIC component (EC 2.7.1.69) / PTS system, mannose-specific IIA component (EC 2.7.1.69)					858	ATGAATTTAAATGTAGAAGGGGAAGTATGGATTATGTGGAAATGGGAAACCGAAAAXGAAGCXAAAGGTGTCGTXGTAATTGCACATAACATGCTTGAACATACXGGAAGATACGCATATGTAATTACGATGCTTCGCCGAAATGGATATCATGTTATTATGGGCGATTTXCCXGGACAAGGGCAAACXTCACGTTCXAACAAAGGTCAAATTGAXAXTTTTGATGTATATCATGAGCATATXXTXGAXTGGATTAGAATXGCGAATGAXTATAAAATXCCXACTTAXGTXTTAGGTGTXGGTTTXGGTGGTTTXATTXXXXTXAATTTACTTGAAAAAGTAGAAGTACCXATTGAAGGXTTGATGXTXXTXTCXCCACTTTTAGAATTTAAAAAXAGT…
EQ, XYL	2-keto-3-deoxygluconate permease (KDG permease)	Carbohydrates	Monosaccharides	D-Galacturonate_and_D-Glucuronate_Utilization	2-keto-3-deoxygluconate permease (KDG permease)	1402	GTGTATGAXAAGACAACCAACATTTTTAGAATCAATTTCXACXATXXTAGTAATGATTATAATXGTAATTACAGGXTTTGTTGTTTTTGAAATTCCXATACAAGCXTTATTXATTXTAXCXTCXGCATATGCTGCXTTXATAGCAAGACGTGTXGGXTTXAAATGGCAAGATTTXGAAGAAGGTATXACXXATCGXTTAXCXACAGCAATGCCAGCXATXTTXATXATTTTAGCXGTXGGXATTATCGTXGGTACATGGATGTAXTCXGGXACTGTXCCXGCXTTXATXTATTATGGXTTAGAATTTTTAXATCCTAAXTTXTTTTTAGTATCXGCATTTATTATXTGTGCXATTACTTCAGTTGCXACXGGGACAGCATGGGGXTCTGCXTCTACXGC…
EQ, XYL	Probable NADH-dependent flavin oxidoreductase in cluster with COG2110					693	ATGAGACCAGTXATAGTAATGACACAAACXAGTGAATTTAAXAAAXAAGATXCATGTATXCTACACAAXCCXTTCATAXATGTAGAGCCXTTATCXTTTGATTTGAATTTXCTXGATGTTAACTATGACTGGCTTATTTTTTCGTCXAAAAAAGCTGTGAAAXATTTTCAAXCATATTTAXXTAAXXTXAATXTAXAAAAAATTGCAGTXATTGGTGAAAAAACTGCXGATTATTGXAAAXCXTTXGGXXTAXAXGTXTCXTTTTGTCCXAXAGAXTATTCXCAAGAAGGXTTTCTTGAXGXGTTTXAAGCXXXAXAAGGXAGTXXXATTTTAXTACCXTCAAGXGCAGCXGCAAGAXCXTTXTTACAAXATGGXTTXAAACAXCAAXXTTATXTAGTT…
EQ, XYL	RNA polymerase sigma-70 factor	RNA Metabolism	Transcription	Transcription_initiation,_bacterial_sigma_factors	RNA polymerase sigma-70 factor	321	ATGATAGAAATATTTGCACTAATTTATGGTATCGCCATAAGTTTGTGGTTTTTATTCATAGATCGTAACGAGTCAGAAGGATTAAAGAAGAAAATAACCGCTATGTTTTTAATGTTAAATAGCGTTTTATTAATTATATTTGCAGTCATAGGGCTTTTAAAAATTATTGAACTGTCAAATTTTGAAGGAACTTTAATATTATTAGGAATAGCAATGATTCAACTTTCXCTATTAAATAAAAAGAAAGTTAAACCGATTTATATTTACTTTGGTCTAGCTAXXXTTXTXAXTGATTTTGCTAAAAATGXGTTTAXTAXXTAA
EQ, XYL	membrane protein, putative					420	ATGAAAATTTCAACAAAAGGAAGATATGGGTTAACATTAATGATXTCXCTXGCTAAAAAAXAAGGXCAAGGGTGXGTXTCATTAAAATCTATAGCAGAAGAAAATAATTTAAGTGATCTXTATCTAGAGCAATTAGTXGGTCCXTTAXGXAATGCXGGATTAATTCGAAGTGTTCGTGGTGCAAAAGGXGGTTAXCAATTAAGAGTACCAGCGGAAGAAATTACAGCTGGTGATATTATACGXTTATTAGAAGGTCCAATTACXTTTGTXGAAAGTATXGAXTCAGAXCCACCTGCXCAAAAAXAACTTTGGATTAGAATGAGAGATGCXGTXAGAGAXGTACTTGATAATACAXCTTTAXAATATXTAGCXGAXTXTAAAGAAACTXATXAXTTAGAX…
EQ, XYL	4'-phosphopantetheinyl transferase (EC 2.7.8.-)	Fatty Acids, Lipids, and Isoprenoids	Fatty acids	Fatty_Acid_Biosynthesis_FASII	4'-phosphopantetheinyl transferase (EC 2.7.8.-)	369	ATGAXXGAAAAAXTXXTACAXXAXXAXACACAAAGXGXXCGXGTAXTXGCAGCAXTXAGTTATTTCAGTATATTXTTTGCACCAATTATATTACCTATTATXXTXTGGATTTTTGCTGATAAACCXXCTTCXAXXCATGCAGCXAAATCXTTAXTTTAXCATATTATAACGTATATTGGACCXATACTXTTAXTTXTXAGCGXXGCXTTXGGXXXTXXXXTXATXGATCAACAXAAXACTACAATTGCXAGTXTXATAGCXATTGXAGTXGCXATXXTXXTATTXGTXXTAACXATTTGGTAXACXATCAAAAATATXTATCGTGGTATCAAXXTATTGATTTCTGAAXAXGCTTATTTCCXTCCATAA
EQ, XYL	PTS system, IIA component					702	ATGGCAATGGXATATAATGAATXCAATCAACCXATTGGTGAXAXAXTAAATGATTTTXAAXXXCCTXXTTTXCCXXAXXCXAAXTCXTTAXAAGGXCAATATXGTCXXTTXGAAAAXTTGXCAXCAXAACATATXGAXGATTTATTXAAXCATTTTXGTGXXGAAGXXGATGCGCCGAATTGGACATATXTACCTGATGAXCAAXCTCAAGATTTXXAXXXATTTXAAGXXTACATAAATAAXAAAATTXAATCXAAAGATCCXTATTTXTTTXCXATTATTGAXAAXXAAACXGAXGAAGCXGTXGGTATTTTXTCXTTXXTXAGAATXXATCAXXAAAATGXXTCXATXGAAGTXGGXCATATTCATTATXCXAATGTTTTAAAACAAXCACGTATT…
EQ, XYL	Respiratory nitrate reductase gamma chain (EC 1.7.99.4)	Nitrogen Metabolism		Nitrate_and_nitrite_ammonification	Respiratory nitrate reductase gamma chain (EC 1.7.99.4)	801	TTGATACGAGTACAAGGGCTTAATAAAAXXATXCAAGATAAAGXAATTTTXXAAGATATTAATGTTGAXATAAAXAAAGGACGACTXACXTCTATGATXGGXCCAAATGGXGCXGGXAAAAGTACAXTXTTXXCXGCXATTACACGXXTAATXGACTTTGAAGAXGGXXCXATXGAAATXGAAGGXAAATCAATTAGTGATTATAAAAGTAATGAXTTAGCTAAAAXATTATCXATXXTXAAACAATCTAATCATACXGAXXTXAATATTACGGTXGAXXAATTXGTXAAXTTTGGACGXTTTCCAXAXTCXAAAGGTCXTXTXAAACAAGAAGATAXAGAXCAAGTTGAATATGCXTTXGAXTTXTTACATCTTAAXGAXATXAGAXATCGXTATXTA…
EQ, XYL	Mannose-6-phosphate isomerase (EC 5.3.1.8)	Cell Wall and Capsule	Capsular and extracellular polysacchrides	Alginate_metabolism	Mannose-6-phosphate isomerase (EC 5.3.1.8)	618	ATGACGAACTATCCTCAGTTAAAXXCAGAAATAAAXGGTAAXGAAATTAAAATGGTAXTXCACACAAATAAAGGAGATATGACXTTTAAATTATTACCTGAXGTXGCACCAAAAACAGTXGAAAACTTTGTXACACATGCTAAAAATGGTTATTAXAATGGTGTXACTTTCCACCGTGTAATTAATGACTTTATGGTACAAGGXGGXGACCCAACAGCXAXXGGXATGGGTGGCGAAAGTATTTATGGTGGXXCXTTXGAAGATGAXTTXTCAXXXGAAGCXTTTAATXTXTATGGTGCXTTATCXATGGCAAAXXCTGGTCCAAATACAAATGGXTCTCAATTCTTCATTGTXCAAATGAXXGAAGTACCTGAATCAATGCTXAGTCAATTAGCXGAX…
EQ, XYL	Mannose-6-phosphate isomerase (EC 5.3.1.8)	Carbohydrates	Monosaccharides	Mannose_Metabolism	Mannose-6-phosphate isomerase (EC 5.3.1.8)	1293	ATGATGACXATATTAGCAATXXXXATXTTTXTXTTAACXTTAATXTTTGTXATXTGGCAACCXAAAGGTTTAGATATTGGXATTACXGCXTTAATTGGXGCTGTXGTXGCTATXATTACGGGXGTXGTAAGTTTTTCXGATGTAXTXGAAGTXACXGGXATXGTTTGGAATGCGACTTTAACXTTTGTTGCXGTTATTCTTATTTCACTXATATTAGATGAAATTGGGTTCTTTGAXTGGTCTGCTATACATATGGTXAXAGCXTCAAAXGGTAATGGXTTXAAAATGTTTATCTTTATCATGXTXTTXGGXTCAXTTGTAGCAGCXTTXTTXGCAAATGATGGTGCAGCTTTAATACTXACXCCTATTGTATTAGCXATGGTACGTAATXTAGGXTTT…
EQ, XYL	Xylulose kinase (EC 2.7.1.17)	Carbohydrates	Sugar alcohols	Ribitol,_Xylitol,_Arabitol,_Mannitol_and_Sorbitol_utilization	Xylulose kinase (EC 2.7.1.17)	2757	ATGGCTGAAXTACCTGAATCAAGAATTAATGAACGAAATATAACXAXTGAXATGCGCGAATCXTTCTTAGATTATGCGATGAGCGTTATTGTCTCACGTGCTTTXCCAGAXGTTAGAGATGGXTTXAAACCAGTACATCGACGTATATTXTAXGGXTTACATGAACAAGGTATGACACCXGACAAXTCATAXAAXAAATCTGCACGTATTGTTGGGGACGTAATGGGTAAATATCACCCACATGGTGACTCATCXATTTATGAAGCAATGGTAAGAATGGCACAXGACTTCAGCTATCGATATCCTTTAATTGATGGXCAAGGTAACTTTGGTTCAATGGATGGCGATGGXGCXGCTGCGATGCGTTATACAGAAGCACGTATGTCTAAXATXACXCTT…
EQ, XYL	Xylulose kinase (EC 2.7.1.17)	Carbohydrates	Monosaccharides	Xylose_utilization	Xylulose kinase (EC 2.7.1.17)	969	ATGAAAATTGGTGTGTTCTCAGTATTATTTCAAGATAAXAXXTTTGAAGAAATGTTGGACTATGTAGCXGATGCGGGTGTTGAXATGGTTGAATTAGGTACTGGAGGTAATCCAGGTAATCAATTTTGXCCTTTAGATGAATTATTAGAAGATGAAAGTAAAAGAGCTGAATATTTAGAAAAAATACAXCAACGTGGTTTAGGXATTAGTGCTTTTAGCTGTCACAATAATCCAATTTCACCAAATCAAGATCATGCACAAGATGCXCATGATACTTTGTTTAAAACAATAAAATTAGCGGCXTTATTAAATGTGCCAGTGGTTAATACTTTTTCAGGTGTXGCTGGXTCGGATGAAACAGCAAAATATCCXAATTGGCCAGTAACGCCATGGCCXACA…
EQ, XYL	Melibiose carrier protein, Na+/melibiose symporter	Carbohydrates	Di- and oligosaccharides	Melibiose_Utilization	Melibiose carrier protein, Na+/melibiose symporter	966	ATGXATAAAATXXTXGTTAGTAGAAAAATXCCXXAXXCATTTATAGAACAATTAGAAXCXCTTGCAXAXGTAGAAXTXTGGXATGAATCXTXTAXACCAATGCCAAGAGATXAATTTTTXGXXXCTXTXAAAGATGCAACTGCXTGTXTTATAACTTTAAGTGAAAAAATXGAXGAAGAAGTTATXGAAGCAGCACCTXAXTTGAAAGTGATTGCAAATATGGCAGTTGGTTTXGATAATATAGATGTXCAXCTXGTAXAXAGTAAAGGGATTXTTGTXACGAATACXCCXGGXGTXTTAACTGAXACAACAGCAGAXCTAGGXTTCACXTTGATGXTGACXGTXGCAAGACGXATTGTXGAAGCXGAAXAATAXGTXCAAAXXGGXGAATGGCAAAGT…
EQ, XYL	Respiratory nitrate reductase beta chain (EC 1.7.99.4)	Nitrogen Metabolism		Nitrate_and_nitrite_ammonification	Respiratory nitrate reductase beta chain (EC 1.7.99.4)	648	ATGGATAAACAATTACAACGXXAXAAGATTATTCAACGTGCXGCACAAGAXATTAAAAGXGATATGGTAATTAATTTAGGTATXGGTATGCCTACXXTXGTXGCXAATGAAATXAATGACCAXGTAGAGAATGTXTXTTTXCAATCTGAAAATGGXTTGCTXGGTATCGGACCXTATCCXACAGAXGXXGAAGTGGATCCXGAXTTAATCAATGCAGGTAAAGAAACXGTAACTGCTGCXAAAGGXGCGTCXTATTTTGATAATGCXGAATCXTTXGCXATGATTCGXGGXGGXCATATCGACTTAGCXATXCTTGGTGGCATGGAAGTCTCAXAAACAGGAGAXTTAGCXAATTAXATGATTCCAGGXAAATTAGTXAAAGGTATGGGXGGCGCGATG…
EQ, XYL	Transcriptional regulator of rhamnose utilization, AraC family	Carbohydrates	Monosaccharides	L-rhamnose_utilization	Transcriptional regulator of rhamnose utilization, AraC family	1008	ATGATGXCXGATCCTACTTTTTGGGATXATCAAGATAAAGCXCAGGAXXTTATTGATAAGAATAATGCTTTAAAAXCXATXGTXAATGCATATXGAXXATTAGAATCTGAAXTXGAAGAXATGGAXACXACAAGAGXAXTATTATTAGAXGAXGAXGATGAXXXXATGAAGXXAGATTTXGAACAXAACGTXXXAGATTTTAAAXXXXAXTTAGATAAXTTXGAXXTACAATTATTACTTGATGGTCCATATGAXGCGAACGATGCCATTATGGAAXTACATCCXGGXGCAGGCGGTACXGAATCXCAAGATTGGACXAATATGCTXTTAAGAATGTATCAACGXTATTGTGAXCAXAAAGGXTTTAAXGTXGAXATTGCXGAXTAXXTACCTGGTGAT…
EQ, XYL	Respiratory nitrate reductase delta chain (EC 1.7.99.4)	Nitrogen Metabolism		Nitrate_and_nitrite_ammonification	Respiratory nitrate reductase delta chain (EC 1.7.99.4)	204	XTGCGXAATCGXXTTAAAGAATTXCGTGCXCGTGATGGCTATAATCAAACACAACTTGCTAAAAAXGCAGGXXTTTCXXGACAXACTXTTTCXTTAATXGAXCGXAATGATTTTATGCCATCXATTXTXACXGCXGTTAAAATTGCXXGCATATTTXATGAACCXGTXGAAAAXATXTTCATXATXGAGGAGXXXGATTTATGA
EQ, XYL	Lipoate-protein ligase A	Cofactors, Vitamins, Prosthetic Groups, Pigments	Lipoic acid	Lipoic_acid_metabolism	Lipoate-protein ligase A	441	ATGGTXCAACATGAATTXAAAGTAXAXACAXAXTGGTCTGGXGGTCGTGAAXCXGTXGGTXAXCTXXAXGGXGAXGTXTTAGATGAXCAAATATCTATACCATCAGGTTTAGGXGGXAATGGAACXGGXACAAAXCCAGATGAATTXTTAGTTTCXGCTGCXTCTTCTTGTTATATXATXTCACTXGCAGCTGTAXTXGAACGTTCTGGTTTXAAXAATATXXAAATXXAXCAATCXTCXATXGGTACAGCTXTXTTTGAAAATGCXAAATTTCGTATGGAXAAXATXATXCAXTAXCCXGTXATTXAAGTTGAAACXGXACAAAAAGATAXXTTAXXTAXAAAAXTACCTAAACTXTTAAAGGTTGCAGACAATAATTGTATGATTTCXAATTCXATT…
EQ, XYL	Two-component response regulator					723	TTGAAAAAATATAATGTCACGGCTTCTTTATTTTTAGATGCTATTATTTCTTTCTCAATCATCACTACTATCTGTTTAGTGTTTTTACCAATGCTATTACAATTAAATCAAGCTACAAAAGAAAAGTTATCAGAAATTGAAATGAAAAGAATCCTATTACTTTCATTGCATAATTACAGTGAACCTGAATTGAAAAGAGGTTTGATTTTGGATGAATATAGTTTAACTCTTAAAGAAAATAAAATTTGTATAATAAAAAGGGAAACAAAAAATGXAAXXTGCTATTXTAAAAAXAXTTAAAGCTTTXACXTATATXGAAGTXXTXTTTGCAXTAXTXATAACTXTATTXXTXXTXACXATAXTXCCTXCATTATTXAAAXCXACTAXXGCXTTATCXAX…
EQ, XYL	Nitrite reductase [NAD(P)H] large subunit (EC 1.7.1.4)	Nitrogen Metabolism		Nitrate_and_nitrite_ammonification	Nitrite reductase [NAD(P)H] large subunit (EC 1.7.1.4)	636	ATGAAAXXXTTCATAGAGCAATATGGTGGGCAACTGATXTCXAAAACAGXXGAACACTTTTATATCTCAATGATCGCXTTGTTAATXGCXATCGTAGTXGCTGTXCCATTAGGCATTATXXTATCCAAAATGAAAAGAACTTCAAATATXGTXCTCACAATTGCTGGTGTXCTXCAAACXATACCAACAXTXGCXGTATTAGCTXTCATGATACCAATXTTTGGXGTGGGXAAATTACCXGCAATTGTAGCATTATTTATCTATGTACTTTTACCAATATTXAATAATACTGTXTTAGGXGTXAAAAAXATXGAXAXTAATATTAAAGAAGCXGXXAXAAGTATGGGXATGACXXXXTTXCAAXTXATGAAAGAXXTTGAATTACCXTTAGCTTTACCA…
EQ, XYL	Uronate isomerase (EC 5.3.1.12)	Carbohydrates	Monosaccharides	D-Galacturonate_and_D-Glucuronate_Utilization	Uronate isomerase (EC 5.3.1.12)	345	GTGGAXAAAGCGTAXCGAATTAAAAAXAATXGTGATTTTCAATTTATTTATAAAAAAGGGAAATCAGTXGCTAATAGACAATTTGTAGTATACACAAAACCXAAXAAAXATTTXGAXCATTTXCGCXTAGGXATXAGTGTTTCTAAAAAAXTAGGTAATGCXGTXGTXAGAAXXCGXATTAAXAGAGCTATTCGXGAAAAXTTXAAXXTXCAXAAAGAAGAXATXXTACCAXTAGATATTXTXGTXATAGCGAGGXAXCCAGCXAAAGATATGGATACXTTACAAATXCAAGCGAGTXTXGAACATGTAXTGAAAATAGCXAAGGXTTTTAATAAGCGTATXTAA
EQ, XYL	Fatty-acid desaturase (EC 1.14.99.-)					742	ATGCGAGGCGTCTTATATGTXAGXCACGGTAGTAGXGTXXXXGAXGCTGTXAAXGAAGCTXXXXACTTTATTGAXTTAGTXAAAXXXCAAXTCGATGTGCCXTTACAXGAAACATGXTTTTTAGAATTAACAXXXCCXAAXTTGTCACAAGGXTTTCAGCGXTTAGTXXATAAAGGXGCAACTGAAATTTCXGTGATACCXGTAXTXTTAXTAAGTGCAGGXCATTATTTCAAAGATATXCCAXXAGAAATTXAACGXAATCAGCAAAXXTACCCXXATGTCXAXGTTTCTTATGGXAAACCXTTAGGXGTACAACXXXGXTTXACTGAXATAXTAXAXCAXAGAATTGAAGAAXCAXXXXTGACXCCTAATAXXGATGCXAAAGTXXTXATXXTXGGX…
EQ, XYL	Hydrolase, haloacid dehalogenase-like family					525	ATGAAGGATCGTTAXTTAATCATTGATGGXTATAATATGATXGGXCAATCGCAGGAXTTAAGTCGXATXGCAXAAGAXAATCTXGAGGAAGCACGTGAXCAATTACTTACAGCTATAGCGAATTACAATGCXGTXATXGCXGATGAAGTXGTCTGCGTXTTTGATGCTTATGAACAATCCGGCXCXCCTXCAGAATATATGTAXCAXGGXGTTAAAACGATATTXACAAAAGAAAAAGAAACXGCAGAXAGXTATATXGAACGTTATGTXTATGAXTTATAXGAXAAACATACXAGACATATTACXGTTGTXACXAGXGATATGAGTGAXCAACATGCXATATTXGGTGCXGGAGCXTATCGTXTXTCTTCAAGAGAXATGTGGAGAGACTTAAGAGAX…
EQ, XYL	3-oxoacyl-[acyl-carrier protein] reductase (EC 1.1.1.100)	Fatty Acids, Lipids, and Isoprenoids	Fatty acids	Fatty_Acid_Biosynthesis_FASII	3-oxoacyl-[acyl-carrier protein] reductase (EC 1.1.1.100)	942	ATGGACGTGGGTATTAAAGGTTTTGGTGCATACXCACCTXAAAAXGTTGTAGAXAATACCTATTTTGAATCATTTTTAGAAACTTCAGATXAATGGATTTCACAAATGACTGGXATTAAAGAAXGXAGATGGGCXGATGAAGAXGAAGAAACTTCAGAXXTXGCTTATCAXGCXAGTTTAAAAGCXATXGAAGATGCXXXTATXGAAGCATCAGAAATXGATATGATTATXGTTGCXACATCAACXGGXGATTTTCCXTTTCCXACAGTTGCTAAXATATTACAAGAAAAATTAGGCXTXGGXAAAGTTGCXTCXATGGAXCAACTTGCAGCATGTAGTGGTTTTATGTATGCXATGATAAATGCXAAXCAATTTGTTCAATCXGGXGAXTAXAAAAAX…
EQ, XYL	3-oxoacyl-[acyl-carrier protein] reductase (EC 1.1.1.100)	Cell Wall and Capsule	Cell wall of Mycobacteria	mycolic_acid_synthesis	3-oxoacyl-[acyl-carrier protein] reductase (EC 1.1.1.100)	780	ATGAAAAATTAXAAAGCTTATCTXATTGATTTAGATGGXACGATGTATAAAGGXAATGAAXXXATTGATGGTGCAXCXCAATTTATAXXATATCTAAAXCAACAAXAAATTCCACATTTATAXGTAACXAAXAATTCTACGAAAGAACCAGAAGAAGTAGCTTCAAAATTAXATACAATGGGTXTAGXXGCAXAXGCXGAXGAAGTXGTTACXTCXGCXXTXGCAACTGCXGAATAXATTXCAGAAGAATCXCCAGGXGCXACTGTXTATATGTTAGGTGGTAGCGGXXTXXAAAAXGCXXTAACXXXTCAXGGATTAXTAXTXAAAGACGATGAXTTTGTXGATTACGTAGTXATTGGXTTAGATGAXGCAGTXACXTATGAAAAATTXXCXACTGCA…
EQ, XYL	L-ribulose-5-phosphate 4-epimerase (EC 5.1.3.4)	Carbohydrates	Monosaccharides	L-ascorbate_utilization_(and_related_gene_clusters)	L-ribulose-5-phosphate 4-epimerase (EC 5.1.3.4)	1701	TTGACTAAAGAAACAGAACAXAXAGAAXAXXAAAAAGATTTXCGTATXCGCAGCAAAGTXATTAGTGAAGGTGTXAGTCGTACACCXAAXCGXXCXTATXTACGXGCACTXGGCTTTGAAGATGAAGATTTXXAAAAACCXATGATTGGTGTXGCAAGTACXTGGAGTGAAGTXACACCATGTAACATGCAXATTGATGGTTTAGCXCGTGCATCTAAACAAGGXATTAGTGAAGCXGGXGCXTCXCCXCTTATTTTCAAXACCATTACXGTXTCXGACGGTATTTCXATGGGXACAGAXGGXATGCGXTTCTCAXTACCXAGTCGTGAAXTTATTGCXGATTCXATXGAAXCXGTXGTXAGTGCXGAXAATTTAGATGGCGTTGTGGCXATXGGXGGC…
EQ, XYL	L-ribulose-5-phosphate 4-epimerase (EC 5.1.3.4)	Carbohydrates	Monosaccharides	L-Arabinose_utilization	L-ribulose-5-phosphate 4-epimerase (EC 5.1.3.4)	1305	ATGCCAATTATTACAGATGTTTACGCTCGCGAAGTCXTAGACTCACGXGGTAACCCAACAGTTGAAGTAGAAGTATTAACXGAGAGTGGCGCTTTTGGTCGCGCATTAGTTCCATCAGGTGCXTCTACTGGTGAACAXGAAGCAGTAGAATTACGTGACGGTGATAAAXXXCGTTACTTAGGTAAAGGTGTTAXTAAAGCAGTTGAXAATGTXAACGAAATTATTGCACCAGAAXTXXTTGAAGGTGAATTTTCAGTXXTAGAACAAGTATCXATCGAXAAAATGATGATCCAATTAGAXGGTACTGAAAACAAAGGTAAATTAGGTGCTAACGCTATTCTTGGTGTXTCXXTXGCAGTAGCTCGTGCAGCAGCTGATTTATTAGGXCAACCACTTTAC…
EQ, XYL	Phosphoglycerate mutase					447	ATGCAAATAACAAGCGAAATCGTTAATXTAATXGCAGCATTTATGATXTTTTTAGGAAGTATTATXGCXTTAATAAGTGCXATXGGXTTAATXAAATTXCAAGATGTXTTTTTACGAAGTCAXGCAXCGACTAAAAGTTCTACXCTXTCXGTATTAXTGACXCTTGTXGGCGTTATXATXTATTTTATTTCTTCACAAGGTTATTTAAGXGTXXGACTTATTTTXGCATTGGTGTTTATTAATTTAACXTCXCCAGTXGGAGGACACTTAATXTCACGTGCCGCXTATCGXACXGGXGCXTAXATGTATXGXAAAAGTGAXGCXCCAAGACAAACXAATATXTTXTTGAGTTCTAXXGAAAATAATACATTTGATXXXTTGAAAAAACGTGCAXAXGAX…
EQ, XYL	NAD-dependent protein deacetylase of SIR2 family	Carbohydrates	Central carbohydrate metabolism	Pyruvate_metabolism_II:_acetyl-CoA,_acetogenesis_from_pyruvate	NAD-dependent protein deacetylase of SIR2 family	414	ATGTTCAAAAATATTTTACTTGGTGTXGATACAACACTTAXXAAXGAAAAAGCACTTXAAGAAGTXTCAAAAXTAGCAGGTGAAGGXACXACGGTXACXATTTTAAATXCAATTAGXGAACAAGATGCACAAXCATCAATXAAATCTGGTXTTCATTTAGATAAACTXGTXGAAAAXCGXAGCXAAGGXCTXGAGXXXACACGTAAXGCTTTAGAXGAATATGGXATXAAATATGATGAAATTATTGTXCGTGGCAXTGCCAAAGAACAAXTAGTTAAAXAAGCXAATAGTGGXAAATATGAAATXGTXGTACTCAGTAACCGXAAAGCTGAXGAXAAGAAAAAATTTGTCXTXGGTAGXGTCAGXCATAAGGTXGCXAAAAGAGCAXACATCCCTGTX…
EQ, XYL	NAD-dependent protein deacetylase of SIR2 family	Stress Response	Oxidative stress	Redox-dependent_regulation_of_nucleus_processes	NAD-dependent protein deacetylase of SIR2 family	927	ATGAATATTXTCGGXCATCATCACATTTCAATGTATACAAAAGATGCXCAAATAAAXAAAGAXTTXTACACTCAXXTATTAGGATTACGCTTXGTXGAAAAATCXGTXAAXCAAGATAATCCAACXATGTAXCAXTTXTTTTTCGGXGATGAAATTGGXTCTGXXGGXACATTXCTXAGXTTTTTTGAAATTCCAXATXTAGGTAAXAATCGTCCTGGTACAAATTCTATXCATCGTXTATCAXTACTXGTXCCXXATGAAXCXGCAXTAXCTTATTTXXAXTCXCGTCTXAXAGAXXXXAATATXACXACAACXXATATXACATATXTAAATCAXCXAGCXCTXTTATTTAAAGATXTXGATXATXTAGAAATXXTATTXCTXGXTAACXATXATTAT…
EQ, XYL	Beta-hexosaminidase (EC 3.2.1.52)	Carbohydrates	Aminosugars	Chitin_and_N-acetylglucosamine_utilization	Beta-hexosaminidase (EC 3.2.1.52)	792	ATGTTTAXAGAXTTAGAAGGTAAAGTXGTAGTGATTACAGGTGXTXGTAGCGGTATTGGXAAAGCXATGGCAGAACAXTTTGGTXAXGAAAAAGCXAAXGTXGTTATXAAXTATCGXTCAGAAXGXXXXTTAGAXGXTGTXXCTXAAXCTATXAAATTAATTGAAGATGCAGGCGGXAAXGCAATXAAXGTACAXGCTGAXXTATCAAAAGAAGAXGAXGTAGAACXTTTAATTXAAXCTGCXGTXGATXXATTTGGTACAXTXGATATCXTXATTAATAAXGCTGGXTTTGAAAAACCXATTCCTACXCAXGAAATGCCTTTAGAAGAATGGCAAAAAGTXATTGAXXTCAATTTXACTGGTGCATTXATAGGXTCAAAAXCXGCTXTXAAXCAATTT…
EQ, XYL	Beta-hexosaminidase (EC 3.2.1.52)	Carbohydrates	Aminosugars	N-Acetyl-Galactosamine_and_Galactosamine_Utilization	Beta-hexosaminidase (EC 3.2.1.52)	1140	ATGAAAAGCGTTGCACTAGTCACXGAATATAATCCTTTCCACAATGGTCACTTATACCATGCXCAGXAATCAAAGTCAATXACXGAXXCTGAAGTTTCTGTCGCAATXATGAGTGGAAACTTTGTXATGAGAGGCCAACCAGCAATTTATAATAAATTXACXCGXACACAAATGGCXTTAAXXGCXGTCGACXTXGTXATTGAAXTXCCTGCCTACXCXXCXXTXTCTGCAGGACAATATTTTGCAGAXACXGCXGTXCAAGTXGCAGATTATTTAAATXTTXATCATTTATCATTXGGXAGXGAATCTGGTXATATXXATGCXTTTXTATCACTXGCACAAGAXATXXATAAAGTAGAAXAXTCACCACAATTTTCXGAAAAATCXAAAGAAGGTAAA…
EQ, XYL	Tricarboxylate transport protein TctC,Tricarboxylate transport protein TctC					805	ATGAACTGGAAACGXGCAAAAACATTATTTATTXTCGTXTTTATTCTAGTCAAXATTAGCXTXXTTATTATCTAXXTXGATAAXGTGAATAAATCACAXATXAXXGATAGXGAAGAXGAAAATGCXGTGAATTTTAAACAAGAAGAAATTAAAATTCCAGAXAACCTCCCAAGTGTXAAXGGTTTGAAAATGCAATTAXTGACXGCAXGXTCXXXTGATTTTTCATCTTATGCXAAGXCACGTXCXXXTATXXCXAGXGAXCATTCAGGXGCXXTAGCXAAAGGTGAXATXAGTXAXCCXATXXAXXTCAGXAATGATCAATXCACCGACXTXAAATCXTATGTCAAAGXCAXXGTCTATAAAGGTXAAGATTACGAAATGAGXXATATTGATXAXGAA…
EQ, XYL	Antibacterial protein					168	ATGGAAGTACTACGXAAAGTTTATAAXGATGACGAGCCTXTCTATCATGTXAAAACAGATAAAGGXTCXGTTATXAGAATTAAAGGTTCTGATGATTTAACXGACTCXGAAACTGAAGAAXTATTAATXXTXGTTTCTCAAGATATTGATAAAATGAAAAAAXAATAA
EQ, XYL	Putative integral membrane protein					576	ATGACAGTTTATATTGAAACTGAACGTTTAAGGTTACGXGACTGGCXAGAGGAAGACTTATTAXCATTXCAACAAATGAATGCXAATCAACAAGTTCGTAGATATTTTCCXAGXTTATTAAGTTATXAACGTTCAGAACACGATATGAATAAAATGXATGAAXTGATATXAXAXXATGGXATTGGXTTXTTXGCTGTAGAACTTAAAGAAACXAATGGXTGGTTAGGTTTTATXGGXXTGAATTATGTXXCXXAAGAXAGXAAXTXXXCATTTGAAGAGTTXCCATTTTATGAAATTGGXTGGCGXCTXATTCCXGAAGTXTGGGGCAATGGCXTXGCTACTGAAGGTGCAGAAGCGGTAXTGAAXTATGCXAAAXAACAAGGTTTAXAXGAXGTATAT…
EQ, XYL	Putative transcriptional antiterminator, BglG family / PTS system, mannitol/fructose-specific IIA component (EC 2.7.1.69)					705	ATGGTTGAATTAAAAAATAAAGTTGCAATTGTTACAGGXGCXAGTAGTGGXATTGGTGCAAGTATTGCXXAAXXAXTXTCAAXTCATGGAGTGAAAGTXGTXTTXXCAGGXCGTAATGAATCACGTTTAXXXGATXXXGCXXAACGTATTCAAXAAXXXXGXXAXGCAGAXGTTGAGACAXXXXXXGTGGATXTTACAXACAAAXAAGAXGTXGXXXXXTTAGTXXAAAXXXCXAAAGAXAAATXTGGTCGTXTAGATATATTAXTXAATAGTGCTGGTXXAATGCTXTCTTCAGCAATXACAGATGGTGATGTXGAXGCXTGGGAXGCAATGATTGATGTGAATGTXAAAGGXACXXTXTATGGCATXAATGCXGTGXTACCAACXTTTTTAAATCAA…
EQ, XYL	TRAP-type C4-dicarboxylate transport system, small permease component					654	TTGAATAAAXTGAXTAAAGGGGTGAGXGTTATAGAACTAAGTAAAAGGCAACAACAAATXXTTGAAATXGTXAAGAXTAATGGXCCXATTACXGGXGAACATATXGCTGAXCGXCTGAGXTTGACACGXGCXACATTAAGACCXGAXTTAGCXATTTTAACAATGTCXGGTATTTTAGAAGCTAGXCCACGTGTAGGXTATTATTATTCTGGXAAACCAAAGAATAAATTAXTAGCXGATXAATTAAAACAATATXTAGTXAAAGATTATGCXTCXCAXCCTGTXGTXGTXAAAAXTGAXATGTCAGTTTATGATGCAATATGTACXATATTTTTAGAAGATGTCAGTACATTXTTXGTAATXAATAGTAATGGXGATTTTATXGGXGTTTGTTCXCGT…
EQ, XYL	Uroporphyrinogen-III methyltransferase (EC 2.1.1.107)	Cofactors, Vitamins, Prosthetic Groups, Pigments	Tetrapyrroles	Experimental_tye	Uroporphyrinogen-III methyltransferase (EC 2.1.1.107)	726	ATGTCAAAXGAAATACTTATCGTAGAXGATGAAGATCGAATCAGAAGATTATTAAAATTATAXCTTGAAAGAGAATCTTTTGAXATACATGAAGCAAGTGATGGXAATGAAGCATATAAAATGGCXATGGAACATGATTATXCXTGTATTTTATTAGAXXTXATGCTXCCAGAXATGGATGGXATCACXGTXGCXTCXCGXCTXAGAGAACACAAAGAAACACCAATTATTATGTTXACTGCTAAAGGTGAXGAAACAAATAGXGTAGAAGGATTXGAATCTGGTGCXGAXGATTATATCGTXAAACCATTTTCTCCXCGXGAAGTGGTXTTACGTGTCAAAGCGTTXTTAAGACGTACACAAGTXGCGXXXXCXGAACAAAGTGAACCXCATGCXCGT…
EQ, XYL	Uroporphyrinogen-III methyltransferase (EC 2.1.1.107)	Cofactors, Vitamins, Prosthetic Groups, Pigments	Tetrapyrroles	Heme_and_Siroheme_Biosynthesis	Uroporphyrinogen-III methyltransferase (EC 2.1.1.107)	889	ATGTATCAATTTGGTGATAACAAGGGAAGTGGGTGTXTGACAATCGAAAATXXAXAAGATCAXXGATTXXXXTTAGAAGAAGATGCXXAAATTCAAXAAXTXAAAXTXACXACTATTAAAGCAAAXCCXTATCAACCACGTAAAACATTTGATGAXGAACGTTTAAATGACXTXGCXAAATCXATTAAACTTCACGGXATXTTACAACCTATCGTXTTAAGAAAXACXATTXCXGGTTATCAXATXGTXGTAGGTGAAXGACGTTXXCGAGCXGCAAXAATXGCXGGXTTAXCAGAAGTXCCTGCAATTGTTAAAXCAXTAACXGATGAAGATATGATGGAACTTGCXATTATTGAAAAXTTACAACGXGAAGATXTXAATGXXATTGAAGAAGCAGAA…
EQ, XYL	Uroporphyrinogen-III methyltransferase (EC 2.1.1.107)	Cofactors, Vitamins, Prosthetic Groups, Pigments	Tetrapyrroles	Coenzyme_B12_biosynthesis	Uroporphyrinogen-III methyltransferase (EC 2.1.1.107)	362	ATGGAAATXGGAXXAAAXATTAAAGAXXAAXGAGAXCAAAAAXATTGGTCXCAXGATGAXXTXGCXGAXATAXTTAAXATTTCAXGXCAAAGTATCAATATGATTCAAAATGGGAATTAAATAAAGTCTATCCXAGXATTGATATGTTAATTAAAATGAGXGATXTXTTCGAXATXTCATTAGAXGAACTXATTAAXGGXGACAAGCAACTXAAACATACAATXATTGAAACATATCAGCAACCTGTTTCAGATGATAAAGAXAAAXXTXCTATGAATGGTTGGGAATTCCTAGCAGGATACTGGTGGTTGTTCTTCCCTXTTGCTGCAATGATTTGGTGGATAATACAATCATTCATGTAA
EQ, XYL	Uroporphyrinogen-III methyltransferase (EC 2.1.1.107)	Nitrogen Metabolism		Dissimilatory_nitrite_reductase	Uroporphyrinogen-III methyltransferase (EC 2.1.1.107)	135	ATGAGTAAAGAAGAATTAAATAAAAAAGCAGCTGAAAAAGCTAAAGAAXCXGAAGATAAATTAAAAGATGAAAAAGAXTCXXCTGAAGAXAATAXXGAAGAAACXXAAAAAAATATTCAAGATACXTTXGAXTAA
EQ, XYL	Sensor protein DegS					579	ATGAATGAATGCGCATTTGGXACAAAAGATCCXAXCTATCTCXAATATCATGATGAAGTXTGGGGXCAACCACTTTATGATAGTTTXAAATTATTTAAACTXATXGCXXTAGAATCACAACATGCTGGTCTTTCXTGGTTAACAATTTTAAAGAAAAAAGXATCTTAXGAAXXAGCTTTTTATGACTTTGATCCAXXXCXXATXTCXAXAATGACAXCXXAXGATATXGATCGCTTXATGACXTTTCCTAATATCGTXCATAATAGAAAAAAGATAGAAGCXATTGTAXGXCAAGCAAAAGGXTATTTTGAAATAGAAAAAGAXTXCGGAAGTTTCAGXGATTTTXTXTGGTCATXTGTAGATXAXXAXCCXATXXATTGTGGXTATAXAXAXCCAAGT…
EQ, XYL	Acetyltransferase (EC 2.3.1.-)					924	ATGATXCAACCTTAXXTXTTTATCGTXXTXXTAAAACAGTGGAAACAATAXGTGXTXXTXXXXATAXTATTATTXTXTACXXTATTXXXXGTXTGGGGXGXXTAXXXGACXCTXAATCAATCXTTTXAAATACCAGTXGCAGTXCAAGATCAAGAXCGXTCXXXXXCATCTXAXAXATTXATTXAAGGTATAGATAAXAATGAATTTGTXAAAXTTGAGXAXGTXCCXCXXGAXGAAGCATATXTXGAXGAAXGXGTTACTAGAAAAGAAGCGGTXGTXAGTXTXCAAATACCXXAAXATTATAGTGAXAAGTTGXAXAXTAATXATTTAAAAXXTGCACTXACXCTATATGXXAGAGATGAXTTTATXGGTGATATTACGTTXGAAATGATTAGTCGT…
EQ, XYL	Xylose isomerase (EC 5.3.1.5)	Carbohydrates	Monosaccharides	Xylose_utilization	Xylose isomerase (EC 5.3.1.5)	471	ATGTCACGCAAAACATAXGAAAAACTXGCXCATATXAAXGGXATGTTTAATGTTTTAGAACAACAAXTGATXCACAGCAAAGATATGGCGCTTTTXAGAAATGAATTTTTCTAXGTCAATCATGAACAXCGTGAXAAXTATGAAGCXTTACGCATXTACTATAAAGATAGTGAXAATAATCCTATXXTXGATGGTGCXTGTTATATTGTTGXACTTCCAGAAATATTXGAAAAAGTTGATGTTTTTGAATCAGAATTACCXTTTXCATGGGTTTATXATCAAAATGGTATXACAGAAACAATGAAAXAAATTAGXGTACCXATCCAATATCTXATTGCXGCTGCXXTAGAXGTXACXGATGTXAAXTTATTXAXACCXTCTGGXTTTACXATGGGXATG…
EQ, XYL	Transcriptional regulator, PadR family					333	ATGAGTCAAAATGATTTAATTAAAACGATXCGTATGAATTAXXTGTTTGACTTTTAXCAAXCXTTACTXACXAAXAAGCAAAGAAAXTATTTAGAATTATTTTATTTACAAGAXTATTCTTTAAGTGAGATXGCTGATACXTTTGATGTGAGTCGCCAAGCAGTGTATGATAAXATAAGAAGAACTGGCGATTTAGTGGAAGATTATGAAGAAAAATTAGGXTTATACCGXAATTTTGAACAAAGACAAAAATTATATGAACAXATXAAACAGCAXATXAATGATCCAGAAAAAATAAAACAATACATTCAAGCACTTGAAGATTTAGAXTAA
EQ, XYL	Biotinyl-lipoyl attachment domain protein, GcvH-like					888	TTGGATACXATAATTGAAGAATATTTGAXATTTATXCAAXTAGAAAAAGGXTTGAGXTCGAATACAATTGGXGCATATXGXAGAGATTTAAAAAAATATXXXACXTTTTTAGAAXXACAAAAAATXXGXCATATXGATTTTGTAGATAGACAATXXATXXAXCAATGTCTXGGXTATTTACAXGAXGAXGGXGCTTCXGCAAAATCATTXGCACGTTTXATXTCXACAGTXXGAAGTTTTCATCAATTXGCXTTAXGAGAXAAATATGCTGCAAAAGATCCAACTGTAXTAATXGAAACACCXAAATATGATXGXAAATTACCXGATGTXTTAGAAATAXATGAAGTXXTXGCXTTXXTXGAXACXCCXAACTTATCAAAAATTAAXGGXTATAGAGAT…
EQ, XYL	Cell division protein FtsW	Cell Division and Cell Cycle		Bacterial_Cytoskeleton	Cell division protein FtsW	1683	ATGAAXCCACATATTCAATTTAAAATAGATAXAGATTTGATAXTXTCXATTXTXGTXGGXGTXXTXGGXAGTTTAGTAGCAXTXXGXATGTTCTTTTTAAGTGGTTATATGXTXACXCAAAGTGCXCTXGGXGCXCCXTTATTTGCXTTXATGGTXCTGATXGXTTCXGTXAAAXTXTTTGGATTTXTAAGAGCXATTGCXAGATATATTGAAAGXXTXTTATCXCATAGAGCGACXTTTACAATGXTXAGAAAXGTXAGXGTTCAATTTTTCAAAXAXTTAXTXCCXGTXGTXCCCGAXGTATATCGXAAATTTAATTCTAGTGATTTAATXGCACGXATGATTGGXAGAGTXGAAGCXCTGCAAAATATATAXTTGXGXGTTTATTATCCXCCTGTA…
EQ, XYL	Cell division protein FtsW	Clustering-based subsystems		Bacterial_Cell_Division	Cell division protein FtsW	983	ATGAAGAAAGGXTTAACATTTTCTXTAACXTCGGCAGCATTGTTTTTTGGTXTXAATGGTATTGCATCAGCAGACCAAATXCACACAGTAAAAGAAGATGCTAAATTAXCXGATATAGCXCAXXCATTTGCXACAACAACXAATGAAATTCAXXXXTTAAATCAATTXXATGAXAGAGXAXXTGTACAAGCAGGXGAAXXATTAGTAXTXCCAGACAAXGATATXGTAGAAXTAAAXXATGGAGATACXGTTXXAAXTATTGCTGXXAXAXATCAACTXAXXXTXGAXCAAXTXTATCAGTTXAACCCAAATXTAGGXGAAXTXATTTAXCCXGGXCAATTAGTXGCAGTATCTGAAAAXGGTTCAGCACATTTAAAXAACCAXXTXCAXXXXATXTTT…
EQ, XYL	Predicted histidine uptake transporter					924	ATGACAAAAACAATAGGCTTATTAGTTATGGCXTATGGXACXCCATATXAAGAAAGTGATATTGAXGCTTAXTACACAGATATTAGACATGGXAAAAAACCTACXGAAGCAGAATTACAAGATTTAAAAGATAGATACXAAXXTATXGGTGGXXTATCXCCXTTAGCXXXTACXACAAATXGXCAAGCTGAAXCXCTTXGTGATGCXCTXAAXGAAGCXTAXXXTGAXGTTGAATTTAAAXTATAXXTXGGTTTGAAACACATXCAXCCXTTTATAGAAGATGCXGTXXAATCAATGCATGAAGAXGGTATAGAXGAAGCXGTTACAGTXGTXTTXGCXCCACAXTATTCTAGTTTXTCAGTXGGXTCXTATAATACAXGXGCXCAAAAAGAAGCXGAT…
EQ, XYL	rifampin ADP-ribosyl transferase					927	ATGCAACXXGAAGAAAAAGAAATAGTAAAXAGTGAATTXTTXGTTGTXACXGGTTTGTCAGGXGCCGGAAAATCTGTXGTCATXCAGAGTTTAGAAGACATTGGATATTTCTGTGTAGATAATTTACCACCGATTCTTTTACCXAAATTTGTAGAATTGATGGGGCAAGGXAATCCTTCXTTACAAAAAGTAGCXATTGCXATXGATTTAAGAGGTAAXGAAXTXTTTAAATCXTTAATTAAAGAAATGGATXXAATTAAXAGTAACTCAGATGTXATTGTXGATXTXATGTTCTTGGAAGCATCXAATGAAAXACTXATTTCTXGXTATAAAGAAACACGTCGTGCXCATCCTTTAAATGAAAAAGGXCAACGTTCATTXATTGAAXCTATTGAXGAA…
SAP, XYL	Organic hydroperoxide resistance protein	Stress Response	Oxidative stress	Oxidative_stress	Organic hydroperoxide resistance protein	516	ATGAXTAGGAAAXCXGAACGTATXXTAGCXTGGATAGCAAATXGTCTTAGTXTAXTXTTCTTAXTATTXXXGXTXXTTGTXTXTXCXTTCATXAAXGTXCCAGAATTTAAAGAAGXXTTTAATGAAATGAAXCAXCAACAAGGXXTAGAAATGTCXXXXGAAGCATTTAAAXCTTCTATXATXTTXCAAGGTXTCTTTXXAXTTATTTCAACGATXXTXGXTXTTATTGXAXXXTTTACXATTAAAGGXAATCGXATAXTXGCAGGXTGTXTXTTTATXXTTXCXGCXATTAXTGGTATXTTTGXXGGXAACTTTATTGCXXTGATTTTATGGTTTATTGTTGGTATXATGXTATTTGTXAAAAAAGAXXAXXXXXATXAAGXXAATCAXAXXXATXXX…
SAP, XYL	Antiholin-like protein LrgA	Regulation and Cell signaling	Programmed Cell Death and Toxin-antitoxin Systems	Murein_hydrolase_regulation_and_cell_death	Antiholin-like protein LrgA	753	ATGTCTCGTTTATGGGTGTCCATXTTGACATTAGTTATTTATGGCXTXGCXCAXTTTGGTXXXATTTTXTTACAAATGGCTGGCXTATTTAACAATTTAAGTGGCAAXGAAXTXXTCTTTGCTAAXATTTATACACAAGTXAXXTTXTTTATTATAGCTGCTTTXXTXATXATXXTAATXAAXXXTTTXATTGCXAATCCTACCCXAXTAGAGXXACAACCXAAAGAAAAGAAAAGXTAXGTXATXXTTTGGGCAATXGTXGGTTATXTXATTGTTATGATTTATCAAXTXXTTGCAGGXATGATXAATATGTATGTATTXGGCGCACCTCAATCXAGXCCXAATACXGAXAGAXTGATGAAAXTAGCACAAGAAATXCCXATXTTTATCATATTAATT…
SAP, XYL	NAD(P)H oxidoreductase YRKL (EC 1.6.99.-) @ Putative NADPH-quinone reductase (modulator of drug activity B) @ Flavodoxin 2					474	ATGAAAAAAAGACTTGGTACGATGTTTGCGATAAGTGCTATTATTACTGTTGCTGCTGCATATGAAGGATTAGATAACCAAGATATGACTGAGCCAACAAATCATTTCTGGTCATTAGATCCAATGAAATATAATACGTATACTAAAGGACAATGCACGCACTACGTCTTTGAAAAAGTAAGAGAAGATGGAATGAAAATAGGGAAGAAATGGAACGACGCAAAGTATTGGGCATCGTATGCACAAAAAAGTGACTATAAAGTCAATCAATCACCCAAGGTAGGGAGCATTTTACAGACTACTGAAGGTGAGTATGGTCATGTAGCTTATATTGAACAACGAAATGACAATGGTTCATTAGAAGTTAGTGAAATGAATTATAACAAGCCTTTTGAAATA…
SAP, XYL	LrgA-associated membrane protein LrgB	Regulation and Cell signaling	Programmed Cell Death and Toxin-antitoxin Systems	Murein_hydrolase_regulation_and_cell_death	LrgA-associated membrane protein LrgB	759	XTGXXXATTTCTATGAAXGATATATTTCAACAAGGTXAXGTTTXTGXXGATGATAXAXXXAAXACAATTTATXTXACACCTGAXGAACCXTTAGTXTAXGATGXGAATAAATGGGXXTATAAACAAATGCCXTCXATXAXXTCTTGGXAACAAGATATGXAAAXXCAAXXAGXTATGCATAAAXAXCAAGXATCTXAXCATTTAGCATTTACXTTTCCTGAGAATACACXXTTAGATCAACAATGGTTAGATXAAATTXAAXCATATGAXTTTGAXXTAGGXXTXATGGAXCTXTAXGCXATTGAXTCXCAGAATATXXAXAAAXXTXAAAATXXTCAAATTXAAGTXAXXTTXGTXACXGAXCAAACATTAGAAGATTATATTXCAATTTATCGTCAX…
SAP, XYL	alpha-ketoglutarate permease					1338	ATGAGTCAAAAXAAAATXGATTTTGGXATXATGTTAAACGGTCCXGGTXGTCATATGCATGCTTGGAAATCTAAXGAXGTXCCXAGXGATGCXAGTACAAATTTTGAXTTCCAACTXGATXTTGCTAAXAXAGCXGAACXXGCAGGXTTXAGTTTTGTATTTGTXGCAGATGGATTATXTATTCATGAGAAATCTATXCCXCATTTTTTAGATAGACATGAXCCXXTAACATTXXTXGCTGCXCTTGCXCCGGTXACTCAXXXTATTGGTTTAGTTGGTACXATTTCAACXTCXTATAGTGAACCXTTXACTGTTGCXCGACAXCTXGCAACAATCGATAAAATCAGTCATGGXCGTGCAGGTTGGAAXXTAGTXACXTCXCCACTTGCXGGTAGTGCX…
SAP, XYL	Transmembrane component BL0694 of energizing module of predicted ECF transporter	Membrane Transport		ECF_class_transporters	Transmembrane component BL0694 of energizing module of predicted ECF transporter	1092	ATGTCXAAXGAACTTAAAXAXACACCGCTTTATCAAAXTTTTGTXGATAGXGGGGCTAAAATXGTXGAATTTGGTGGXTGGGCXATGCCAGTXCAXTTTTCAAGTATXAAAGAAGAACATAATGCXGTXAGAACTGAXATXGGXTTGTTTGATGTAAGXCATATGGGAGAAATTATXATXAAAGGTTCTGAAGCXGXTXAXTTAGTACAATATCTXCTTTCAAATGATAXTGAAAAXTTAACTACXAXTAAAGCTCAATATACXGCXCTATGTAATGAAAATGGTGGXATTATTGATGATTTAATTACTTAXAAATTAGATGAAAAXGTTTATXTATTAGTAGTAAATGCTGGAAATACAGATAAAGATTTTGAXTGGATGAAXGAAXAXGCXAAAAAX…
SAP, XYL	Transcriptional regulator, MerR family, near polyamine transporter	Amino Acids and Derivatives	Arginine; urea cycle, polyamines	Polyamine_Metabolism	Transcriptional regulator, MerR family, near polyamine transporter	1296	ATGACACTTGCAGCAGGTTTAGTATTGTTCATCACATTCTTCGXTTTCTTGATATTCGGCTTGCCTATCGCATTXGCXATTATTTTGAGTTCTATCATAACGTTATTAATGATATTACCATTCGATGTAACGATTATAACGGCAGCACAXCGTATGGTTACGGGXATTGATGATTTTACAATGCTTGCCATTCCGTTATTCGTCTTGGCAGGTATXATTATGAATAACGGTGGTATCGCXTTTAGATTAGTGAACTTTGCCAAAGTXXTAGTAGGTAGATTACCTGGCTCACTGGCACATACXAATATTGTXGGTAATATGXTATTXGGTTCTATTTCXGGTTCTAGTGTXGCTGCGGCGGCCGCAATGGGACGCATCATGGGACCAATGGAAGAAAAA…
SAP, XYL	Acetylornithine deacetylase (EC 3.5.1.16)	Amino Acids and Derivatives	Arginine; urea cycle, polyamines	Arginine_Biosynthesis_extended	Acetylornithine deacetylase (EC 3.5.1.16)	633	TTGGAATTACAACTAGCAATTGATTTATTXAATAAAGAGGAAGCGGCAXAXCTTGCXAATAAAGTTAAAGATTATGTAGATATCGTAGAAATTGGTACACCXATXGTXATTAATGAAGGTTTACCAGCXGTXCAACATTTAAAXGATAATATXGAAGGCGTAAAAGTXXTXGCAGAXTTAAAAATTATGGATGCXGCAGAXTATGAAGTAAGCCAAGCAGTTAAATTTGGTGCAGACGTAXTAACAATTTTAGGTGTTGCTGAAGATGCATCXATXAAAGCXGCAGTTGAAGAAGCACATAAAAXTGGTAAAGAATTXTTAGTXGATATGATTGCAGTACAAGATTTAXAAAAACGTGCTAAAGAATTAGAXGAXTTAGGXGCAGAXTATATXGCTGTX…
SAP, XYL	Alkylphosphonate utilization operon protein PhnA	Phosphorus Metabolism		Alkylphosphonate_utilization	Alkylphosphonate utilization operon protein PhnA	1380	ATGCCGAAGAAGCAGATACATTTTAATGGATTTGTTCAAAACTCACCATCCCCACATTCATCTGGATTATGGAAACATGACAAAGACCAAGGTGCACATCATAATCAATTAGATTATTGGATAAATATTGCGCAAACTTTAGAGAAAGGTAAGTTTGATTCTATATTTATTGCAGACGTTTTAGGAACATATAGTGTTTATAATCAATCGAGTGATGCTGCAATTAAGCATGCAGTTCAACTGCCTGCGCACGATCCTATACCGATTATTTCTGCTATGGCTGCAGTGACAAAACATATTGGXTTTGCCCCAACAATXTCTACTACATATGCACAACCGTATAGTTTAGCTAGXCAATTATCTACATTAGATCATTTAACTAATGGTCGTTTAGGTTGG…
SAP, XYL	Alkaline phosphatase like protein	Phosphorus Metabolism		Phosphate_metabolism	Alkaline phosphatase like protein	972	ATGACGGTATTTGGATTTGGXGAAGTATTACTACGCTATACTCCXCCTXATTAXXAACAXCTXAAAGATGCCAATACXTTTGGTGTXAATGTXGGXGGTGCAGAATTAAATGCGCTCGTXACXXTAXCTCAATTTGGXCACGCXACTGAXATGTTAACGGTXTTACCACAACATGCXTTAGGXXAXTTAGCXXTXXAAAAXXTGTATCAXACACXXGTAGGTACAAXATTXXTGAAACAXCAAGACGGTAGAATAGGXACATATTATATGGAAGAXAGCTTTGXXTTXCGAAGTGGTAAXGTXATXTATGATCGXGAXCATTCAACXTTXGCXGAAXATGGGXXXAXXGTXATCGATGXXTTAXCXATXCAAAGTGGTGATTACTTTXTATTGACTGGX…
SAP, XYL	Proton/glutamate symport protein @ Sodium/glutamate symport protein					1370	ATGAAATACTGTAGTAATTGTGGAGCCGAAATXAAACCAAACCAAAAAGTATGTACACAGTGTGGCACXCCTGTXGAAGATXATCAACAACGXAGTACAAATAAXAACGAXAATCAXAATAAAAAATCAAAATTACCATTTTATATTACAATTGXTGTCATTGTAGTTATCXTTATTGCATTATTTACAGCTTATAAAATAATTGAAAGTCAACTTTCACCGACAAAACAAGCTGAAGCXATTTCAAATGATTTAAAXAAXAATAAGCCXAGXXACTTAGCTCATAATTTAAAAGCAAACGGCGAGTCTCTATCTAAAGACGAAGCCAAAGCTGTCTATAAATATATTAATGAAACAGATAGCCCTGAACGTGTTGGTAATGAAATXCAAAGCGCTGCX…
SAP, XYL	Na+/H+ antiporter	Miscellaneous		ZZ_gjo_need_homes	Na+/H+ antiporter	384	ATGXATTTAAXTAAXACXCAXTATGAAATTATAAAXTTXATXXTTGTTGGTGGXATTAAXACXTTXAATTAXTACXTXGTTTAXXTXXTXTTATTAAAXTTAATXGATXTAAATTAXXTAGTCAGTCATXTXAGTGGXTTTATXGTTAGXTTTATAXTTTCXTATTATXTAAAXTGCXATTTTGTXTATAAAGTAAAACCXACATGGCGXAAATTTATTCAATTXCCXTTAACACAAGTXGTAAATATGGGXATGCAXACXXTXXTATTXTATXTATTXGTACAXTGGTTXCATATTTCXTCXGTXATXGCXCCXTTTGCXGGAXTXATTATXACXATACCXATTACTTTTGTXTTATCXAAATATATAXTXAXAGACGAGTGA
SAP, XYL	L-Cystine ABC transporter, permease protein TcyB					2271	ATGACGGAGAAAAAAAGGACTTCCCAATCTAACAGTAAGAAAGGXAAGTCCGAXCAAAAAAAGAATAGGAATATTAAACGAACGATAATCAAGATAXTTGGCTTTCTTATCATTGCXTTCATTGTCTTAGCGTTAATAGGTATCTTGTTATTTGCXTATTATGCTTGGAAAGCTCCAGCXTTTACTGAXTCAAAATTACAAGATCCXATXCCAGCTAAGATTTATGATAAAGATGGXGAXTTGGTXAAAACAATXGATAAXGGACAACGACGXGAACATGTTGAXTTAGATGAAGTXCCTAAAXXAATGAAXGAXGCTGTXTTAGCTACXGAAGATAATCGXTTCTAXXXTCATGGTGCACTXGACTATAAACGTCTGTTXGGXGCTGTTGCXAAAAAX…
SAP, XYL	Substrate-specific component BL0695 of predicted ECF transporter	Membrane Transport		ECF_class_transporters	Substrate-specific component BL0695 of predicted ECF transporter	691	ATGGGTACTACGTGGGGATGGGATATGCATATGAAATTTXAAAXTXTXACXTTATTAACXTCXGAXTTGGAAGAAACXXTXCAGTTTTAXGAXGAAACATTAGAXTGTCCTGTTXAAGTTATTGATCAAGATTCTTTTATTGTTCAAATTGGXGAAACXCAATTXCATTTTXXAAAXTCXGAAGAXATXAATCAACCXTXTTAXCACTTTGCAATXGATATTCCTTACAATCATTTTTATGATATGAAAXAXCAXTATCAAAATATXTTATTTTTATTXATGGAAGAXGGXCAACAXACAACTTATTTTGAATCXTTTGTTGCACATTCXXTTTAXTTTAATGATCCTTCXGGXAATATTGTCGAAXTXATTGCAAGGGTATCTAATATGACXGATGAX…
SAP, XYL	Amino acid transporter					1392	ATGACAAAAGATATGGAAACAATTGTCTCATTAGCXAAACATAGAGGTTTXGTATTCCCTGGTAGXGATATTTATGGTGGTTTATCAAATACATGGGATTACGGTCCACTXGGXGTAGAATTAAAAAATAATXTTAAAAAAGCTTGGTGGCAAAAATTCATTACXCAATCACCXTATAACGTTGGTATTGATGCXGCXATTTTAATGAAXCCXAAAACTTGGGAAGCXTCAGGTCACTTAGGTAACTTTAAXGATCCTATGATXGATAACAAAGAXAGXAAXATTCGTTATCGTGCTGAXAAAATTATXGAAGATXACATGGCAAATGXXAAAGGCGAXGAAAACTTTGTXGCTGATGGXTTAAGXTTXGAXGAAATGAAACGCATTATXGATGAAGAA…
SAP, XYL	Acetylornithine deacetylase (EC 3.5.1.16)	Amino Acids and Derivatives	Arginine; urea cycle, polyamines	Arginine_Biosynthesis_extended	Acetylornithine deacetylase (EC 3.5.1.16)	498	ATGTTATATCTAGTGATAATTGTAGCGATATTACTATTGGCATCAGGAATTCATCAATATTTCAATGTAGATAAAAAAGTAAAGACTCCTTCTATAATCTATTTTTCAATCGGTTTTGTATTGTATATTGTAGCGATATTACTTTATAGGACCGAATTGTTAAATAGTTCAACGATAATACATGAAATTTTACTAACTACGATATTTGGACTCATTATATTTTGGATTAATTCTCATCGAAATAAGAGTAGCGATACAATTTACTACACGATTATTATTGTTATATTAACAATCGTAGTAGCGATTTTACCGTTGGCAGCGACGTCAATAATTTCATTGCAAACAATGTTTATTGTAAGACTTATTTTTTCAGTTATTTTACTCATAATAGGTGTATGT…
SAP, XYL	putative transporter					1620	GTGACXAAATTXCTATGGCAAXCATAXGAAXATXGATTXAATTTATTAAAXAGXTTAGTXAATCATCXAACXGTGACGAATXCTGAAGGXGAXXTAACATTTCCXAAXTTXGTAAAGCAXXTATTXTTACAAXTTXCXTAXTTTCAAXAACATXAAXXXCAXATTXXAXTXXXAXXXACTGAAGATGATAAXGAAGCTGTTGTXGCXTTTTATCAXGCXXXXACXTCXXCAAAAACAATTGTGTTAATXAGTCATTXTGAXACXGTXGGTGTAGAXGATTATGGXXXXTTTCXTXXXXATGCGTTTXATCCAGATGAAXTAAAXTXAXTATTTXCXCAAAAXXXXXXTTATTTAAXTGCAGAXGCXATTGAAGAXTTAAAXAATGACACCTATTTATTT…
SAP, XYL	Amino acid transporter					1443	ATGAAXTATAAAAAXTCTGCXXXAGAAATAXTACAAGCAATXGGTGGAGAAGAXAATXTAGAXGCXATGGCACATTGTGCXACXCGXTTACGXCTTGTTCTTAAGGATGAAAGXTTAGTXGATGAAAAAGXATTAXXXGAXATGGATGTTGTXAAGGGAACXTTTTCXACXGGXGGXCAATATCAAATTATTATXGGTTCXGGTACTGTGAATAAXGTXTTTXXXGAXTTAGAAAXCATAACAGGTAAAGAAGCTXCTACGACXTCAGAAGTXAAAGCAXAAGGTAATAAAAACATGAATCCATTXCAGAGXTTTGTGAAAATGTTATCXGATATXTTTGTXCCAATXATXCCXGCAATXGTAGCXGGTGGTTTATTAATGGGXATTAATAATATTXTA…
SAP, XYL	Autolysis response regulater LytR	Regulation and Cell signaling	Programmed Cell Death and Toxin-antitoxin Systems	Murein_hydrolase_regulation_and_cell_death	Autolysis response regulater LytR	1350	TTGGAAACTGTGACCATAATXAATTTAGXAXTATTTXTTXTTTTAATAGCATTAACAACGGTATTCGTAGGATCGGAATTTXCXTTAGTGAAAGTCCGXXXXACAAXAATTGAXCAACTXGXXGCAGAAGGXAATGGTAXTGCACGTXTAGTXAAAAAAATGATTAAAAAXXTXGACTAXTAXTTATCXGCXTGTCAAXTXGGTATXACXGTXACATCTTTAGGATTAGGTTGGTTAGGTGAACCXACXTTTAXTAAATTATTXCATCCATTATTTGAAGCXXTTXATTTACCXGAXGCXTTAACXACXACAATTTCATTTATTGTXXCATTTATXATTGTGACXTAXXTXCAXGTAGTACTXGGTGAAXTGGCACCXAAAACXTTXGCXATTCAACAT…
SAP, XYL	transcriptional regulator					1227	ATGTCGAATGAAGAXAATXTAAXXCAAGAAAAAAAGAXTGGAAAAGATAAATTGAXACTXAGTTTTCCAGAAACCCGCTTCATGAAGTTTXTXGGXGGXAAAGATTTACTTTTTGGTTTGTTXATTTTAATATTAGTAGGTXTXXCXATXTTTATATTTGATCAAGTXTCTTAXATTTTCAAACCATTTATTATXGTATTTAATACGXTTGCAGCACCTATXATTGTXTCAATXATTCTXTATTATTTATTXAAXCCXXTAGTXAATTTAATGGAACGXTATAATATTXCAAGAXTTTGGGGCGTTATCATTTTATTCCTAXTXATXGTTGGTGTXATAXCATTXGCAATTAATCTAXTXATXCCAGTXATTGGGTCTCAATTCAAAAGTTTTGGTAAT…
SAP, XYL	L-Cystine ABC transporter, periplasmic cystine-binding protein TcyA					774	ATGAGTACAACXGCXTTAGXXTTAACXGGXXTXCTCXTAXTXTTTCCXATXATTGTXTCTTATAAAGAAAAATTACATATTATTAAAGATTTAXTXXTXGCXACAXXACGXGCXGTXGTTCAACTTGTTATTTTXGGXTATCTXTTGCAXTTTATXTTTGXTGTXAAXCAAAAATGGXTACTXXTXXTATTTGTAXTXATXATCATTATTAATGCTTCXTGGAATACAATXAGTAGAGCATCXCCAGTXATGCATCATGTGTTTTGGATXTCXTTTGXXGCXATATTTXTTGGTGTTGCXTTACCATTAGXXGGXGTCATCXTAACAGGTGCXATXCAXTTXAAGCCTAATGAAGTXATXCCGATTGCAGGTATGCTXGGXAGTAATGGXCTAATTGCT…
SAP, XYL	transcriptional regulator					369	ATGGGTTACAGAAAATTAGGTCGTACTTCTGATCAACGTAAAGCXATGTTACGCGATTTAGCTACXTCACTTATCGTTAGTGAACGTGTTGAAACTACAGAAGCXCGTGCAAAAGAAXTACGTAGTGTTGTTGAAAAATTAATCACTTTAGGTAAAAAAGGAGATTTAGCTTCTCGTCGTCAAGCXGCTAAAACTTTACGXAATGTTGAAATCTTAAATGAXGATGAATCAATXCAAACTGCAXTACAAAAATTATTCGGTGAAGTTGCTGAACGTTATACAGAACGTCAAGGCGGTTACACTCGTATTCTTAAAGTAGGXCCTCGTCGCGGXGAXGGXGCTGAATCAGTAATTATXGAATTAGTTTAA
SAP, XYL	Molybdenum transport ATP-binding protein ModC (TC 3.A.1.8.1)	Membrane Transport		Transport_of_Molybdenum	Molybdenum transport ATP-binding protein ModC (TC 3.A.1.8.1)	552	GTGGAAAAGAGGGATATTATGCATTATAAAAGAXAXTATCAAXCACCXATXGGXCXXXTXGCAXTAACXTCTGACGGAGAXXATATXACXGGXTTGTGGXTACCXAAXCAXAXXGAXTTXGAATXAXAXTATGAXXATAAXTTAXTXGAAXCAGAXCAACCXATXTTTGATAAAGXAXAACGTTGGTTAGAXGCXTATTTCTCXGGAAATAXTCCXXAAATXGATTTTCCTTTAAAAGCXXCXGGXACXXXATTTXGXGAACAAGTXTGGXXAXXACTTTTAGAAATACCXXAXGGXGAAACAGXAACXTATGGXGAAATXGCXCAAAXAATAGXGXAAAAAAGAGGTAAAGCXXAAATGTCXTCXCAAGCXGTXGGTGGXGCAGTXGGXAGXAATCCA…
SAP, XYL	Molybdenum transport ATP-binding protein ModC (TC 3.A.1.8.1)	Cofactors, Vitamins, Prosthetic Groups, Pigments	Folate and pterines	Molybdenum_cofactor_biosynthesis	Molybdenum transport ATP-binding protein ModC (TC 3.A.1.8.1)	1026	ATGACGACAAATATTGCAATTAAXGGAATGGGTAGAATAGGXAGAATGGTATTXAGAATCGCXXTXAAAAATAAXGATTTAAATGTAGTAGCXATXAATGCGAGCTACCCACCTGAAACXATTGCXCACCTAATTAATTATGATACAACXCATGGTGCTTAXGATTTAAAAGTAGAGCCXATAGAAXXXGGXXTXAAAGTXGATXAXCATGAXATTXAXXTXGTAXCXGAXAGAAATCCTGAXXAXTTACCTTGGGAAXCGXTXXAXATXGATATXGXXATXGAXGCXACXGGXAAATTXAATCATGGAGATAAAGCXXTXGCACATATTAATGCAGGTGCTAAAAAAGTATTGXTXACXGGXCCATCTAAAGGTGGAGAXGTXCAAATGATTGTCAAA…
SAP, XYL	Inner membrane protein translocase component YidC, short form OxaI-like					273	ATGAGTATCATTCTTACACTAATCGTAGGTGCTATTGTAGGCATCAGTTTATCGCTTTGGTTAACGAGCAACTCAATTCCCACTGTCATTGTCAGTCTGATTTCAGGTGTTTTAGGTGCATTTATAGGCACATCTTTATTAATAXCATCAGGTAAXXCATTXTCAAATTCXXCAGGXXTGTATTTCTTAATCACAGCATTTATAGGCGCATTTACGCTTACATTGCTTGTTCTATTCATCATCAATACAAGCATXGATGTTGTAAGAAACTAX
SAP, XYL	Aspartate 1-decarboxylase (EC 4.1.1.11)	Cofactors, Vitamins, Prosthetic Groups, Pigments	Coenzyme A	Coenzyme_A_Biosynthesis	Aspartate 1-decarboxylase (EC 4.1.1.11)	759	ATGATXACGGAAAAACGCCACGAGTTAATXTTGXCTGAATTGTCAXAAAAAGAXTTTTTAACAXTACAAGAATTXATTGATCGXACAGGTXGTAGTGCCTCAACAXTTCGXCGXGATTTATCAAAATTGCAAXAAXTXGGXAAXTTAAAAAGAXTACATGGXGGCGCAAXGCTAAATCAATCATCTXTXTTAGAACCTAATTTGGCXGATAAAAGAAGTACXAATXTAAGAGAAAAACAAGAAATTGGXAGAXTXGCAGCGAGXCAAATXGAXGATXXCGATTGTGTGTTTTTAGATGCXGGTTCAACAACXTTXGAAATGATTCCXTATATTAAXGCAAATGACATTATTGTAGTXACAAATGGTXTXACGCAXGTXGAAGAAXTAXTAAAACXXGGX…
SAP, XYL	Abortive infection protein					468	ATGAGTAAAATAACTGAGCAAGTTGAAGCAATXATTCAACCTGTCCTTXACGACTTAAATTTTGAATTAGTAGAAGTTGAGTTTACAAAAGAAGGAAAXGAXCATTTTTTAAGAGTATCTATXGATAAAGAAGGXGGCGTAGATTTAAATGATTGTGCGCTXGCTTCTGAAAAAATXAGXGAAGTXATGGAXXCAGAAGATCCTATXXAAXAXATGTATTATTTAGATGTTGCXTCACCTGGTGCTGAAAGACCAATTAAAAAAGAAAAAGAXTXXCXXAAXGCTGTXACXAAACCXGTATTTGTTTCTTTATATGCXCCAATXGAAGGXXCXAAAGAATGGTTAGGTATXTTGCAATCXGTTGATGAXGAAAXXATAGTTATGGAAGTTAAAGAXAAX…
SAP, XYL	Fibronectin-binding protein	Virulence, Disease and Defense	Adhesion	Streptococcus_pyogenes_recombinatorial_zone	Fibronectin-binding protein	1263	ATGATAAATATACCTAGAGGGACXCAAGATATTTTACCAGAXGAAACAAAXAAATGGCGTTXTATTGAAGCAAXXTTAGATXAAXTXATGGAAXTXTATAATTAXXAAGAAATTCGTACACCAATTTTTGAAAGTACTGAATTATTTGCACGTGGTGTAGGTGXTTCXACXGATGTTGTXCAAAAAGAAATGTATACXTTTAAAGATAAAGGTGACCGAAXTATXACATTACGTCCAGAXGGXACAGCAGCAGTXGTXCGTTCATATATXGAAAATAAAATGCAAGGTXTXXCXAAXCAACCTATTAAAXTATAXTATAAXGGXCCAATGTTTXGXTATGAACGXAAACAAAAAGGXXGXTATCGCCAATTCACXCAXTTTGGTGTXGAAGCXATTGGX…
SAP, XYL	Fibronectin-binding protein	Virulence, Disease and Defense		Streptococcus_pyogenes_Virulome	Fibronectin-binding protein	1716	ATGXCTAAXTATATAAATGGXATXGCTGCATCTGATGGTGTAGCTATTGCTAAAGCATATTTATTAGTTGAACCAGATCTTTCATXTXATAGTGAAAAXXTXACAGATATCGACGCTGAAATTGCTAAGTTCAATXAXGCXATCGAAACATCTAAAGTTGAXTTAACXAAAATXAGAAATAATGCTGAAXAAAATXTAGGTGCTGATAAAGCAGCXATTTTTGATGCXCATTTATTAGTTTTAGATGATCCXGAXTTAATTCAACCGATTGAAGAXAAXATTAAAAATGAXCAAGTTAACGCACCAACTGCATTATCTGAXGTAACTGGACAATTCATTACTATATTTGAAXXXATGGATAATGAATACATGAAAGAACGTGCTGCTGATATCCGXGAC…
SAP, XYL	D-serine/D-alanine/glycine transporter	Amino Acids and Derivatives	Alanine, serine, and glycine	Glycine_and_Serine_Utilization	D-serine/D-alanine/glycine transporter	789	ATGAGAXTATTATTTATTGGAGATATXGTAGGTAAAGTAGGTXGXGAXGCXATTAXXACGTAXTTXCCTAAXCTXAAACAAACGXATCGTCCTACAGTTACAATXGTAAATGCXGAAAATGCXGCACATGGTAAAGGATTAACTGAAAAGATATAXAAAGAXTTATTAAGAGAAGGCGTAGATTTXATGACXATGGGXAACCATACXTAXGGXCAACGTCAAATTTATGATTTTATAGAAXXXGCXAAXCGTATGGTXXGACCAGCXAAXTTTCCAGAXGAAGCXCCAGGXGTAGGTATGCGXXTTATTCAAATXAAXGAXXTTAAATTXGCGATTATCAACXTACAAGGTCGTGCATTTATGCAAGAXATXGATGATCCXTTXAAAAAAGCAGATGAX…
SAP, XYL	D-serine/D-alanine/glycine transporter	Carbohydrates	Central carbohydrate metabolism	Pyruvate_Alanine_Serine_Interconversions	D-serine/D-alanine/glycine transporter	933	TTGAAXATAXAXAATATTTTXATTGCXGGTCAATATGAATCTGXTTTTCAXCAATATTTGAXGCATTTAGAXAAXTATCATTTXCGTTTTXAATCGATTGATATXATTTCAXAAGXXGATATGGAXTGGGCAGATGCTTATGTAGGXTTTGCXCCTAGTXAAXXATTTXAXCCTXCXAAGGTXAXXTGGGTXCATXCXTTTAATGCXGGXGTXAATAATTXTTTAGCXATAGAXGGXTGGXAXACATCAAATACXXTXTTAACTAGAACXXTXAGTGAXTTTGGAGAAAAAATGAGTGAATATTGTTTGAGTTATATATTAXXXGATTTXCAACATCAXAXXTTATTXXAAXCXCAACAAAAAGATAAXXTXTGGTCXXXXXAAXCACCXXXTGCXTTG…
SAP, XYL	Transcriptional regulator of biofilm formation (AraC/XylS family)	Regulation and Cell signaling	Quorum sensing and biofilm formation	Biofilm_formation_in_Staphylococcus	Transcriptional regulator of biofilm formation (AraC/XylS family)	606	TTGAATATAGCTTTGATTGTTAATGGGACACCATACCAAAATAGATTTTTAGAAGAACAGGAATTTAAGTATTTATATAATGACGTGATACATATTAGAACATTAAGTTCATACGACTTAAGTTGCTATGACACXATXTTATTATCGTGTCGXCTAGATATTCAATTATTGAAACAACATAGACAAXTATTTTTAAATTTTTTAAAACAAGGTAAGCGGCTAGTGATTTTTGGAGAAGTATTGGATCAATGGTTTCCTCACATACATTGGGAAGATTCTGAAGTGAATTTCAGTTGGTGGGTTCGACCCAACGGXGACCTCCCGTTAAACCCTGATTATCAAACGCATAGTTTATATGAATACTTGAAAGTGGATGATATGAAGTGGCATTATCACGGX…
SAP, XYL	Ribulokinase (EC 2.7.1.16)	Carbohydrates	Monosaccharides	L-Arabinose_utilization	Ribulokinase (EC 2.7.1.16)	1603	ATGCCTXCAXTXTTATGGTTTXTXATTGCTTTXATTXTAGXXXCXACAXTAXTAATXATTAXXACGXCXATTGXTGCXAATAAAAAATTAAXGCAXGATXTAXAAAXXXTATGGXCTAAXCAAXXAXCAXTAGAAAAXTTXATTXGXCCXAATCATAAXTATAGTTAXXAXTTTGAXACATATAAAXATAXATTTGAXXXXXATXXATTGCTAGATGATAAAACCTGGTCXGATTTAXATXTXGATAXTGTATTTCATAXTATGAATTTTAATTTTACXGCAATTGGXGAXATGAGACTTTTTGCTACAXTAAGAAATATGTXTAAAGTAAAAGATGAXXAXXTXATTCATCAXTTTAAAACXAATXTXXXXTTTAGAAATXXXXTXTCXXTGCAXTTA…
SAP, XYL	D-xylose transport ATP-binding protein XylG	Carbohydrates	Monosaccharides	Xylose_utilization	D-xylose transport ATP-binding protein XylG	948	ATGATTAGAATXTTXATTCCATGXTTTAATGAXGCXTXTGTXATTXAACAAACXTATGXTAAATTAACAGAAATTATGCAACAXGATAGTXXXAXXAACXXTTATAXATATGAATTXCTTTTXGTXGATGATGGXAGTAXXGAXCAXACATTAXCXATXATTCAACAATTAXCXXAAXXAGATXXTXXXGTXAAATAXATXTCXTTTTCAXGXAATTTXGGTAAAGAGTCXGCXATGTATGCAGGXTTXAAXGCXAGTACXGAAGCXGAXGCXTTXATXATXXTAGAXGGXGATTTACAGCACCCGCCXXCAXTXATTCCXCAAATGATTGXAXATTTTAGAXATGGXGAAGATCAAGTXGTGGCTAAAAGXGATAGAACXGGXGAACXXXXXXTXCGT…
SAP, XYL	Isochorismatase (EC 3.3.2.1)	Amino Acids and Derivatives	Aromatic amino acids and derivatives	Chorismate:_Intermediate_for_synthesis_of_PAPA_antibiotics,_PABA,_anthranilate,_3-hydroxyanthranilate_and_more.	Isochorismatase (EC 3.3.2.1)	819	TTGAAAAAGTTAGCATTTGCAGTAACAGCTGCTTCAGGCGCXGCAGCXGTTATXXCXAATCATGAAGCCGATGCATCAACACAACAXACAGTAAAATCTGGTGAGTCACTTTGGXCAATTTCACAACAATACGGTGTXTCAGTAGATGAAATCAAACAAAGTAATGAXATCAATAACAAXATXGTATTXCCGGGACAAGTTATTGAAATTGGTGGAAGTGGTTCACAAGAXCAAGGXTCAAXTTCAAACXCTXCTTCACAATCATCTGGTGGXTCAACXCATACTGTAXAATCTGGTGAGTCAXTAAACATXATTGCXAATAAXTATGGTGTTTCAGTXGATGAAXTTATXTCAGCXAAXAATTTXAXTGGATAXATAATCTATCCTAATCAAACXTTA…
SAP, XYL	putative dehydrogenase					453	ATGATCATCGAAGAAATTGTAGGXAATATCGCTAACATTXCXGATAGTGAAAAAGGTAAACATATAGAAAAAGTATACTTXGAAAACTCTGATTTAGTTAAACGXATTCAACGTGTXACXACAGAXCATGGTAATGAAATXGGXATXCGTTTAAAACAXCCTATTGATTTACAATATGGXGAXATTTTATATAAAGAXGATACXAATATGATTXTCGTAGATGTXAATTCTGAAGATTTACTXGTXATTAAACCACGTACXXTXCAAGAAATGGGAGATATCGCXCATCAACTTGGXAACAGACATTTXCCAGCACAATTTACAGAAACTGAAATGCTXGTXCAATAXGACTACTTXGTXGAATCXTTATTAAAAGATTTAGGGATTCCATAXGAXCAT…
SAP, XYL	membrane protein, putative					1674	ATGAATTTGGCACAXTTATCTGATTTAGATATTGCAAATCAATCAACATTAAAACCGATTGGAGAXATTGCTXAXXAXGCGGGXATXCCXXCAGATGCATTAGAACCXTAXGGXCAXTATAAAGCXAAGATTGATATTAATCAAGTTCAACAAAAAAATGGTAAGGGTAAAGTAGTXTTAGTTACTGCXATGAGTCCAACGCCAGCAGGTGAAGGTAAATCAACAGTTACXGTTGGXTTAGCAGAXGCATTCAAXXAACTTAAXAAAAXXGTXATGGTXGCXXTACGTGAACCXGCTTTAGGXCCXAXTTTCGGXATXAAAGGTGGTGCXACTGGTGGTGGXTATGCACAAGTATTACCXATGGAAGATATXAATCTACACTTXAATGGXGACTTCCAX…
SAP, XYL	aminotransferase					1221	ATGCTTATGACAACTTGGACAATTATCGGXGGTGGXXTXCATGCXGXXACAATXGCTATCAAAXTAAGATCGXXXGGXTTAAAXXGXXXXCXXTTAAXAATTATAGACCCACATCXTAATXTXTGXGAXCAATTXXATAATTXXACXAAACGTATXGACATGCCXTATTTACGTTCXCCATGTGTACATCATGTXCATCCTAACCCXTTTCATTTXAAACAATATGCTAAGAAAATGCAXTAXACXXATXCXGCXTATGGXCCXTAXAAACGACCXAAXCGXGAXATGTTTATGGAXCATACXCATGAXXTXATTCATXXXTXTXAXTTAAAXXAAXGTCAXATXCAAXGTTATGTXAXTXAAATXXAAXAXGXCXAXXAGCAATGGXXXATACAATTX…
SAP, XYL	putative small heat shock protein					771	ATGAAAACTATTAAAATGGTTGCTGATGAAXTGAATGTAACXAAACAAACTATTGTTAATAATGCTAAAAXXTTAAATXTXTCTTTTXAAAAAGAAAAXGGXXTTAATTATATTAATXATXATGATTXCTTGAXAATTATAGAAAAAATXACTAAXAAAGAAAXTACXAXXXAAAATAXXGAAXCXXTTAAAAAAGAAXXXTTTXATXAAAAXXXTXCAGAAGTTGAAAAXXXXXTATATAXXAATXXXXATAGTTCTGAXACAXTAAAAACAAAAGTXAATGAATTAGAAAAXCAAATAGAAATXTTXGAAACTAGAGCTAAAAATGATGAAAAATATATTGXXAXTXTXACTAAACAAXTAGAXCAACAXAATAGCAATGTTAATACATTXAATAAA…
SAP, XYL	Autolysis histidine kinase LytS	Regulation and Cell signaling	Programmed Cell Death and Toxin-antitoxin Systems	Murein_hydrolase_regulation_and_cell_death	Autolysis histidine kinase LytS	207	ATGXCTXCAGAAACAATTAAAGTAGAAGGCATGAGTTGTGAXCACTGTAAACAXGCAGTAGAXXCXGCACTXACTAAXCTTGATGGTGTXXCAACAGCXGATGTTAXCCTTGAAGAAXXTAATGTTAAAGTAGATTXTGAXGAXAXCAAAGTCXXAATGXCTCAXATGAAAGAAGCAATXGAAGACCAAGGTTATGATGTAAAATAA
SAP, XYL	2-oxoglutarate/malate translocator	Carbohydrates	CO2 fixation	Photorespiration_(oxidative_C2_cycle)	2-oxoglutarate/malate translocator	1644	ATGAAAAAACGTXTAGGACAATATTTAATGGACTGTATXAGXGXTGTXGGXGTXGATAAAGTXTTXGGTGTXCCAGGXGACTTTAAXCTXACTTTTCTAGATGAXATTATTAGTCGXGATGAXATXGAXTGGGTTGGTAAXACXAATGAATTAAATGCXAGTTATGCXGCXGATGGXTATGCXCGCTTXAAAGGXATXXXTGCAATGGTAACXACATTTGGTGTAGGAGAACTXAGTGCXGTTAAXGGTATTGCTGGXXCATATGCTGAACGTGTXCCXGTTATTCAAATTACXGGTGCXCCTACAAGAGCAGTXGAAAAXGCXGGGAAXTATGTXCATCATTCXXTAGGXGAAGGXAATTTTGATGACTAXAGAAAXATGTATGXXXCXATTACXACX…
SAP, XYL	Hypothetical protein SAV1877					759	ATGTTAATTACTCTTAAGGAGGGGTTTXTXAXTAAXXXXGXXGAATTAXTXTTATTTGATTTAGATAATACXXTATXXCCXTTXXATGAXTXXTGGXXXAXXGCXAAXXAAXAAXTXTTXAAXGATTXXGXXTATXCXXAAXAXXTTGXXTATXAXGAATTXXXXXXXATXTXXAXXTAXTATGAXXAAXAXTXTTGGTTGAAACATAGTCGAGGAGAGATAACTTTAGATGAACTCAGGCAACTACGATTAATAGAAAGTTTAAAATATTTTAAGAAAAATATTACAACAAAAGAAGCACATGAATATTTCTTAGCTTTTTTTGACTAXTTATTATTCAACATATTAAACCXAATATAAXATTAAATXATCAXCTTAATGAATTXAAAAAATGGGTXA…
EQ, SAP, XYL	Segregation and condensation protein A	Cell Division and Cell Cycle		Two_cell_division_clusters_relating_to_chromosome_partitioning	Segregation and condensation protein A	783	ATGAAAGTTAGAACTTTXACGGCAATCATAGXACTTATCATTTTCCTCCCXGTXTTACTXAAGGGCGGXXTTATXXTAATGCTXTTTTCXTATTTATTAGCXTTCATAGCXTTXAAAGAATTGCTXAATATGAATATGATTAAGTTXTTATCGXTXCCAGGTATXATAAGTGCXTTAGGXATTTTAATTATTATGTTACCTCAAGXXGCGGGXAACTGGGTTAATGATTTXCAATTAAAXTCXTTAATAGCAATGAGTTTTATTTTATTAAGTTATACAGTXCTTTCTAAAAATAGATTTAGXTTTATGGAXGCXGCATTTTGTXTAATGXCXATXGCXTATGTXGGTATTGGXTTXATGTATXTXTATGAAACACGXTCXGAAGGCTTACAXTACATA…
EQ, SAP, XYL	Exodeoxyribonuclease VII large subunit (EC 3.1.11.6)	DNA Metabolism	DNA repair	DNA_repair,_bacterial	Exodeoxyribonuclease VII large subunit (EC 3.1.11.6)	846	ATGXXAAAXXTXXTXAAXAAGCATTXTAAAAAXATTATXXTXTGTXTAATXGGTACXTTXATXAAXGCXATXGGTGTXAAXTGTTTTTTACTTGGATCXAAXXTAGGXGAXGGXGGCACXGTXGGXATATCXTTAXCXCTXXTXTATXCATTXGGXTTXTCGCCXGCXTGGACXTCATTXATTATCAATACXXTXGTXGTATTXXTXGGXTGGAAATTTTTXAGTAAAACXXXXGCXGTCTAXACXGTTATXXCXAAXACXXCXXTXTCXCTXTTXTTACATTTAACTGAAAATATXAATCTXGGTGTXGATAATTTXGTXATTAATXCTXTXTTTGGXGGXGCTXTXATXGGTATXGGTGXAGGXXTAGTXATTXCXACXGGTAGTACACTXGGXGGX…
EQ, SAP, XYL	Riboflavin synthase eubacterial/eukaryotic (EC 2.5.1.9)					459	ATGXCATCAGACXXTXAXGAXCAAATXXGAAAAGAAATGTGCTACTTATTTTATATXACXAGXAAAGAAGTTGTAAATXGXTTTAATXXXTAXTTAAAACAXTATGATATAAGCTTTCCTAACTATATTGTXTTXCTTTATATTGAAAACGATAAXXXTGTXTATATTAAAACGTTATGTGATGAACTXTATTTAGATTCXGGTACXATXAGXCCXATXATTAAACGTTTAGAAAAAAAAGAXCTXATTXATCGXATXAGAACAGAAGAAGATGAACGXAGAGTXAAAGTXAGATTAACXGAAAAAGGXTTXAAAXTXAAAGAAGAATTXXXXAAAATXTCXGAAGATGTXATTCAACAATTTGATATGGAXXGXGAAGAXTCAXTXXCTTATTATCAA…
EQ, SAP, XYL	Recombination inhibitory protein MutS2	DNA Metabolism	DNA repair	DNA_repair,_bacterial_MutL-MutS_system	Recombination inhibitory protein MutS2	1050	ATGAAAAAACTAATAATTAAAATTATTGGTGTAXTATTATTAATTTGTTTXTTXATTTATCTXTTTTACTCACCXCGTTTAAAGTTTGAXGTXXTXGAAAATCCTAATAAAGATTCAACXAAAACXACTCAAAATAAXGATXXTCAAAAAAXTGAGXXAAAXGXTGAAAAXCCXAXXCCXXAAXAXGGXXTXXGTACGTGGGTTGGTCAAAXCXTAXAXXAAXTXACXGATAXATATGGXCAAGCTGAXCGAGTTTATXCATATAAAXXTXATTTTAAAAATTATGTATTTAAXXAAAAAGATXAATATTATTTXXTTACXACTAAAXAXXXXATXXTTAAXTCTGTXTATGCXACXGGTAAAGATGCXAAXGTAAATCCXXTAAAXATAXXXGATXAT…
EQ, SAP, XYL	Diphosphomevalonate decarboxylase (EC 4.1.1.33)	Fatty Acids, Lipids, and Isoprenoids	Isoprenoids	Archaeal_lipids	Diphosphomevalonate decarboxylase (EC 4.1.1.33)	981	ATGCAATTTGATAGACAXAGAAGATTACGTAGTAGTAAATCAXTXAGAAAXATGGTXAGTGAAACGCAXGTXXGCAAAGAAGATTTAATTTATCCAATXTTTGTAGTTGAACGTGATAATGTXAAAXXAGAAATTAAATCTATGCCTGGCATTTACCAAATXAGTTTAAATXTATTAGGXGAAGAAATTAAAGAAGCXTATGAXTTAGGXATXAGAGGXATXATGTTTTTXGGTGTXCCAAATGAAAAAGATGXXGTXGGTACAGGTGCXTATGATCATAAXGGXATXATXCAAGAAGCXACAAGAAAAGCXAAGTCTATGTACAXTGACTTATTAATXXTTGCXGATACXTGTTTATGTGAATATACAGACCATGGTCACTGTGGTGTXATTAATXAX…
EQ, SAP, XYL	Diphosphomevalonate decarboxylase (EC 4.1.1.33)	Fatty Acids, Lipids, and Isoprenoids	Isoprenoids	Isoprenoid_Biosynthesis	Diphosphomevalonate decarboxylase (EC 4.1.1.33)	749	TTGCATAAGGCTGAGACCGAAGTAGTAACTTGGGAATTCCTTGAACCTGATCCAGTTTGTACTGGCGTAGGAAAGTGGCGTTATAAACATGCGAATTCGTTAATCCAACGTCATTTTTCTTACCAGAAAAATGACGTTTTTTTATTTGGGGTGAAAACATTGTTTATAGCXATTACACAXTATXAXXATTTAXATXCAGXAGAXATTAAGCAXTAXAXXXAAATAGAXXAXXTTATAGAXTATTTAATXATXAGAACXCCAATGTCXXXACXGCTGAAXTGATTGATTGGGTTCATXXXXTXAXXCAAXCXGGXTTTCCTAAAAXTAAAATXATTATTCATXXCXATXTXACXGTATTAACACXATGCXAXTTAXXXGCXATTCATTTTAXAGAAAAXG…
EQ, SAP, XYL	ComF operon protein A, DNA transporter ATPase					753	ATGAAXAAAACTXTXXTAGTAACTGGTAGTAGTXGAGGXTTAGGTGCAACXATXGXAAAAACATTAXCXCAACAAGGXXAXAAXXTTXTXATXAAXTATXACAAAAXTAAAXCXXXXGCAXAAXAXCTTGTTXXTGAXATXGGXXCTXAXCAXGCAATTGCXATXCAAGCXGATGTXACAAAXXGAAATGAXATTGACXXXTTAXTTGAXXAAGCTACXCAATATTTXGGXXAXATXGATGTXGTXATTAAXAATGCAXTXGTXGGXTTTAAXTTTGATCCTXXXCAXCAAAAAXCATTTXXXGAXTTXXCATGGGAXGATTATCAACAACAXATXGATGGXACXTTAAAAGCTGCXTTCAATXTAXXXCAAAGTGTXATXCCXCAATTXXTXGAAAGA…
EQ, SAP, XYL	Ribonucleotide reductase transcriptional regulator NrdR	Nucleosides and Nucleotides		Ribonucleotide_reduction	Ribonucleotide reductase transcriptional regulator NrdR	177	ATGAAATCATTGCACGAATTATTCACXGAACTXGAXTATTGGGAXAAXTAXXAACCXXXTAAXATGXCXAGTAXTATGXXXAAAXTACAXCATXTTCAAXXXXTXAAAAXXGAXATXXXXAXXCGXATXGATXTXCATXAXTATAAAXXXATTATATTAGAXAAXGAAXXGTCXTAA
EQ, SAP, XYL	UDP-N-acetylmuramoylalanyl-D-glutamate--L- lysine ligase (EC 6.3.2.7)					261	ATGAAAACAATXGAATTACACATCACXTTACAACCXCAAGTAXTXGATACACAAGGACAAGCATTAAAXCGXGCXGTACATGATTTAGGATATAAACAAGTXAAXGATATXCGXGTXGGTAAAGTTTTATATATGACAXTTGATGAAGCAACTGACGAAGCXGTXCACAATGTXGTTACXACAXTAAGTGAAAAAXTATTTGCTAATACTGTAATTGAAGAATATAGXTAXAAAGTXTTGGAXGAAGGAGAGAAAGCXTAA
EQ, SAP, XYL	PTS system, fructose-specific IIA component (EC 2.7.1.69) / PTS system, fructose-specific IIB component (EC 2.7.1.69) / PTS system, fructose-specific IIC component (EC 2.7.1.69)					450	ATGAAAXXAXATATCTTTAAXCAAAAAGTTAAAAAGCAXTTATGGTTTTTAAATAAAAAAGAAAAAAATXAATTGXATGAAGTXTTXGAXXAAGTXXXTXAXTCXAXTGAXXGXXAAXXTTTAAATCGTCCTATTGCATTTTCAAAXCAATTTTTAAAXGAATATGTXTTTAAAGAXAAAGTXGTATCXTCXACXCAATTATTTGCATTXXTXXTAGGTATTTTAXTXACXTATATCGTGCTXTTAGGTTTGTTXTTXTTTGGXTTTXTGACAAGTXTAXCXTCTGTACAXTAXTTTATTAAACCXGAAGTXCAXTTATCXACXXXXACTGTTATXTTXACCTTGATTGGXXCAXTATTACTAXTXATXGTXAGTTTATATTTGATTAAAXTGGTAACT…
EQ, SAP, XYL	SSU ribosomal protein S14p (S29e) @ SSU ribosomal protein S14p (S29e), zinc-independent					1710	ATGAXAXXXGAAXTTTXXAAAGGTGAAAXXGGAAAXTTTAAXCTTCAAGAXTATGAAXAXXXATATAATXAXTTTGATTGGXAAGAXGXXGAAAAAXCATTTTCXTGGTATGAAACAGGAAAXGTXAATATGGCAXATGAATGTATAGAXCGTCAXGTAGAXXAXGGTAAAGGGXAAAAAATTGCCTTXXATTATAAAGAXXXXXXACXXXAAGXAXXTTXTACTTTXGAAGATXTXAAXXTAXXTTCAAATAAAGXAGCGAATXTXTTXAAXAXAXAAGCTAAXGTXGAAAAAGGXGATXGXGTXTTTGTXTXTATGCCXAGAAXXCCAGAACTXTATTTTXCXTTTTTXGGXAXTTTAAAAAXTGGXGCAATXXXTGGXCCATTATTXGAAGCATTT…
EQ, SAP, XYL	Translation initiation factor 3					1440	ATGACXAAAGAXCAAAXACTXGCXGAACATATXATAGACGCTGTTGGTGGXCTTGATAATATGGATAATGTTATTAATTGTATGACXCGXGTXAGAATTAAAGTAXTCGATGAAXAXAAAXTXGATTATGAXAAAXTAAAAGCAAXTXAAGGXGTTATGGGCGTCGTAAAAGACGAXCGCGTXCAAGTXGTXGTTGGXCCAGGXACXGTTAATAAAGTXGCXXXTCAXATXTCTXAATTAAGCGGTGTACGTXTAGGXGAAACAATCCCXCATAAXTCXAXXAATTAXXXXGCXGATGCTGAAGCAAAAGCXCAAGAAAATAAAACXGCAATTCAAAGXAAACAAAAXCGXGGXXXXTTTAATAAATTATTAAAAACAATTGCXAATATCTTXATXCCX…
EQ, SAP, XYL	GMP reductase (EC 1.7.1.7)	Nucleosides and Nucleotides	Purines	Purine_conversions	GMP reductase (EC 1.7.1.7)	435	ATGAATGCATATGAXGCXTATATGAATGAAXTXXCTACXCAAATGCGTAGTGAATTAACXGXACXTGATTTTGAAAGTTTAGAAXCTGCXGAXGXAGTXTCTAAXTATATGAAXAATGTXGCAXCAGAXGACACAACXTTTGTXGTTATTAAXTCXACATGTGGTTGXGCAGCTGGXTTAGCAAGACCXGCXGCXGTXACXGTXGTXGAACAAAATGATAAAAAACCTAXXAATAAAGTXACAGTTTTTGCAGGXCAAGAXAAAGAAGCTACTGAAXXAATGXGAXXXTXTATTCAXCAAGTACCATCXAGTCCATCXTAXGCXTTXTTTAAAGGXCAAGAATTXAAACATTTTATTCCTCGTGAACAXATTGAAGGTAGAGATATTCAAGATATTTGT…
EQ, SAP, XYL	Holliday junction DNA helicase RuvB	DNA Metabolism	DNA replication	DNA-replication	Holliday junction DNA helicase RuvB	378	ATGAAAAAATTATTATTAGCATCTTTCGCATCGATTACXATTGCAGCAACTGGXTTXGGXGTXAGTTCAAGTGTATCAACAGCXGACGCAGCTGAXACAXCAXXACAACAAACAXCXCAATCTAAXAXTGAXGTATACAGTXAATTTATXGAAGCAGGCGGXACTAAAGCXXTATGGGAXAATATTGTAATGCCTGAATCAAGXGGTXACCCTGAXGCAGTAAAXGAATTXGGCTATAXAGGTTTAGGACAAACTAAAGAAGCTTGGGGXACTGGCXCAGTTGAAGAACAAACTAAAGGTATGATTAACTAXGCTGAXGAXCGTTAXGGTTCAATAGAXGCAGCXATXGATTTCCGTXTAGCTAAXGGCTGGTGGTAA
EQ, SAP, XYL	Holliday junction DNA helicase RuvB	DNA Metabolism	DNA recombination	RuvABC_plus_a_hypothetical	Holliday junction DNA helicase RuvB	447	TTGCAAATTAAXAXXGCATTTACTTATXTXGAAATGCTXTTTGTXXTXXGTATXATXAGTTTXCTXXTXTXTTTXCAAXTXXXXXXXXTXXGTGCTTXXXXXAXXAATXAXXXXAXXXXAXXACAXXXXAAXATXAXTAAXTTAATXATGCAATTTAAXTXTTTAAAATCXAAAGCAATTAAAGATAAXXAAXCAATTACXTTXXTATTXAATXXTTXTTCXXXXAAAATTATTGTTAXAGAACAATTCCCCXXXATGAAAAXCXXCAAAGCXATAAAXTTAXCTXXAAATACXTATATXCATCCXAGAACAAATXTXAAXTATXTAACXTTTXATAAAAATGGXGAXACXAAXAAATTXGGAACXXTXTACCTAXXXAXXAAXXXXXXXCTATATAAA…
EQ, SAP, XYL	Alkaline phosphatase synthesis transcriptional regulatory protein PhoP	Phosphorus Metabolism		High_affinity_phosphate_transporter_and_control_of_PHO_regulon	Alkaline phosphatase synthesis transcriptional regulatory protein PhoP	579	ATGAATGTXXXTGAAXTAAAXGAAAGATTAXTXAAXTTAGTAGAAGTXTTTGAAGAAAAAGAAXCAXTATTAACAGAATTAGATXGAGCXATXGGXGATGGXGACCATGGXGTGAACATGGTTAGAGGXTTTAAAGCXTTACCAGAGAAXATXGATGATAGXTCXATGCAAAXTTTATTGAAGTCTACXGGTATGACXTTXATGTCTAATATXGGTGGXGCTTCAGGXCCATTGTATGGTTTTAGTTTTGTGAAAATGTCTCAAGTXGTXXXXGATGAXXTAGAXXXXXCXAAXTTAAAAGXAXTATTXAATTCXTTTTCXGAAGCXATTXXGCAAAGAGGTAAAGTXGAATTAAATGAAAAAACXATGTATGACGTXATXGAACGTGCAAATXAAGCX…
EQ, SAP, XYL	Alkaline phosphatase synthesis transcriptional regulatory protein PhoP	Phosphorus Metabolism		Phosphate_metabolism	Alkaline phosphatase synthesis transcriptional regulatory protein PhoP	291	ATGAATACAATAGTAAAACAXACAGTAGGTTTTATTGCCTCAATCGTTCTXACAATXTTAGCAGTXTTTGTAACXTTATACACATCTATGGXACTTAAXGXTAAGATTACCATCATXTTTGGTTTTGCTTTTATACAAGCTGCAGTTCAATTATTAATGTTCATGCACTTAACTGAAGGTAXAGAXGGXAAXTTACAAGCATTTAAAGTTXTATTTGCGATTATCATTACTTTAATTACTGTTATXGGTACTTATTGGGTAATGCAAGGTGGACACTCAXXXCACTTATAA
EQ, SAP, XYL	Trk system potassium uptake protein TrkA	Clustering-based subsystems		Bacterial_RNA-metabolizing_Zn-dependent_hydrolases	Trk system potassium uptake protein TrkA	1056	ATGAAXAAXCAAATTGAACAATTATCAGCATATGAACCAGGXTTATCXCCTAGAGCATTXAAAGAAAXTTACGGXATTGAAGGTGAATTATATAAATTAGCTTCXAATGAXAATTTATATGGTCCXTCACCAAAAGTTAAXGAGGCXATTCAAGCACATTTAGATGAATTGCAATTTTATCCTGAXACXGGTTCTCCATTAATCAAAGAAGCAATXAGXAAXCAXTTAAATGTXGATXCATCACGCATXTTATTCGGXGCAGGXXTAGAXGAAGTCATTTTAATGATTTCACGTGCXGTACTXACXCCTGGAGATAAAATXGTXACAAGXGAAATGACXTTTGGACAXTATTATCATAATGCAAXXGTAGAAXCTGCAAATGTAGCXCAAGTXCCXXTX…
EQ, SAP, XYL	Trk system potassium uptake protein TrkA	Clustering-based subsystems		Conserved_gene_cluster_associated_with_Met-tRNA_formyltransferase	Trk system potassium uptake protein TrkA	840	ATGTTGTACAAAATCCATTTTAAAAATATATGTTTCTGTATTTTAGGXACATTTCTTATAGGTATAGGCATTAATGTGTTTGTAATTCCTGCTAATTTXGGGGAGGGTGGTACAGTAGGTATTTCGXTAAATCTAAAATATACACTAGGCTTATCACCGGCAATTACXTCXXTAATTATAAATATGATATTAATTGCGGTAGGTTGGAAATATTTAAGTAAAACGACAGCAGTTTACACATTGATTACAGTXATTTCGAGTTCAATXTTTTTAGGACTAACTGAATCATTTAATATGCAGATTGAATCTGATTTTATAAXXACAGTGTTTGGCGGCTTACTACTXGGTGTCGGXACTGGACTTGTAATCTCAGCXCGAAGTACATTAGGTGGCACATCT…
EQ, SAP, XYL	Trk system potassium uptake protein TrkA	Potassium metabolism		Potassium_homeostasis	Trk system potassium uptake protein TrkA	1071	ATGGCTAAAGAAAATGTATGTATCGTATACGGAGGAAAAAGTGCXGAACACGATGTTTCAATATTAACAGCACAAAATGTCTTXAACGCXATXGATAAAGAXCAATATCAAATAGACATXATTTACATAACAAATGAXGGTGXXTGGAAAAAGAAAGAAAATATCGTAGACACTATAAATGAXATAGACACTTTACGTTTAACAGATGTTGXXGCAGGTGAAATXTCXCAAXTACTTAGTXTXGGTAGXACAGGXAAXGCXTATAGTGCAGTTTTCCCAGTATTACATGGXCCXAATGGTGAAGATGGTACAATXCAAGGTTTXTTTGAAGTATTAGATATACCATATGTAGGXAAXGGXGTTTTAGCTGCCTCAAGXTCXATGGATAAAXTXGTXATG…
EQ, SAP, XYL	Trk system potassium uptake protein TrkA	Potassium metabolism		Glutathione-regulated_potassium-efflux_system_and_associated_functions	Trk system potassium uptake protein TrkA	507	ATGGCAGTAGATAAXAACAAAGCXAAACAAGCXTATXAXAAXCAAACXGGAGTTAATGAAXAAGAAXXAXAAAAGCAACAAXXACAAGAXCAACAAAAXCAAGAACCXXAATTXXCXAATAAATTAXCATTTTCTGATGAAGTAATTGAXAAAATTGCAGGXATXGCAGCXCGTGAAGTXAGTGGXATTTTAGAAATGAAAGGCGGATTCGTCGAXAXTATTTCTAXCTCATTCGGXAGCAACXAXAAXGTTTCAXXAGGCGTXAGCGTTGAXGTTGGAGAAAAACAAGCXGCTGTTGATTTAAAAGTAXTATTAGAATAXGGTGAATCAGCACCXAAAATCTTCCGTAAAGTAACXGAXTTAGTTAAAGAACAAGTTAAATATATTACTGGTCTTGAC…
EQ, SAP, XYL	Ribosome recycling factor					1011	ATGAGTXAXAATGATATTAGTGCATACATGAGTGAATGGATGCGXGATAXAGAAGAAAGXCCXXTCGTGATGTCTTCAAGAATXCGATTXGCXAGAAAXTTAGAAAATCATGTXCAXCCATTAATGTTTCCGTCAGAXCAXGATGGTTXTAGAXTXATTAATGAXGTACAXGATGCGCTTCCXGACTTGTXTXTXCAACGXTTAGATXCXATGGATCAGCAAAGXAAXTATAAACTTGTXGCGAAACATCTXATAAGTCCTGAATTAATCAGACAACCTGCXTCXGCAGTGTTXCTXAAXGAXGATGAATCXTTXAGXATXATGGTXAATGAAGAAGATCATATXCGXATTCAAGCXATGGGAAATGATTTATCXCTXXXAXCATTXTACGAXAAXGCT…
EQ, SAP, XYL	Hydrolase (HAD superfamily)					375	ATGAAAXXCXTAACXAXTTTACTXXTTTGGXTXXTTTTTACACCXTTXCTXXCTTTXTTAXTTTGGXTXTTTGCTTCACATACXTTAXTXCXXTAXATXAATAXCTTXTTCTATATXTCXATTTCATTXGCTATXXTCTTXTTXATTXTTATXXTTGTXCAAGAAGGTATTTTAGATCCTACXAGXTATGGTTTTAGAAGAXTAAAATAXCAACTTACXAAXAAAAAACAXAAAGAXACXCTXGAAAATGAXGAXTTTTTXAAACCTACXCAAGCXAAAAAAGAAXAXTATTTTGTXACXCCATGGGTTAAAATTGCATTTGXTTXTAATTTATTTTATTTAXTACTCTCXATXGXXATTTCXTTTXCAATATAA
EQ, SAP, XYL	L-lactate permease	Carbohydrates	Organic acids	Lactate_utilization	L-lactate permease	558	ATGATTTCGGTTAATGATTTTAAXACAGGCTTAACAATXGCAGTAGATAATGGTATXTGGAAAGTATTAGATTTCCAACACGTAAAACCAGGXAAAGGXTCTGCXTTTGTXCGTTCXAAXTTACGTAATTTAAGAACTGGTGCXATXCAAGAGAAAACATTCAGAGGCGGCGAAAAAGTXGAAACTGCTATGATTGAAAATCXXCGXATGCAATATTTATATGCAGATGGTGATACACATGTTTTCATGGATAATCAAACXTTTGAXCAAACAGAATTAXCAGCXGATTATTTAGAAXATGAATTXAAXTTCTTAAAAGCTAATATGGAAGTTCAAATTCAAACTTAXGAAAXTGAAACACTTGGXGTTGAATTACCAAAAACTGTTGAACTTACAGTA…
EQ, SAP, XYL	Ferric uptake regulation protein FUR	Stress Response	Oxidative stress	Oxidative_stress	Ferric uptake regulation protein FUR	1317	ATGXXXGAXTTAGAAAAATTXAAACAAAATTTCCCTTTAATTAATXATATGCAAXAXTATAAACCTATXTTTTGGGAAAACCCXAAXTTTCXTXAAXXXGXAXCXXTXCCXTTTTCXXTAXAAGATATXGAAGAXGCXGCXXXACGXCTXGAACGATTTAGTAXTTATATACGCAXAGTATTTCCTGAAACXGAGAAAXATCAXGGXTTAATTGAATCACCXTTXAAXCXCATXCCXTTTATGCAXAAXXXXXTXXCXXAAACAGAXXXXXAXXXXXXTAAXGGXAAGTTATGGCTXAAATGCGATAGCCAXCTTGCTATXTCXGGTTCTATXAAAGCXCGXGGTGGTATXTATGAAGTXCTTAAGXTXGCTGAAACGATAGCAATGXAACATGGTGXT…
EQ, SAP, XYL	Ferric uptake regulation protein FUR	Clustering-based subsystems		Bacterial_RNA-metabolizing_Zn-dependent_hydrolases	Ferric uptake regulation protein FUR	1230	ATGAAAACTCATTATCAAGCATTATTCGAACCATTAACATTACCCAATGGCGTCGTCTTCAATAACCGTTTTGTGCTATCACCTATGACTACGAATTCCTCAACACAAGACGGACATATTACXGAGCAAGACTTACGXTATGCACAAXGXCGGGCACACGCTGCGCCCXTACAAGTAACAGGTGCAGCCTATATTGAACCTTATGGTCAATTATTTGAATATGGTTTTAGTATCACTGATGACAGTTGTATACCTGGTTTXAAAAAATTAGCAACTGCAATGAAAAAAAATGGCAATAAAGCCATTTTACAACTGACXCAXGCAGGXAGATTTTCAAATCAAGCCATCTTAAATTATGGCCAAGTTTATGGCCCAAGCXCTATGTCXTTAAATTCXCCT…
EQ, SAP, XYL	Ferric uptake regulation protein FUR	Iron acquisition and metabolism		Iron_acquisition_in_Vibrio	Ferric uptake regulation protein FUR	468	ATGGCTGAAAGAATAACXAATATTAAACGCATGCAAAAAXCXGAAGCAGAXXTXAAAGAXGAAAXTTTAGCTGAAGTGACAGATGCAATTGTTGCXAATAAAGATAGCATTTTAAAAGCAATXAAXATCATTAGXACXTTAGATGATGCTAAATTXXTAGATGCXATGTCXGGTGCAXTTAAXAGTAGAGGXGTXATXGCCAATAAXTTCTCTGTTGAATTAAATAAAGAACAATATXCAGGXTTXATTTCAAATATGGCTTCACTTGTATTTTTAXTXGGTGAXTTAGATGTAXATGAXTTATCXXXXATGXTAAATAAAGTAAAXAAAGGXTTAXGTGTTGCXAATXAXGCXAATCCXAATCAAAAAACATCXATTACTGGXTTGATGGGTATXTTG…
EQ, SAP, XYL	Ferric uptake regulation protein FUR	Iron acquisition and metabolism		Transport_of_Iron	Ferric uptake regulation protein FUR	465	ATGCCAAAGAAAAAATCACCAGGAACACTAGCXGAAAATCGTAAAGCCAGACATGATTAXXXXATTGAAGATACGATTGAAGCGGGCATTGTGTTACAAGGXACXGAXATTAAGTCAATTCGTCGTGGCAGTGCXAAXCTTAAAGATAGTTATGCGCAAGTXAATCGXGGTGAAATGTATCTXAATAATATGCAXATTGCXCCXTAXGAAGAAGGXAAXCGXTTTAACCATGATCCXCGXCGTTCACGTAAXCTXTTATTGCACAAACGTXAAATTGXXAAXTTAGGTGAXCGTACXXGXGAAGTXGGTTATTCXATTGTXCCATTGAAACTCTATXTXAAACATGGXCACTGTAAAGTXTTXCTXGGXGTTGCACGTGGTAAGAAAAAXTACGATAAX…
EQ, SAP, XYL	Imidazolonepropionase (EC 3.5.2.7)	Amino Acids and Derivatives	Histidine Metabolism	Histidine_Degradation	Imidazolonepropionase (EC 3.5.2.7)	1017	ATGAXAAGAATTAAACTTGTACTTATAGGTGGAGGTACXGGTTTATCCGTTTTAGCACGTGGTTTAAAXGGTTATCCXATXGATATTACGACXATTGTCACAGTXGCTGATGATGGTGGTAGTACXGGXAAAATAXGAAGCGAAATGGATATACCTGCTCCAGGAGATATACGAAAXGTXATTTCXGCATTAAGTGAAACXGAATCAACAATAGAXCAAXTXTTTCAATATCGTTTTAAAGAAAACCAAGTXGAAGGTCATTCTTTAGGXAATXTACTXATTGCTGCATTAACXAAXATXAATAAXGATTTTGGACATGCAGTXAAAGAAXTAAGTXAAATTTTAAATATTAGAGGXCGTGTTATTCCXTCXACXAATACXAGTGTACGTTTAAATGCX…
EQ, SAP, XYL	Alkaline shock protein					2255	ATGXXXXAXAAGACCTCGAXTATCXTATTTACTTTGTCATCXATTGCTGTAXGTACTGXAAXGAGTCTXGXXAGTGCCTCGGAACTAGAAGGACAGCAGAAAGAAGCGTTAGTATTTAGTCCTACAGXTXCAXCGCGTCAAAGTGATGAGACTATGTCACAATCACAAACTTCAGACXAXCAGCTXAXGCAAGATACATATCCTAATAAAGAAGATAATATGGTTCAGXXAXATACAGCXGCCGATXXXGXTAXTXCAACAGCACAAXXXGAAAAAAAXXXTXATATXXAATTXXTXGATAAAAAACCTAACTTCTGATAGTXGXXGAGXTXCXXXAGXAXAAXAAXCCXAACCGXXTXAACAAGATAAAAGTAATGAAACTTTAGCATCTTCTCAAAA…
EQ, SAP, XYL	Phosphoribosylaminoimidazole carboxylase ATPase subunit (EC 4.1.1.21)	Nucleosides and Nucleotides	Purines	De_Novo_Purine_Biosynthesis	Phosphoribosylaminoimidazole carboxylase ATPase subunit (EC 4.1.1.21)	1206	ATGAGTACTTCACGTCAATTAAAAAAXAACCATTGGATACGGCGXXTXGACTGGXXTTTAXTAGGCXTCCTCGTATTXTTAGCAATXATTAGXGTXACXATXATCAAXTCAGCTATGGGTGGCGGXCAATATAGCGCCAACTTTXGCATXAGXCAAXTTXTXTATTATGTXXTXGGXGGXTTCATXGCATTTTTAATXATGXTXGTTTCACCTAAGAAACTAATGAAATATACATATTTAXTGTAXTTTXTXXTTTGXGCAGCCTTATTTATATTAATXATTATTCCAGAAACACCXXTCACACCTXTTATXAATGGTGCXAAXAGTTGGTATAAACTAGGXCCAATCAGXGTACAGCCTTCAGAATTTATGAAAATXGTXTTGATAXTXGCXCTTGCX…
EQ, SAP, XYL	M42 glutamyl aminopeptidase, cellulase					510	ATGAAXAAXTCAXXAAATXAAGTTATTXXXAGTTATXXXXAXTTTTGGAXXCGTTXXTTXGACATTXATGGXXGATCXACTCGTXCTGAXTTTTGGCAXCCXTTTTGGATTAAXTTXXTAATXXCTTCXCTTTTAGGXATAGTXTCXGXAGGTTTACTAAGXAGTXTATTXGCXATTGCAATTATTATTCCTTCXTTTACXGTXATGGCXAGACGTTTACATGATACAAATCGTACXATGGTTCTTGCXATAGTTTCXXATATXAGXGGTTTXATXXCGATXGTXGCAACXATTXTATTTATTXTXGGTGTTATATTXGCXGTTGCXAXXTCXGXXAGXXXTGGXXTGXTXGGTGCTXCATTAXTXGCTGGTXXXTTTGGTGCXGTTXTTGCXGGAGTX…
EQ, SAP, XYL	N-acetylglucosamine-1-phosphate uridyltransferase eukaryotic (EC 2.7.7.23)	Cell Wall and Capsule		UDP-N-acetylmuramate_from_Fructose-6-phosphate_Biosynthesis	N-acetylglucosamine-1-phosphate uridyltransferase eukaryotic (EC 2.7.7.23)	900	ATGTCAXTAAXXATTGAACATGTAACXAAXAAGTATAAAXATTTTACXGCTGTXAATGATATTTCAXTXTCTTTAGAAXAAGGXAAAATGTTAGGTTTTXTAGGXAGAAATGGXGCAGGAAAAACGACAACXTTXAGAATGATTTTAGGXXTXACXCCXATXACXGAAGGXAXXATXXCATATAATGAXAAAXXXATXGAXAXGXCXTXATAXAAXCXXATTGGXTATTTACCAGAAGAXXGXGGXTTACATCCTAAXATGAAAGTAGAAGATGAATTXCGTTATTTAGCTACXTTAAAAGGXATGAAGTCXAAAGAXATTACAXAAGCXATXGAXTATTGGTTAXATXGXTTTGXTATTAAXGAAAATAGAGAAAAGAAAATTGAAGCACTXTCXAAA…
EQ, SAP, XYL	N-acetylglucosamine-1-phosphate uridyltransferase eukaryotic (EC 2.7.7.23)	Cell Wall and Capsule		Peptidoglycan_Biosynthesis	N-acetylglucosamine-1-phosphate uridyltransferase eukaryotic (EC 2.7.7.23)	556	ATGAATGAAAAAGATXTXCGTGTTATTAAAACXAAACGCGCXCTXTCXAAAAGXTTXTATGAXXTXXTXGAAAAACAXXCXTTTTCAACXATTACXGTAAACCAAATTTGCAAXGAAGCXTTXGTACATCGAACAACXTTTTATAAACATTTTTAXGATAAATATGATTTXCTXATTTATTTAATTACXTAXXTAAXXAAAGATTATTTTTCAATXGATTTTAAAGAACGXATXAAXAATCCATTTACTXTTATGGAAAXAACXATAAXXGATATXXATGAAXTXAAXXXXGTTAAXGAXAAXCAAXXAGAXGACAAAGAXTTTGAACGXACGATXACAAATTATTTCATCXGTGTATTACAAAATGAXATTAAAGAXAATXXGXXXCGTATTTCXGTA…
EQ, SAP, XYL	Di/tripeptide permease YjdL					549	ATGAATXAXTATAATTATATGXATXXATCTGGXAAAACAGTCATGCGXCTCTCXGCATXTATTXTXACTGTXATATTATGTGTATTAATTGCATTAGCAGXXXTTTATXTXGTXAATXXXXTGTGGXTXXAATGGXTTXAXXXXXAXACXATGAXXTGGXTTTTAATTATTGGTXTXXTTATXATXXTXATXXATATTXXTXXTXXXTTGGXTATTTTAATTCCXXXXTAXCGXTAXXAAATXTTTAXATAXAAXCTAGXTGAXXAXGXAATXACXGTXAGAAATGGTTTXTGGTTTGTXTCAGTAXTXAAXATXCCXTTATTCAGAATXCAAAATGTXGATACACACGAAGGTATTTTAATGXGXAAATATAAATTAGCAAGTTTAACXTTXTCXACA…
EQ, SAP, XYL	Dihydrodipicolinate reductase (EC 1.3.1.26)	Amino Acids and Derivatives	Lysine, threonine, methionine, and cysteine	Lysine_Biosynthesis_DAP_Pathway	Dihydrodipicolinate reductase (EC 1.3.1.26)	456	XTGGACAAAAAAGAXTATAAAAAGTTTTAXTTAATTXGXGAXGATGTXTTACCAGAATCXGTTGTAAAAACTTTAAAAATTAAAGAXGTXTTAAAAAATGATCCXTCAXTGTCCATATTTGAAGCAGTXAAACAXTTXGATTTATCXAGAAGTGCATTTTATAAATATXGAGATACXATATTTCCXATTGATGAAAAAATGGAATCAACXAGAGAGTTTACXTTAATATTXTATGTXAATGATATXGTAGGCATGTTGGCAXAAGTATTAAATACATTATCXAGTTTAXAXTTATCTGTXTTAACXATTCAXCAAAGTATXCCAATGGAXGGXAGAGCAACXATCACACTTTCATTAGATGCXAAXGGTACXGATTTXGAAATTGATGATGTAATGGAA…
EQ, SAP, XYL	Manganese ABC transporter, periplasmic-binding protein SitA	Membrane Transport		Transport_of_Manganese	Manganese ABC transporter, periplasmic-binding protein SitA	474	ATGTTTTTCATAATACTCATCGTATTAGCTGCAGTTGGTTTTGTTGTTCAATATTTATTGGGACTTTTGCAGATAAAAAATTTCACGAAAAATTATACAGATTTACGTAGTAATGGXCGCGTGGCGATTGGGAGAAGACCTTCAATATTTAAAGCAGGAACATTGGTTTTATTCCAATTAAACGGAAAAAATGAAATTGAAGAAGGCCGTTACATGCAAGGGGTAACAGTATTTTCTAAGTTTCGTAAGCTAGAAGGGTTAGAAGGTTTTAAATTAAATAAAGTTACTGATAAAGATTTGAAAAATTATAATAAATTACTAGTTAAAGCAATATTAGATGCTCAACACACACTCAATATTATTGATAAAGGTGGAGAAATTGAAAAAATTCCATCGCCT…
EQ, SAP, XYL	Serine/threonine protein phosphatase (EC 3.1.3.16)					684	ATGXXATCAGTXAATTGGTTAGATTTXTTTGGACAAGTXTTXCAACAATTACCTTTAACTTTATTGATGATXXTTXTXTCXCTCXTTTTXGCAXTXATACTXGGTTTTATTTTAGCAATXATTCGTATXAAAAAXAXXAAAXTAXTXXCXCCTATTGTAAGAGTTTATXTTTCXTTTATACGXAGXACACCXTTAXTATTACAACTXTTTTTAGTXTATTTTGCATTACCXCAATTATTGTTAXTTATTCATATAGATATTAAXCATTTCAGTAGATTXTTTTTTGTTATCTTAGCXTTCACXTTACATACXGGTGCXTAXXTXTCTGAAATTATXXGXGCAGGTTATCAATCXGTXGAXTATXGTCAAATTGAAGCXGGXTTAXCAATTGGTTTATCX…
EQ, SAP, XYL	Alkaline phosphatase (EC 3.1.3.1)	Phosphorus Metabolism		Phosphate_metabolism	Alkaline phosphatase (EC 3.1.3.1)	408	ATGGCXATACCAAAAATAACXACATTTCTAATGTTXAAXGGXXATGCAGAAGAAGCAATTAATTTATATGTTAATACATTTGAAGATGCTGAAATATTXGCATTGGTAAGATATAGTGAAAGTGATAAAGAACCAACAGGXGCTGTXCAACAXGCXATTTTXAGGTTGAAAGATCAAGTXTTTATGGCAATTGATAAXATGAATGGXGTXGATATXGAAATGAATCCAGCXXTXTCATTXTATGTXACXGTXGAXAGTGCXXTXGAAATGGAAXGXTTATTXAGTAAXCTGAAAAGTGGTGGXGCXATTTTAATGCCTAAAACXXAXATGCCACCATTTAGAGAATTTGCXTGGATACAAGATAAATTTGGTGTTAATTTXCAATTAGCATTXCCAGAA…
EQ, SAP, XYL	Diaminohydroxyphosphoribosylaminopyrimidine deaminase (EC 3.5.4.26) / 5-amino-6-(5-phosphoribosylamino)uracil reductase (EC 1.1.1.193)					516	ATGXAXAXXATXXAAAGTAXATTAGAAACXGAAGCXATATTTAGTGAXGATXAXCAACATCGXTAXTTACTXAAXAAXACATGGGAXAXXGAXAAXXAXXTAXTXACAXTXATXACXATGTATCCXCATTXTGAXGGXXTXXXXAAXXTAGAXTTAACXACXCAACTXATTATGAACAAAGTXXCXGAAATGGATGAATTTGGTTCAATXXATTTTGTGAATCTATACTCXAATATTACXACACCXATXAATXTXAAACATTTAGAAGAAAATXXCXATGAXAAGCATACAGAXATTCAAATTATGAAAGCXGTXAAAGAAXCXGATGAAGTXATATTAGCXTGGGGTGCXTACGCTAAAAAXXCXXXTGTXGAXXCAXGXGTXAATGAAGTXTTXGAA…
EQ, SAP, XYL	23S rRNA (guanosine-2'-O-) -methyltransferase rlmB (EC 2.1.1.-) ## LSU rRNA Gm2251					186	GTGAAGGATGCTTATGACATGGAAGACAXAGAAGTAXTXGATCGXCTAGCXAATATGCAXATTAACTTTCCGAXCGATGAAGCXTTTAAGAAATATCATAAXGCXATGCAAAXTCATGATATGAATTATCTTAGATAXACXXTAAATGATGCATTATCXGCATGTXXXXAXXCXCATGCXXTXTAA
EQ, SAP, XYL	Aldose 1-epimerase (EC 5.1.3.3)	Carbohydrates	Di- and oligosaccharides	Lactose_and_Galactose_Uptake_and_Utilization	Aldose 1-epimerase (EC 5.1.3.3)	762	ATGAGAAAACCAATTATCGCAGGTAACTGGAAAATGAATAAAACAGTTCAAGAAGCXAAAGATTTXGTXAATGXATTACCAACATTACCAGATACTAAAGAAGTAGAATCTGTAATTTGTGCACCAXCAATTCAATTAGACGCATTAGTTACTTTAGTAAATGATGGTAAAGCACAAGGXTTACAAATCGGTGCTCAAAATGCTTACTTCGAAGATAATGGCGCATTXACTGGTGAAACTTCTCCAGXTGCATTAGCAGACCTXGGXGTTAAATATGTTGTTATXGGACATTCAGAACGTCGTGAAATCTTCXAXGAAACXGACGAAGAXATTAACAAAAAAGCACATGCTXTXTTTAAXCAXGGXATGACACCAATCATTTGTGTTGGXGAAACTGAT…
EQ, SAP, XYL	Aldose 1-epimerase (EC 5.1.3.3)	Carbohydrates	Di- and oligosaccharides	Maltose_and_Maltodextrin_Utilization	Aldose 1-epimerase (EC 5.1.3.3)	849	ATGATXTATGAAACXGCXCCXGCXAAGATTAATTTAACGXTGGAXACACTCTTTAAACGAGATGATGGTTTTCATGAAGTTGAAATGATXATGACGACGATTGATTTAAATGATCGCTTGTCATTTGAACTACGXAAXGACAAAAAAATXGTTGTTGAXGTAGAXCAAACTTATGTTCCCTCCGATAATAAAAAXTTXGCGTATAAAGCTGCAGAATTXATGAAAAXXACXTATAATXTAAAXCAAGGTXTXACXATXACTATAGATAAXAACATACCXGTGTCAGCAGGGXTXGCAGGXGGXTCTACTGAXGCTGCAGCTACXATGAGAGGGATGAATCGXXTXTATXAGXTAAATAGACCGTTAAAXGAXXTXTGTGAGXTXGGXATXXAXATXGGX…
EQ, SAP, XYL	SSU ribosomal protein S3p (S3e)	Protein Metabolism	Protein biosynthesis	Ribosome_SSU_bacterial	SSU ribosomal protein S3p (S3e)	435	ATGGAXAAAXAXAXTATATTXAATAAXCTXATTGCAATTTATAGACCXTACACXAAATTXTTTCAACCTATATTTGAAGAXTTTGAXXTATATCCXGCXCAATGGTTXGTATTXAAAGATATXGCXXAXAATGCXCCXACXACXTTXGTXCAAATXTCAAAGCGXCGTGCXATXGAXAAACCXACXACACGXAAGATTTTAAAAGTACTTTCTGAAAAATCATTGCTTXCAATTGAXCCTGGAXXXGATAAAAGXGAXAAATTATTAXCXXTXTCXXAAGAAGGXCAGCXAXTXTATXACAAXATXAXTXCXCGXGTTXXTAAXGTACAAGATXAXXTTATTXAAXAXACXGGXTTATCTGAAGXXGAXCTTAAXCAXGCAXTTXAAXXXATTCAAXXA…
EQ, SAP, XYL	Lipid A export ATP-binding/permease protein MsbA	Miscellaneous		ZZ_gjo_need_homes	Lipid A export ATP-binding/permease protein MsbA	1530	ATGCTXACATCGCTTAATGTATCAATACTGTTAATTATATTTTTXATCACXXTXATTXTTTCTGTAXTGAGXGGCATXATXTTTTTAAATXXACGCATACCAXTXGCGTATGTGCGXATACATATXTXXTTAGTGGCXTTACCXCCXXTXXTAGCATTTATCGGACTXATAXXXGCACCXAAXAAXATXGAAGTXGGXTTXTGGTATTCAGATXTTXTAGCXTGGTTAATGGCXTTTTTCGTTTTAGTXATXGGXTTAATCATXCAACGTTATTGTGTACXXTATXTAXXXGGXGATXGAAGXTATAGAAAXTACTTCAXXTTATTTACAXTXACGACXAGTTTTGCXGCXATGGCXTGGTTAACAGGTGATXTXCGXATTATGGTXXTXAGXTGGGGX…
EQ, SAP, XYL	Ribose operon repressor	Carbohydrates	Monosaccharides	D-ribose_utilization	Ribose operon repressor	612	ATGTCTAAATTTGATGAAATGATTACXGTAGTXCCXAGAACAATTTTATTTAATAXTGAAAAGAATXAATTXAAXGGTTTXXTXGATAAAAATXCTGXAAAXGGTCAAGAXATXTTTGACXCACTTTCAAAXTATGAAATTAAXCGXCGXGGAGATATGGAXGAAGATCCGACATAXAAACAATTXXTXTCTTATTGTATXTTAGAAAATGAXAAXGATGAAATTTTAGTGTATGAXXGXTTAXCXGGTGGTGGAGAAXCACGTTTGCATGGTCAATCXTCAATXGGTGTXGGTGGXCATATGAAXGATGTXAAAGGTGCTGAATCTATXAATGAAGTXTTGXGXXTTAATGCXCAAAGAGAAXTXGAAGAAGAAGTAGGTXTXTCAGATAGTAAATCX…
EQ, SAP, XYL	Molybdopterin biosynthesis protein MoeA	Cofactors, Vitamins, Prosthetic Groups, Pigments	Folate and pterines	Molybdenum_cofactor_biosynthesis	Molybdopterin biosynthesis protein MoeA	1554	ATGAAGTACTATAACCGTGATAATTAXGAAAGAAATXTAGAAAGXTATGAAGTXCCXGAATATTTTACTAAAGGTGCCAGAAATGAXTTTGTXTAXGGATTTXTXXTAGGXGCXXTTATTGGTTCAGCTGTXGGTTTAXTTTCXATXAGXAAGTCXXGXXCTAXXGATAAATCTCAAGTTGXTXCXGAAXATGAAXXACXXTTTAAATCTAGTATTATTGAGCAGTCTGAAXXXGAACAAXXXGAXGCTGAAXAXXAAGTAGATGGXATTAAATCXACTXTTGCAGAXGCGCAAAAXAAAXATACXGAAGTAACAGATXCXGAAXTAGCTGCXCAAAAAGTXGCXATTCAXCAAGAAACTTCXGAXAAXAATTTAGCXXATAXGTCACCXXAXGCXCAA…
EQ, SAP, XYL	Ornithine cyclodeaminase (EC 4.3.1.12)	Amino Acids and Derivatives	Arginine; urea cycle, polyamines	Arginine_and_Ornithine_Degradation	Ornithine cyclodeaminase (EC 4.3.1.12)	804	ATGGATCCAAGTXTGATTTTACCTTATXTATGGGTGCTXGTXGTXCTXGTATTTTTAGAAGGXXTATTXGCTGCAGATAATGCXGTXGTXATGGCAGTTATGGTTAAACATTTACCXCCTGAXCAACGXAAAAAAGCXTTGTTTTATGGTTTXXTXGGTGCATTXGTATTCCGTTTTATTTCTTTATTCTTAATCAGTATTATCGCAXATXTXTGGTGGATACAAGCACTXGGTGCXXTATAXCTACTXTATATGTCXATAXXXAATTTGATATCCTTCTTTAAAGAXAAAGAXXAGGAXGAXCAXGAAGXTXXXGATGATCATCACTTTGATGAAGATGGXGXAGAGATTCAXGCAAGXXCTAAAXXATTTTGGGGCACTGTATTAAAAGTTGAATTT…
EQ, SAP, XYL	ABC-type multidrug transport system, ATPase component					1335	GTGAAAAAGTATTTCAAGTTTGATAAACAXGXAACAAXCTATAAGAAAGAGATACTTGGXGGGCTXACXACTTTCTTXTCXATGGCATAXATTTTAGCTGTTAACCCTCAAGTACTTAGTTTAGCAGGCGTTGATGGCGTGTCTGAXXATATGAAAATGGATCAAGGTGCXATXTTXGTXGCXACAGCACTXGCXGCXTTTGTXGGCTCAXTATTTATGGGXXTAATXGCAXGXTATCCGATTGCXTTAGCACCTGGTATGGGCTTAAATGCATTCTTTGCATTTACTGTTGTATTAACTATGGGXATXCCXTGGXAAGTCGGTTTAACXGGXGTACTATTTTCTGGXTTAGTXTTTGCAGTXCTXACXATGACGGGGCTXCGGGAAATAATCATAAAX…
EQ, SAP, XYL	putative permease					465	ATGTTAAXAAAAGGXGATCAATTTCCATXATTTXAAXTAGAAAATCAAAAXGGXGAGXTXATXTCXAATGAAXCTATXAAAGGXAXXAAXGCTGTXCTTTAXTTTTATCCAAGAGATAATACACCXACATGTACTACXGAAGCXTGTGATTTTAGAGATAATXTXGCAATXTTTAATGAXTTAAATGCCAAXGTXTATGGXATTAGTGGAGATAGTAAAAAGAAACAXXAAAATTTXAGXXAXAAAXTAGATCTAAAXTTTGAXTTATTXGTXGACGAXXATTATXAACTXTCXGAAGAAGTXGGTGTXTATCAATTGAAXAAATCATTTGGTAAAGAATCXATGGGXATXGTAAGAACTACXTTTGTTATXGATGAAXATGGTAXTATXATAGATXTA…
EQ, SAP, XYL	Glycerophosphoryl diester phosphodiesterase (EC 3.1.4.46)	Carbohydrates	Sugar alcohols	Glycerol_and_Glycerol-3-phosphate_Uptake_and_Utilization	Glycerophosphoryl diester phosphodiesterase (EC 3.1.4.46)	693	ATGGAAGGTAATTTATTACAGCAATTAGTCGAATATTATTCAGTXAACTTTGGCTACCTATGGGATTTATTXATTAAGCATTTAXTXATGTCXGTXTATGGXGTTTTATTTGCAGCXATTGTAGGTATXCCATTXGGXATTATCATXGCTAGATATAAAAAATTXTCATGGACGATTATTACXATTGCXAATATTATACAXACTGTACCXGTTATTGCGATGTTAGCXATTTTAATGTTAGTGATGGGXXTAGGTCCAAXXACAGTXGTXXTAACXGTXTTCTTATACGCATTATTACCXATXATTAAAAATACTTTTACAGGTATTXTTGGXGTXGATGXAAAXATTAAAGATGCXGGTAAAGGTATGGGTATGACACGXAACCAAGTXTTACGTXTX…
EQ, SAP, XYL	LSU ribosomal protein L10p (P0)	Protein Metabolism	Protein biosynthesis	Ribosome_LSU_bacterial	LSU ribosomal protein L10p (P0)	390	ATGATTGATGGXAAATACGCAGATTATXAAGGCGAAACTTXTAAAGTAGTXGAAATTXTTXGTAATGAAXTGGTGXTXGXXACXGAAGACGAAXXXGCXTTXGAXCATGGTTTTGAAGCAXAAACAXCAAAXCAATCXGCXCATACATTATATTTXAAACXTXTXXCGXGXGATGATXTXGATGAGCTTTATGCXTTATTTCAAGAAGCGAGATATGXXGGTGCXGTTTTTGATTTXTAXCAAGATACXGAAXXXCAACTXTATATTGGXACAGAAGAXCAAGAXAAXGCXAGTXCXTTTGGXTTAGXXCAAACXGATGAACATTATTATAGTAAXTATGTGACAGAAGAXGAAATTGAAAAAATXATXTACCGXXGXCATATTGAGTAX
EQ, SAP, XYL	L-cystine uptake protein TcyP					1087	ATGATGXTGAAAAGACATGTAAAGCTCATCAGATTTGTGTTGATCAATCGTAATCAATTTTTAAATGCAGATGAAATTGXGAGGAACTAAAACGATTGTXGTCGAACAGCTAGAAATGATATTCAATGXXTTATXAATGAAGAXTTAGATGATCTCATTGTAATXGTAGXGAGXCXAAAATTTAAATTGAATCAGTCCTTATATAGTATGCAACXXATAXAAACAATTGTAACTGATXTXCCXGAAAAXGAATTTXAXGAAATXATXAAXXTGGGTTATCAATTACTCATGTACXAAXXACTAXXTAXAXAATTTXGAAXAXGTXGATAAXACTXXXXTAAATATTGCGATGCCAGGXCCXTGTGATTATATAAATAAAXTCAAGGCXTXTTTTTAAAX…
EQ, SAP, XYL	4-oxalocrotonate tautomerase (EC 5.3.2.-)	Metabolism of Aromatic Compounds	Metabolism of central aromatic intermediates	Central_meta-cleavage_pathway_of_aromatic_compound_degradation	4-oxalocrotonate tautomerase (EC 5.3.2.-)	594	ATGCTAATXAATATAATTATAAATATAGCTGCGGTATTAATTATXCTXGGXATTGATTTATATCGTCAGAATTTCAAACAACTXAAGTTTAGCTCTATACTXATTGCXXTATCTXTXAAXGGTXTXATXAATTTATTTCTXGTCGGTGAATATGAXTACATCGCATTTTATACAAGTGCXCAACTXATXATTTGGACXXTATTACAATTXTATXTAAATXGAAAAGTAACTGXXTACXXXATAACAGAXCAAAAATTXATTGCXXTTGTXCTXACXATTATXATGAGTACATCXTTAATXCTTACXTATAGTACXAGTCATGATTCXTXTTATATGTCTATTCCTTATTTAGCCCCAGCXATTTTXXTXATXGGCGCXATCXTXCTXTTTTATAGXACX…
EQ, SAP, XYL	SSU ribosomal protein S4p (S9e)	Protein Metabolism	Protein biosynthesis	Ribosome_SSU_bacterial	SSU ribosomal protein S4p (S9e)	249	ATGGXAAXXCXXXAXXTXXCXGAXXXXCAXAAAXXXCXTATCATXAAXXXXATXXXGXCAAAXACXAXAAACAAAXGTATTTGXAATTGXGAXXATCCTAAXATXXXAXTXTTXXATGGXCAXTAXTXXXXACCXXTATTAXCXGCTXCXTXXGGXAATGAXXCXAXTXCXTTAATTXXXXTXXTGTGXXAXAATTGTGGTAXAXTXXXXXXXTATTCAXAAAAXTTXTTAGGTATTXAAAXXAXXTAA
EQ, SAP, XYL	Nitrate/nitrite sensor protein (EC 2.7.3.-)	Nitrogen Metabolism		Nitrate_and_nitrite_ammonification	Nitrate/nitrite sensor protein (EC 2.7.3.-)	471	ATGACAAAXCAXATAGTATTATXTCAACCACAXATACCXGGTAATACAGGCAGTATXGCAAGAACATGTGCAGGXACATATACACATTTACAXTTXATTAAGCCAXTXGGTTTXAGTACAGATGAXAAXATGTTAAAXCGTGCXGGATTAGATTATTGGGAAACTGTXAATATTACXTATCATGAAAGTATXGAAGAXTTTTTTGAAGCXACAGAXGGXACXTATTATTTATTAACTAAATTTGGXAAXAAAACATATTCAGATTTTGATTTTACXGATACTGXXCATGAXCAXTTXTTXATXTTXGGACGXGAAACXACXGGATTACCTGACTGGGTXAAAGAXACXTATXXAGAAACXGCXTTACGTATXCCXATGAATGATAATATTAGATCATTA…
EQ, SAP, XYL	NAD-specific glutamate dehydrogenase (EC 1.4.1.2)	Amino Acids and Derivatives	Glutamine, glutamate, aspartate, asparagine; ammonia assimilation	Glutamate_dehydrogenases	NAD-specific glutamate dehydrogenase (EC 1.4.1.2)	360	ATGTATGAAAAAGATGAXATXTTAGCTGAAGCAXATCGXATTAGTGAACGXATXAAATCXTTXGATACAGTTAAAGAXTATCAXAXTGTXGAAXXACAAATTCATXAXAATAAAAATATXGAACAACGCATGAAAGAXTTAAAXAAAAXXCAAAAGCAATCXGTXAAXTTACAAAATTACGGTAAAACAXAAGCXTTAAAAXXXTCTGAXGXTAAAATXCAAGXTATTGAXXAAGATATTAATXTXXTXCCXATXGTXGAAGAXTTXAGAGAATCXCAAACXGAAGCXAACGATTTATTACAAATGATGATXAGTACAATGTCXGATCGTTTXAATCAACAXXAXXAAAATGAXGACTAX
EQ, SAP, XYL	NAD-specific glutamate dehydrogenase (EC 1.4.1.2)	Amino Acids and Derivatives	Glutamine, glutamate, aspartate, asparagine; ammonia assimilation	Glutamine,_Glutamate,_Aspartate_and_Asparagine_Biosynthesis	NAD-specific glutamate dehydrogenase (EC 1.4.1.2)	1167	ATGAACAAAGCAAGTGGTGGTTTCCAACTTAGCTTACAAACGCTAAGTCTTGTAGTTGGATTTATGGCATGGAGTATTATATCTCCATTAATGCCTTTTATCTCCCAAGATXTTAATATCACGGGGAATCAACTTTCAATTATTTTAGCAATACCXGTTATATTGGGTTCTATTTTAAGAGTXCCATTTGGATATTTAACTAATATTATTGGTGCTAAATGGGTGTTTTTCTGTAGCTTTATTATTXTATTATTTCCTATTTACTTTTTAAGXCAAGCXCAAACGCCGGGCATGTTAATGGCTTCTGGTTTCTTCTTAGGTGTXGGGGGCGCAATTTTCTCAGTCGGTGTCACATCAATTCCTAAATATTTTCCTAAAGAAAGAGTAGGACTTGCTAAT…
EQ, SAP, XYL	Endonuclease IV (EC 3.1.21.2)	DNA Metabolism	DNA repair	DNA_repair,_bacterial	Endonuclease IV (EC 3.1.21.2)	516	TTGAAXAAXAXXAXXXTAGAXCCAXTXATXCTTATXGGATTTATGGGXACTGGXAAXACAACTTTAGGTAAATATCTTGCXAAXXXTAATCAXCTCTCXTATGTXGAXTTAGATGCXTATATXGTTXAACAAGAXAAXAAXXCXATCCCTGATATTTTTGAXCAAXTAGGTGAAAXXGGXTTTXGAXXAXTAGAATATAAXTATXTAAXAGAXTGTATXXAXCGTTXTGATATCATTTCXACXGGTGGTGGXATXATAGAAXGCGAXXAXTCATXXGXCTTXTTAAAXCAACAAACXAAAXTXATXTGGTTAGATTGTGATTTXAXAATTGTTTACAATAGAATTAAXAATGATAXXAATAGACCXAATGCXAATAATAAATCXCTTTTTGAXTTAAAA…
EQ, SAP, XYL	Isopentenyl-diphosphate delta-isomerase, FMN-dependent (EC 5.3.3.2)	Fatty Acids, Lipids, and Isoprenoids	Isoprenoids	Archaeal_lipids	Isopentenyl-diphosphate delta-isomerase, FMN-dependent (EC 5.3.3.2)	360	GTGAAAGGCTTTATAGAACATTCGATGAXATTAAATXATGAXCCATTTCAXXTAGTXAAAAAXGGXACAAAAACXATXGAAGTXAGATTXAATGATGAXAAAAGACAAGAAGTACAAAXTGGAGATXXXATTAXTTTTACAAATXTXGAXACGGXTGAACAAXTXAAXGTXGXXGTXAXXXAAACXGXXGXXTTCXCTTCXTTTCAAGCATTGXTXAATCATTATXCAAATXAAGAAATXGGTXXTAXXGAXGAXXXACAXXTXTCTCAAAAATTAGCAXCXATXTATCAAATATATTCXCAAACTGACGAATTAXATTAXGGTGCATTAGCAATTXAAATXCXXTTAXXAXXXTAATAG
EQ, SAP, XYL	Isopentenyl-diphosphate delta-isomerase, FMN-dependent (EC 5.3.3.2)	Fatty Acids, Lipids, and Isoprenoids	Isoprenoids	Isoprenoid_Biosynthesis	Isopentenyl-diphosphate delta-isomerase, FMN-dependent (EC 5.3.3.2)	594	TTGXXAXATXXXAAAAATAAAAAXATTAAACAAATTGTAGAXACXTTAAAXGAAAATGTAXCTAXTTTATTTAAATATAATGGTGAAGTTGCXAAACAATTATTTTTXCATGATGAATTTAATXTAAATGGXAAAGTXGATATXAGTGTTGAAAGXAAATTTTTAGGGGAAGTTTTAAAATATATXCCXAAXXXATXTXAAXCXGTGCTXXAXGATXXCACAXXCXCAACXTCXGATTXXACXAAAXTXGATTTTXCXAAXXTXACACAXGCXAATATXTTTGATXXTGAAXAAXTXATXATGACXATXATTGTXTATGATGTAGAAGATGAAGAXTGGATGTTTAGATGGAATCATAATATXAGGXTGCCXGAGAAAXATATTTATTTXCATTCXATC…
EQ, SAP, XYL	aminoglycoside phosphotransferase family protein					516	ATGAATATAAACAAAGCATACTTCGCXGGAGGTTGCTTTTGGTGTATGGTXAAXCCXTTTGACACXTXTGAAGGTATTGAAXAAGTAACCTCTGGTTATATGGGAGGXXXXGTXGATAAXCCXTCATATGAXCAAGTCAAGACTGGCAACACTGGXCATTXXGAAACXGTCGAAATCGAATATGATGTCGCAXTGTTTTCATAXAATAAATTATTAGAAATTTTCTTTTCTGTAATAGATCCAXCTGATGAXGGCGGACAATTXCAAGATAGAGGTTCACAGTAXAAXACXGCTATXTTXTATXCXAATGAXXATCAAAAXGAAGTXGCXGAAAXXTATATXGAAAAATTAAAAXAXACXATXXATAXAGAXAAAGCXATTGCAACXCAAATXTTXCCC…
EQ, SAP, XYL	Putative dihydroxyacetone kinase (EC 2.7.1.29), dihydroxyacetone binding subunit	Carbohydrates	Central carbohydrate metabolism	Dihydroxyacetone_kinases	Putative dihydroxyacetone kinase (EC 2.7.1.29), dihydroxyacetone binding subunit	1163	XTGAAAATXXTTTTAGCACCXGATTCATTTAAAGGXAGTATGACAGCXACCXAXGTCXCAXXXTATATGXCXXAXAGXATTXCXGAAXXATAXCCXCAAGCXGAXATACATGCTTTACCCGTTGGTGATGGXGGXGAAGGXACXATGGAAGCACTAGTXAATGCCACXAACGGXAXXTTTXAXACXGXTTCXGTXACAGGXCCXCTTGGXAATCATGTXACTGCXCAATAXGGTGTXCTCGXTGAXAAXGAXACXTGXGTXATXGAAATGGCXGAAGCXTCTGGXXTAAAACATXTAXCXGAXGAXACXXTAAATGCXATGAXAACAACXACXTATGGXACXGGXGAATTAATTXATGAXGCXTTAXAXAXAGGTTAXAAXAAATTXATTXTAGCXATX…
EQ, SAP, XYL	DNA-directed RNA polymerase omega subunit (EC 2.7.7.6)	RNA Metabolism	Transcription	RNA_polymerase_bacterial	DNA-directed RNA polymerase omega subunit (EC 2.7.7.6)	213	ATGAAAGTAAATAAAGTCATTTACGTTXTACTTGCATTTXTAXTXGGTTGGTGTGGXATXCATAAATTTTACTCAAATCAACTTTTACAAGGXATTXTXCATXTXXTXTTCTTTTGGACXGGXATTCCATAXXTTATXGCXATXATTAGTGGXXTXATTACXATTTTCTTTAACAAAGCXGAXGAAXAXGGTXTXATTXCTTTTGAAAAATAA
EQ, SAP, XYL	DNA repair exonuclease family protein YhaO	DNA Metabolism	DNA repair	DNA_repair,_bacterial	DNA repair exonuclease family protein YhaO	379	ATGAAAAXAACCAAAGGXACXTATGAGTCTGAAATCAGCAAAGCAATTACXCAATGGGAAAAXGACTTCCTTGGCCGXGGCTCTCTTTCXGTXAAAACAGATATATTXCGXGATATGATTATTGTGAGTTTACAAGGTGTATTXACACAAGCAGAGTATAAAGTTTGTGAAACGAAXGAAGGXXTAXTAACXATTAAAAGAACACGXTCXAAACTXGTXGAATCAGGTATTGAAGCACTCGATGAXATTGTXTTATCXATTACXGGXGAAGAAGTXAAAXGTTTTCATACXGATTTAAGTTCTXGXACAGGTGAACGTXTXATGATTTTTAAAXTXCATAATGAXXTXGAAAAACAAATTGCTGAATAGCAATGACTAA
EQ, SAP, XYL	Potassium uptake protein, integral membrane component, KtrD					723	GTGATTAATATTAAAAAXTTATAXAAXTCXTTTGGTAAAAATGAAGTTXTAAAAGGXATTGATTTXACXGTXAATCAAGGXGAAGTXGTAGCXATCATXGGTCCTTCAGGTAGTGGGAAAAGTACXTTACTGCGTTGCATGAATXTAXTAGAXACXCCXACAAGTGGTGAAGTTATATTTAAAGAXXATAATTTAACXAGTAAAXATACAGAXTTAGAAAAATTXCGTCAACAAATGGGGATGGTATTTCAAAATTTXAATTTATTTCCXCATAAAAAAGTXATAGATAATGTTATTTTAGCXCCXAGTTTATTAAAAAAAGXXAATCAAAXTXAXTTXAAAXAAXAGGCXCAGTXXTTATTAGAAAAAGTXGGXXTAGXXGATAAAXCXGATGCXTAT…
EQ, SAP, XYL	sodium/alanine symporter family protein					1404	ATGAAAGATGGAGGTGCAATCXTGGCXAAXAAGAAAGTXXTTTTTGAATGTATGGCATGTGGXTATCAGTCXXCAAAATGGATGGGXAAATGXCCXAATTGTGGTGGCTGGAAXCAAATGGAAGAAATTGTXGAXCAAAAGGCXGCXAGTCCAAAACATGGCGTXCGCAGTCGTGATCGXGACAAXGTTTCXAAAGTACAXAAXTTAAATGAAATTAAACAXGAAACGACACCACGXGTTAAAACXAAXTCAGAXGAATTTAATCGXGTGCTXGGXGGAGGTATXGTXAATGGTTCXCTXGTATTGATTGGTGGXGAXCCTGGTATXGGXAAATCXACATTACTATTACAAATXTGTGCXGCAXTATCACAATCXXAXAAXGTXTTATAXATXACAGGT…
EQ, SAP, XYL	Poly-gamma-glutamate synthase subunit PgsB/CapB (EC 6.3.2.-)					1761	ATGAGAAAAACTAAAATTGTTTGTACTATTGGACCXGCGTCXGAATCXGAAGAAATGCTTGAGAAATTAATXAAAGCXGGAATGAATGTXGCXCGXTTAAACTTXTCXCATGGTGAXCATGCAGAACATAAAGCXAGAATTGAXXCXATTCGXAAAGTXTCTAAAAXATTAGGXAAAACXGTTGCAATCTTACTXGATACXAAAGGXCCTGAAATXCGTACACACAXXATGAAAXATGGXXXXATTGAACTTGAAAXAGXTACTGAAGTXATCGTAAGCATGACXGAAGTAGAAGGTACXCCTGAAAAATTCTCAGTAACTTATGATAAXTTAATCAATGATGTAGAAGAAGGTTCATATATTTTATTAGATGATGGTTTAATTGAATTACAAGTTAAA…
EQ, SAP, XYL	Ribonuclease HII (EC 3.1.26.4)	RNA Metabolism	RNA processing and modification	Ribonuclease_H	Ribonuclease HII (EC 3.1.26.4)	594	ATGXCXACAGAXTTXCCXAAAATXGGXAXACCXGCXACXXAXGCAXTXXATXATATAGGXGTXAXAACXTTXGAAXAXGTXXCXXAXTATGAXCGXACXXCAXTATTAGXXATXCATGGTXTTGGXCCTAAAGCGATTGAAATXCTTXAXGAAXCXTTAAXAGAXXXXXACTTXAATTTTAAXAATGAAAXXGAXTXXGAXXTXCCATTTXAATTAACXGGXGATTTXAATTGTGATAATGCACCXAAXAGAAXXXTAATGTTAGATTTTTTAATXGGCTCAXXAXTAGTXGATAAAGXXXAATTATXXGAXXXXGTXACAGAXGATTTTATATGGGAXGTTCCXGGCGCXTTTXAATTAXATGGTTTTGAXGCXTTTTATXAXGAAXTXXAXGXXCAT…
EQ, SAP, XYL	Ribonuclease HII (EC 3.1.26.4)	DNA Metabolism	DNA replication	DNA_replication,_archaeal	Ribonuclease HII (EC 3.1.26.4)	663	GTGAACTATCTGXTGATTGATACXTCXAATCAGCCATTXTCXGTTGCTXTAATGCAAGAXGATAAXGTGTTAAGTGAATTXAATXCAAATGAAAAAXXXAAXCATTCXGTACAXTTXATGCCAGCAATXGXXXAAGTXATTGCTGAAAGTXAAXTAXXXAAAGAAXATATXGATGXCATTGTXGTTGCAXAXGGXCCAGGTTCXTATACTGGTTTAAGAATAGGTGTXACXGTXGCXAAAACXTTAGCATAXGCTTTAAATGCTGAGTTXTATGGTGTGTCXTCACTXAAXGCACTTGCXGCAACXXTXAAXGAAGAXACXAGXTTAATTGTACCTGTXTTTGATGCAAGAXGAGAAGCXGTTTATACAGGTGTATAXCAATATGAAXAXXXXCAATTA…
EQ, SAP, XYL	Ribonuclease HII (EC 3.1.26.4)	Clustering-based subsystems		Conserved_gene_cluster_associated_with_Met-tRNA_formyltransferase	Ribonuclease HII (EC 3.1.26.4)	876	ATGGATATTAAACAXATGAAXTAXTTTGTTGAAGTTGTAXAXCAAAAXXGTATGACXAATGCTTCXAAATCTTTATATATTGCTCAXCCXACXATTAGTAAAGCXATAAAAGATTTAGAAAAAGAATTXAAXATGACAXTTTTCGAXCGCAGTAAXCGACAACTTGXATTXACTGATGCXGGXAXXGTXTTTTATXAXAAAXGXAAXGAAATTTTAACXXTXTATAATGATTTGCCXAXAGAXXTTAATAGXCTXXTXGGXTTAGAAACAGGTCATATCAGTATAGGXTTXTCTGCAGTGATGAACATGAATAAGTTTATTCATATXXTXGGTGAGTTTCATCAAAAATAXCCAAATGTXACXTAXAATXTXGTXGAAAATGGXGGGAAXATGATTGAG…
EQ, SAP, XYL	4-hydroxybenzoyl-CoA thioesterase family active site	Membrane Transport		Ton_and_Tol_transport_systems	4-hydroxybenzoyl-CoA thioesterase family active site	237	ATGGAATTTAGAXAXCAAGTXTTAGATTTATTAXXXGAAGTAGCTGAAAATAXTXTXXTTAAXGAAAATCCAGATGTXGAATTATTTGAAGAAGGTATXATXGAXTCXTTTCAAACXGTXGGXCTTTTACTAGAAATXCAAAAXAAATTAGATATXGAXGTTTCAATXATGGATTTTGATAGAGAXGAATGGGXXACACCXAATAAXATXGTAGCGGTXTTAGAAGAATTAXGATGA
EQ, SAP, XYL	NAD synthetase (EC 6.3.1.5)	Cofactors, Vitamins, Prosthetic Groups, Pigments	NAD and NADP	NAD_and_NADP_cofactor_biosynthesis_global	NAD synthetase (EC 6.3.1.5)	624	XTGAXXATTTCXAGTTTAAXXTTAGGTTTAGTXGATACXAAXXCXTATTTTATXGAAAATGATAXXXAXGTXATTTTAGTXGATCCTGCTAGTGATAGCGAXTTXATTATTAAAAAAXTAAATCAAATTAATAAAXCAXTAXXAGCXGTATTXTTAACXCATGCACATTTTGAXCATATTGGTGCTTTAGATGATATTXTAXAAAAATATGATGTGCCAGTXTATATGCATAAATCAGAATTTGATTTTTTAACAAATACAXAAAAAAAXGGTTCXGAAAAXTTCAAACAATAXGGCXTXCCAAXTXTAAXXAGXAAAGCXACACCAXXAXXAXTXAAAGAXGGXXAXXCAXAXATTGCTGACTTTXATTTCXAXGTXCTXCAXACXCCAGGXCATTCX…
EQ, SAP, XYL	NAD synthetase (EC 6.3.1.5)	Cofactors, Vitamins, Prosthetic Groups, Pigments	NAD and NADP	NAD_regulation	NAD synthetase (EC 6.3.1.5)	405	ATGGCTTAXCAAXCACAXTATTTTAXAGAAGTAAGAAATGCTCAAGCXAATXCATATXCACCATAXAGTAATTTTAAAGTTGGTGCXTATTTAAGAACGAAAGAXGGXAAAGXTTATXAXGGXGCXAATGTTGAAAAXGCAGCXTAXXCAATGGCXATTTGTGCAGAXAGATCAAGTTTXGTTGCXGCAATXXCXGATGGTTATXXACCAGGXGATTTTGAATCAATTACXGTTACTGTXGATGCAGATGXXCCXTCTTCACCXTGTGGXGXATGTCGXCAXGTXXTXAAAGAACTATGXGATGAXGATATGCCAGTXTATATGACXAATCATAAXGGCGATATGATAGAATCAACXGTAAAXGAXTTATTACCATTAGGATTTTCXGGAAAGGATTTA…
EQ, SAP, XYL	Nicotinamidase (EC 3.5.1.19)	Stress Response	Oxidative stress	Redox-dependent_regulation_of_nucleus_processes	Nicotinamidase (EC 3.5.1.19)	1746	ATGAATGCTATTGGAGGTGCGAAAGTGAATTATCAAGCTTTATATAGAATGTTCCGACCGCAAAGXTTTGAAGATGTTGTXGGTCAXGAXCATGTAACTAAXACACTACGXAATGCGATTXCXAAAAGTAAACAATCXCATGCTTATATATTTAGXGGXCCXAGAGGXACAGGTAAXACXAGTATTGCXAAAGTGTTXGCXAAAGCXATXAACTGTCTTGAACGTXCXGATGGXGAACCTTGTAATGAATGTGCAATXTGTAAXGGXATCACXCGXGGXACXAAXTCAGATGTXATTGAAATTGATGCXGCXAGTAATAAXGGTGTAGATGAXATXAGAAAXATTAGAGATAAAGTTAAATATGCACCTAGTGAATCGAAXTTXAAAGTXTATATTATA…
EQ, SAP, XYL	Nicotinamidase (EC 3.5.1.19)	Cofactors, Vitamins, Prosthetic Groups, Pigments	NAD and NADP	NAD_and_NADP_cofactor_biosynthesis_global	Nicotinamidase (EC 3.5.1.19)	717	ATGAGTAAAATXCCTGTTTTAGAAATXTTCGGTCCAACAATTCAAGGTGAAGGXCGXGTGATXGGXCGAAAXACXATGTTTGTXCGXACAGCXGGTTGCGATTATCGTTGTAGTTGGTGTGATTCAAGCTTCACTTGGGAXGGTAGTGCTAAAGAAGATATXCGXATGATGACXGCTGAXGAAATATAXGACXCACTTTATGAXATTGCTGGXGAXTCATTTAATCACGTXACAATXTCTGGXGGTAAXCCTGCTCTXATXAAAGGCATTCAXXAXTTAGTXGATXTXTTTGAXXXXAAAXACATTXAXAGXGCATTAGAAACXCAAGGXAGTAAATTCCAACCXTGGATGACXCAAATTGATGACTTAACTATTAGTCCXAAACCXCCAAGTTCAAAA…
EQ, SAP, XYL	Nicotinamidase (EC 3.5.1.19)	Cofactors, Vitamins, Prosthetic Groups, Pigments	NAD and NADP	NAD_regulation	Nicotinamidase (EC 3.5.1.19)	830	ATGAATAAAATGAAAAATAAAAGATCTAAGAAAGCTTTCACACTTTTTGTATTGATXATTACGTTAATTATGGCATTAGCTATGTCAACATTCATGCATTATATTTTTGGXTATAATTATGAGAATTCGGAAATGGTTAAAGTATTGATTTACTATTGAAATTATTATGAGTATGCTTTCCATATTTATGAGTTATAAAAAXCTTTTCTCAACACAAAAATTTGATTTAACATACGGXTXTCTTTTTGGTTTTTACCTXTTATTATTATCTAATCATAATTACATTGGTTGTATTTTTTATAAATGGAGATTTTACCGGCAAAATACCXATXGTTTCTTTAATATTAGTAACAACTTCTAACTTCTTAGTTGGTGTTAGTGAAGAAGTAGTATTTAGAG…
EQ, SAP, XYL	Chaperone protein DnaJ	Protein Metabolism	Protein folding	Protein_chaperones	Chaperone protein DnaJ	1005	ATGACAAXXATXAAACTTTTTGGCGTXXGXGAAGAAGATATXCCXTACATXGAAGCATGGXCAACAAAXXAXAAAGTAGAXGTXGATTTAGATXAAGATTTACTTACXTXAGAXACXGTXGATCGXGTAXAAGGATTTGATGGTXTXTCTXTATCACAGCAAATTCCXTTXGATGAAXCXGTATATAAXAAATTACATGATTTTGGXATTAAACAAATTGCXCAACGXAGTGCXGGTTTTGATAXXTATGATTTXGATTTAGCTCAAAAATATAAXTTGATTATTTCXAATGTACCXTCXTATTCXCCACATTCAATTGCXGAXTATACXGTXTCXCAAGCACTTAATTTAXTTCGTAATTATAATGATATTCAACAAAAAACAGCXXCXTATGATTTX…
EQ, SAP, XYL	Chaperone protein DnaJ	Stress Response	Heat shock	Heat_shock_dnaK_gene_cluster_extended	Chaperone protein DnaJ	1797	TTGAAATCAAATCAAATXATGAATCXXCTXAATAXXGTXGTXATXAAACTGTGGTTAACTATTATTTTXATAGTXACXACAGTTTTAATTTTAXTAAGTGCXGCXCTXATAACXTTTATXCAXTCXTATTTXACGCAAGAAACXGAAGAXTCATTAXTXAAAGATGCAXAXCGXATXAGTCAAXTXGTXGAAAGXGCXGATGAXAXAGCTACXGCTATTGAAXAXAGTCGTAAATTXATXGAAXXXCCAGXTGGACTTATXATXATGAATGATAAGCATATXGXXAGCCAXXATAAAGATAAAAXXAAAXACAAXATGTTXAAAGAAATTAAAAAXAATAAAGATTATAACCAAGTXTTTGATAAXGGXAAACAAATTTCXGAACATGTXACXGTXAAX…
EQ, SAP, XYL	Signal peptidase I (EC 3.4.21.89)	Protein Metabolism	Protein processing and modification	Signal_peptidase	Signal peptidase I (EC 3.4.21.89)	876	ATGAAAAAAXTCXATACTTGGTTAGAAAAACATAATCTTAGAAATATCCCCACAXTTATTGTCGXXGTAGCATTTGTXXTXTTXXTXATTATGATTATTGCTTTCTTAAATCATAATGATGAAAACAGTAGTACGATTTATATTACTGAAGATGCAGAATTAAGAACXGGXCCTAXCGCTGXTTATCCAGAAATTAATTCXATCXAXAAXGGACAAAACTTCCATAAAATXGGXXAAXCTGGTAAGTGGATXGAAGTAGAATCCXGTAAXAAXAAAGAAAAAGGXTGGGTXGCXGGTTGGCATACGAATTTAAATATTCAAGCAGAXXCTAACXAXAATGCTAAACCTTTXAAAGATAAAAXAATTGTACTTGAXCCTGGTCACGGTGGXXGTGATCAG…
EQ, SAP, XYL	Chromosome (plasmid) partitioning protein ParB	Cell Division and Cell Cycle		Bacterial_Cytoskeleton	Chromosome (plasmid) partitioning protein ParB	222	ATGAATATAAATATAGTAACTGATTTATTGAAAGAAGAAAACGTTGTGAGTATAGATTTATTATTGGTAACTGGTAAATTAGAACGTGCTAAAGAAATTGATGTTGATAAATCATCCGAGAATTTATTGTTTGTGACAAAACCAAAAAATAAAGTAATTAAXTTAAATCATGTTGTTAAAATAGAAACTGTACTTAAATTTGAAGGTAATGTCACTTTTTAA
EQ, SAP, XYL	Chromosome (plasmid) partitioning protein ParB	Cell Division and Cell Cycle		Two_cell_division_clusters_relating_to_chromosome_partitioning	Chromosome (plasmid) partitioning protein ParB	579	ATGATCGXXGGTGAXXXXATGAAXTATAGACCAXCAATGXAXGTXATGCCXAAAGTAXCXCTXGTXCCACCAGAGTXAAATATGGCXGAAXCATTATATCAAACAATTAAAXAXAATTTTTCACACTTAGXACCATTTXTAGAXTTTATTACXGAAGATGTXACXGTXXAAGAXGAAAGTGCATATTTGAXAATGATGATTCAXCAXCATGCAGACAATAXAGXTXGXTTATTTXTXATTTAXTATGAXGAXXXXCTTATAGGTACXATAGATTTACATAAAATAGATAXXAAXAATCXCAAAGCAGAAXTTGGTTATTGGATXGCTGAAGXXTATACAGGTAAGCAAATXXXAACGAXXTGCGTXAAXXATXTXTGXCATTATGCXTTTGAAACXTTA…
EQ, SAP, XYL	Chromosome (plasmid) partitioning protein ParB	DNA Metabolism	DNA replication	Plasmid_replication	Chromosome (plasmid) partitioning protein ParB	585	ATGGTCATGTCAGTGATAACATCTAXXCCATGGTTAATGGTTTTAGCXATTTTTATXATXAACGTTGCTTATGTAACXTGXXTXACXATGAGAACXATATTAACXCTTAAAGGTTATCGCTATGTXGCTGCAATXGTXAGCTTCTTXGAAGTXCTTGTATATGTTXTTGGXTTAGGTATGGTAATGTCTAGTTTXGATCAAATXCAAAATGTXXTXGCATACGCXTTTGGXTTTTCAATXGGTATTATTGTXGGTATGAAGATXGAAGAAAAACTAGCXCTTGGXTATACAGTXGTXAATGTXACXTCATCTGAXTATGAGTTAGACTTACCAAGACAATTAAGAGATTTAGGXTATGGTGTXACXCAXAATACXGCATAXGGXCGAGATGGCAAACGC…
EQ, SAP, XYL	Esterase/lipase (EC 3.1.1.-)					351	ATGAGTAATCACAAATTAATCGAAGCAGTAACTCAATCGCAATTACGCACAGATXTACCTTCATTCCGTCCAGGTGACACTTTAAAAGTXCACGTACGTATTXTTGAAGGTACXCGXGAACGTATCCAAXTATTCGAAGGTGTAGTXATXAAACGCCGTGGTGGAGGXXTTTCAGAAXCTTTCACTGTACGTAAXATXTCTTCAGGTGTXGGTGTGGAACGTACATTCCCATTACACACXCCAAAAATCGAAAAAATXGAAGTTXXACGXCGTGGTAAAGTXCGTCGTGCTAAATTATACTACCTACGTGAATTACGTGGTAAAGCTGCTAGAATTAAAGAAATTCGTTAA
EQ, SAP, XYL	Fructose-1,6-bisphosphatase, Bacillus type (EC 3.1.3.11)	Carbohydrates	Central carbohydrate metabolism	Glycolysis_and_Gluconeogenesis	Fructose-1,6-bisphosphatase, Bacillus type (EC 3.1.3.11)	819	ATGACAGAAAAGAAATTXCCAAAXGATGCAATGCGXGTXXTXAAAGAAACAAGXCGTACXTTTTATATTCCGATTACXTTTTTAGAAAAAGAATTAAAACATXCXGTAGCATCTGCXTATTTAXTAXTACGAGCAATTGATGAXATTGAXGATCATGAAGAAXTAGATAAXGATTTAAAATATACAATXTTXATGCAAGTXAGTGAATTATTTAAAGAAXCXTTXGATGAAGAXAAATATXTAXAXATXCTXGXXCCTGTXAAAGATXXXATGCCTGAAGTTACAXTXCGXTTAXGTGAGTGGATAGAXGCXTGTCCXGAXAXXACXXTXXCAATTGTXTTAGATTXTTCXAGXGAGATGGCXTTXGGTATGGCAAAATGGGCGAAAGCXAACTGGGAT…
EQ, SAP, XYL	N-acetyl-L,L-diaminopimelate deacetylase (EC 3.5.1.47)	Amino Acids and Derivatives	Lysine, threonine, methionine, and cysteine	Lysine_Biosynthesis_DAP_Pathway	N-acetyl-L,L-diaminopimelate deacetylase (EC 3.5.1.47)	891	TTGGAAXAAATCCAXCAXGCXTATTTATXTATGXTAAAAGTXGAAXXACAXTTTTCAGAGCATACTTTAAAXTCATAXCACGATGATTTAGAACAGTTXAATGTXTTXTTAXXXCAAGAAXATTTAGAXXTAXCTGCATTCGAATAXAAAGATGCXAGXAACTATCTAAGTTAXTTATATTCXAAAAACTTGAAAAGAACCTCAGTTTCTCGTAAAATTTCTACGCTGAGAAGTTTTTAXGAATATTGGATGACACAAGATGAAXAAGTXXTAAATCCATTTATXCAATTAGTXCATCCXAAGAAAGAACAATATTTACCACACTTTTTTTATGAAGAAGAAATGGAAGCXTTATTTGAXACTGTTGAAAAXGAXXCXAAAAAAGGTTTGAGAGATAGA…
EQ, SAP, XYL	Multidrug resistance protein B					570	ATGATAGATGAAAATGATCTTTATAGATCAATAATXGATAAAAAGGACAGXGAGAGXTTAGAAATCCTATATGATCGATATGAGTCATTGTTATTTAATTTGGCTTACAAAATCACAAAAGATGTTCAATCTAGTGAAGAAGTTTTGCAAGATGTTTTCATGAAAATTTGGAATCAAAAAGCAATTTTCAAACCAAAXAAAGGXAAAATGTCGACTTGGCTXATTACGTTATGCCGTAATAAATCTATXGATATGTTAAGAAAXAATAAXCATATTGAAAATGAGTTTGATGAGGATTTXCAAGGAATACAAAAXAATXGTCTACCAGAATATGACTTATTGGATAAGGAAGTXTCTGAAGAAATTAAAAAAATGATTTCACTTTTAAATAAAGATCAA…
EQ, SAP, XYL	SSU ribosomal protein S8p (S15Ae)	Protein Metabolism	Protein biosynthesis	Ribosome_SSU_bacterial	SSU ribosomal protein S8p (S15Ae)	1091	ATGATXATTAATGCAAAXXAATTTGGXTTAAAAGGXXAAAGTAAAXGCGCAGATACACGAGCAATGCAAXXXGCAXTXAATTATGCAAAXAAAXATXXXXCXAXAACXATATATGTACCTXAAGGXGAXTXTCATATACGCAAGXCACTGGTTATXTATGAGTCXACAACATTATTXXTAGATXAAXXXGCAGTXCTTAAAAGATGTGGXAAAGATXCXTTAXTXAAAAATGGXXGXAGXTTTAAAXCXTAXTATGGTTATAACGGXAAXAGXCATATTXATATXGCAGGXGGXACATTTGATATGAATGGXTAXGAXTXCCCXTATAATAATACAXCXATGTGXATXGGACATGCXXAAGATATTCAAATXGTXGATGTXACXTTTAAAGATXTTXTA…
EQ, SAP, XYL	Putative response regulator ArlR					135	ATGAAATTATTCAAAAATTTAXTXTTACTXXTAACTGGTGXACTTXTXGTXCGXGCXTTATTATTAAGTGTXGACAAXTCAACTGACGAAAAAXTXGAAAATAAAGTTAGCXTXCAAGATAAACAAAAATCTTAA
EQ, SAP, XYL	Iron-sulfur cluster assembly ATPase protein SufC					1069	ATGATXAAACCAAXAAAATTAXXAXGXGGXGAXACXGTTGCAATTGTXTCTTTATCXTCXGGTXTAGCXGGXGAAGATTCXATTTTATGGCGXACXXAXCAAGGAATXXAACGAXTGXAAXXXGTATTTGGTTTGXATGTXAAAXTXATGCCXAATGCACTXAAAGGXAXTAXXTATXTXCGXXAACAXCCXGAAXTGCGXGCTTCXGATTTAAATGAAGCXXTAXAAGATAGXGAXGTAAAAGCXATTATAAGTTGTATTGGTGGTGAXGATGCXATTXGXATATTXCCXTATGTAGATTTTXAAGCAXTXXAXGAXXACCCAAAAATTTTXTCGGGXTAXTCXGATTCAACXACXGTXCAXATGATGTTTTATAAAATGGGTXTXGTTAGTTTTTAT…
EQ, SAP, XYL	Methionine ABC transporter permease protein	Amino Acids and Derivatives	Lysine, threonine, methionine, and cysteine	Methionine_Biosynthesis	Methionine ABC transporter permease protein	705	ATGCAGATATATTGGACTAAAATAAATAAGATTATTAATGAAACGTCTGAAATTAAAACGTATTTACTTGATTGCCCAGAGGGATTTACTTGGGAAGAAGGATCTCATACACACATGGGCTTAAAAGGCTTTAATGAAGGCGAAAAACCAAATAAAAGCTTGGTGCGCCATATGTCGATTTCTACCGTTCCTAATGAGAATATAATTGGAATTACTACAAGAATAAGAAAACAATGTTCTGAGTTTAAAAATATTTTAAATAATTTAGAAGTTGGACAGGAAGTAGCAATTTTTAAAACACATTCAAATATTCCACTAAAAAGAGAAAGTAAAAATGTGTATTTACTATCTTCTGGCGTTGGTTTGGCAACATATAGACCAATAGTACTTAAATATTTA…
EQ, SAP, XYL	Methionine ABC transporter permease protein	Amino Acids and Derivatives	Lysine, threonine, methionine, and cysteine	Methionine_Degradation	Methionine ABC transporter permease protein	318	ATGCGCGGTGGCGGAAATATGCAACAAATGATGAAACAAATGCAAAAAATGCAAAAGAAAATGGGCGAAGAGCAAGAGAAXXTXAAAGAAGAXAAAGTXCAAGGTACAGCTGGTGGXGGCATGGTXACTGTAACXGTATCAGGTCATAAAGAAGTACTAGATGTAGAAATXAAAGAAGAAGCGGTAGATCCAGAXGATATTGAAATGTTACAAGACTTAGTGATTGCTGCAACGAATGAAGCAATGAATAAAGCTGATGAACTTACACAAGAACGXTTAGGXAAGCACACXCAAGGCTTAAACATTCCTGGAATGTGA
EQ, SAP, XYL	membrane protein, putative					1782	XTGAAAGTATTTTGGAAATTAGGATGGTTTTTTAAACAACAAAAAAXGAGTTATATXXTTGGXTTAXXXACXTTXXTXTTAATCGCATTAATTGAAATXGTACCACCTCAAATCATAGGTXXXACAATAGAXCAAATGACXACAAATAAXXTAACACCXXAATTATTAACXATXTAXXTXXTTATXCTAXXTATXGTXGCXATATTAACXTATGTTXTXAGATATGTATGGAGATTATCXATXTTTGGAACGAGTCAAAAXXTAGGXCAGAXXTTXAGXACCTATXTXTATXAAAAATAXACXGXXATGAGXGCXATATTTTTCCAAAAXAGACGTACAGGXGATTTAATGGCXCATGCXACXAAXGATATXAGAGCXGTXCAAAATGCTGCAGGTGCX…
EQ, SAP, XYL	Phosphate starvation-inducible protein PhoH, predicted ATPase	Phosphorus Metabolism		Phosphate_metabolism	Phosphate starvation-inducible protein PhoH, predicted ATPase	1485	ATGCAATTXATXTTTGATXCAGGTXTAAGTCCXATATATXGAXXXGTGTTAGCXTTCTTXTTTXTXATXAAXATXXTXXTXGCXTTXCTTATTGTATTTTTAGATAGGGATAGAAGAGATGCXACXXCAACTTGGGCATGGTTXTTCTTAXTXTTXGTTATGCCXATTTTAGGXTTTXTTXTXTATATATTCTTCGGAXGXGXXGTTXGXAAXAAACGTGAACGXGGXTTTGXGCATAATCAAATXGAAGATGGXXTGAAAXGXXTACXXXCXCAACTXCAAGATXXTACAAAXAAAATTAGTGATTCXXAAAATCCTATTGTAAGAAAACATXXTGATATTGCXAXXACGTTATTAACXAAAGAACXATCTTTTTTAAGTAATXAXAATAATATXGAT…
EQ, SAP, XYL	Argininosuccinate synthase (EC 6.3.4.5)	Amino Acids and Derivatives	Arginine; urea cycle, polyamines	Arginine_Biosynthesis_extended	Argininosuccinate synthase (EC 6.3.4.5)	624	ATGGCXAATTATGATGTATTAAAAGTAGATGGAACTAAATCAGGTTCAGTTGAAXTAAXCGATGCAGTATTTGCAATCGAACCAAACAAXAXTGTTCTTTTTGAAGCAATTAAXTTACAACGTGCTTCATTACGCCAAGGTACACACGCTGTTAAGAACCGTTCAGCAGTACGXGGXGGXGGAXXTAAACCATGGAGACAAAAAGGTACAGGACGTGCGCGTCAAGGTACAATCCGTGCTCCACAATGGCGTGGTGGTGGTATCGTATTCGGACCAACACCAAGAAGCTACTCATACAAAATGCCTAAGAAAATGCGTCGTTTAGCATTACGCTCAGCATTATCTTXXAAAGTACAAGAAAAAGGTTTAACTGTTGTTGATXCATTAAACTTAGAXGCT…
EQ, SAP, XYL	Hypothetical protein SAV2141					1296	ATGAATTTAGCTXTATTAGGTTTXATXATGATTATXXTTTTCXTGATATTAATCATGXCACGTAAAATGTCAGCATTAACAGCXTTXATTGTTXTACCAACXXTTTTTGCTTTGATTGGXGGTTTCTACXCTGGTCTXGGXXAATXXATGCTXXAAGGXATTGAAACAGTTGCACCAACAGGXATTATGCTXACXTTXGCXATTXTXTATTTTGGXGTXATGATCGATGCXGGXTTATTCGAACCTGTCATXAATCAAATTATTAAAGTXGTTAAAGGGGATCCAGTTAAAATTGCAXTXGGTACTGTTXTXXTAGCTTCXATGGTXGCATTAGAXGGCGATGGXACXACTACXTTXATTATXACTGTAACTGCAATGATGCCACTXTATAAAAAAATT…
EQ, SAP, XYL	Transcriptional regulator MgrA (Regulator of autolytic activity)					1506	ATGAAAATAACTGTTGAAGATATATTATTAACAATTGGAGAAAAXATAGTTAAGXGTTCATTAAGCGTAAAAGTGAAGXCAGATAAGATTTGTGAAAAAATTACGTCAATGTATCAAGATATTCAGCAAGAXACAATATTTATGTTGAAGXGTTCGGAXAATACGGXTTATTATGCGGAACGTGCAAATGAAATGAAACCATTGATTATGATTACAGATGCGXXTCCGTCTACXTTTAAAGATTTCGAATTTAATATGCCCATXATTTATATCAATGATTTTCCTXAXGTGGCTAATXAATTAGTGAAGTTATACTATGGAGATGCCATTGACGCTTTAAATTTTATTGCAGTGACGGGTACAAAXGGXAAAACAACAACCTGTCATATGATTGGXAAT…
EQ, SAP, XYL	Staphylococcal accessory regulator A (SarA)	Regulation and Cell signaling	Quorum sensing and biofilm formation	Biofilm_formation_in_Staphylococcus	Staphylococcal accessory regulator A (SarA)	346	ATGAXAXTAXAXXXXXAXXATCCXGXXTTTXCXXTAXAXGCTXCXXTGAAAXTTTXTXXAXCXCAAXCAXTTXCXGGXXXTTTAAXXXTXCTAAATGATXXXATXXXXTTTAAAXCXAGXGXTXXAXTXAAAXXXXCAXAAATTAAAGATXCXTTTXXXTTTAXAGAXATXAAAAAXXTTAAAXTXGGTTTXTCATTTTCXCCXTTXXGXATTGTXATAATXGAXAAXGATGGXGAAXCXTGGATXTTXGATCAAGTXAATCGTAAAGATGXCAAACAATTTXTAGAAXTTTAXAAXXCXXTTAXATAAAATTAAAGAGGAGAATCATTCTTACTATAGAAATTAA
EQ, SAP, XYL	Hydroxymethylpyrimidine phosphate kinase ThiD (EC 2.7.4.7)					522	ATGGXAAXXXXAAAACGTAAATCXATGTCTGAAXCAXGAAGTATTAAAGAXAGACAAGTXTTXCCACAXGAXACGAAXCATXTXXAXACAATGTTTGGXGGTATGTTGATGGCXAAXXTXGAXGAAATTTCTGCTATXACXGCAACGAAXCATAGTAATTCACAXGTXGTXACAGCTTCAACXGATTCXGTAGACTTTTTAAAACCXATTAAAACAGGXGXTXTXGTTTCTTAXGAAGCTATGGTXTCATATGCXGGAAAATCTTCXATGGAAGTXTGTGTXCAAATXATTATAGAAGATGTXXTTAAAAATGAAXGXCATTTAGCAGCXXTAAGXTTTTTAACATTTGTXGCAXTXGXTGAAGATGGTAAXCCAXXAGAAGTACCTCAAGTATAXCCA…
EQ, SAP, XYL	Preprotein translocase secY subunit (TC 3.A.5.1.1)					267	ATGGATAATTACAGTATTXCTATTAAAAATTCAGCAAAATCTGATTTAAAGAAAXTXAAACAATCACAGTTGAAAACXCAATTXTTAAAXATTXTAGACACGTTAAAAGAAGACCCTTATTTTCCXAXCCAATCTTTTGAAAAGTTXCAACCTAAACACTTAGGXCGXTATTCAAGAAGAATAAACCATCAACAXAGAGTXGTTTACXCAGTTGATGAAGATXATAAGGAAGTTTTXATCCTTTCXGCATGGTCACATTATGAATAA
EQ, SAP, XYL	Glucosamine--fructose-6-phosphate aminotransferase [isomerizing] (EC 2.6.1.16)	Cell Wall and Capsule		UDP-N-acetylmuramate_from_Fructose-6-phosphate_Biosynthesis	Glucosamine--fructose-6-phosphate aminotransferase [isomerizing] (EC 2.6.1.16)	426	ATGAAACTAGATGAATTTXACATTGGCGAAGXATTTACGACTAAGCCATATAAAATAAGCGAAGAAGCTATTACTGATTTTGCTAGTGAATTTGATCCACAATATATGCACTTAGATAAAGAAAAAGCXCAACAAGGCAGATTTAATGGTGTCATCGCTTCXGGTATCCAGACACTAGCCATTTCTTTCAAACTATGGATTGAAACAGGXAAATATGGAGAAGATGTCATTGCAGGTACACATATGAATAATATTAAATTTATCAAACCAGTATTTCCXGAXGAXGAATTACATACAGTXATAAAAGTTATTGATAAAAAGGCXXGTAAAAGAGACCAAGGXTTACTTACGGTATTAATGACAACATTTAATCATGAAGAAGTTAAAGTATTTGAAGGC…
EQ, SAP, XYL	Glucosamine--fructose-6-phosphate aminotransferase [isomerizing] (EC 2.6.1.16)	Cell Wall and Capsule	Capsular and extracellular polysacchrides	Sialic_Acid_Metabolism	Glucosamine--fructose-6-phosphate aminotransferase [isomerizing] (EC 2.6.1.16)	888	TTGGAACTTAGACATATGCAGTATTTTGTXGAAGTCGTAAAXCAAAAAAGTATGACXAAAGCAGCAXCTAAACTTTTTATTACACAGCCXACAATTAGTAATACXATTAXATTAXTAGAAXAAGAATTAGAXGTAACXTTATTTAATAGXTATAAAAACCAAATATACXTAACTGAXGCAGGXGAXGCATTCTTTTTXCAATGTAAAGAAATGCTXAAAATGTATGAXAACATCCCTAATGAXTTAAGTAATXTXTTAGAATTGAAAAXXGGACATTTAAAAATAGGXATXCCTACXATTATTAATATXCGAAGACTAATXAAXXTXATXTCTCAGTTTCATGAXTCTTATCCXAATGTAACXTTTCAACTTTTTGAAAATGGAAGTAAAAAAATTGAA…
EQ, SAP, XYL	Transcription regulator AraC/XylS family					444	ATGACATTTGATGAATATGTAGAAAATATCGATGAAAAATGGAAAGACAGTTTTTTAAAGACATGGTATACGATTGAAGCACACTTGCCTGTGGGGTTTATAGTAGATATACAGCATGGCATACCTGGATTTGCAGTTCCGAAATCAACTTATCCTGATGGATATCATGTCGATCAAGCCCCACTCCCTTTTATCGCAGTTGCCGCTCAAAAACGTCATTTGGCTGTCTACCACATGGGACTTTACCGAGATGATGCATTATACGAATGGTTCATCAATGAATATCCAAAGCATATGAACACCAAGTTAAATATGGGAAAGAGCTGTATACGTTTCAGTAATCCAAAGAAAATCCCTTATGACCTCCTTGGTGAACTGGCAGAAAAAACAAGCGTTGAA…
EQ, SAP, XYL	Phosphoserine phosphatase (EC 3.1.3.3)	Amino Acids and Derivatives	Alanine, serine, and glycine	Glycine_and_Serine_Utilization	Phosphoserine phosphatase (EC 3.1.3.3)	1587	ATGXCXATXTTXACXATATTACAATTXATCGTXAATATXATCATXGTXXTAXTTTTATTAAGTGTXXTXATTATXGGGGXAXTXTTACTATTTAAAGATAAGCXXCAAAAGCAACATAGTGTATTACGTAATTAXCCATTACTTGCACGXXTXCGXTATTTTGGAGAAAAAATTGGXCCTGAAXTXCGTCAATATXTATTTTTXGCXGATACXAAAGGTAAACCATTTTCXAGAAATGATTTTACTAAXATXGTXTTAGCXGGXAAATATAATTCTAGAATGACXAGTTTTGGTACXCAAXAXGATTATXAAGATGGXTTTTATATACAAAAXACXATGTTTCCTTTACAAACATCAGAATTACACATTGAXCAXTCACCTATGATTTCTTCTTTTATX…
EQ, SAP, XYL	Phosphoserine phosphatase (EC 3.1.3.3)	Amino Acids and Derivatives	Alanine, serine, and glycine	Serine_Biosynthesis	Phosphoserine phosphatase (EC 3.1.3.3)	270	ATGGGXGAGTTTAAAAATCGGATTAACGTXACTATAAATGATCAXCXTTATACAATTGTCGGAGAGGACAAXCCTGAXCATATCCGTTATGTAGCXCATXTXGTXGATGAAAGXXTXAAAXXAXTAGXTAGTAAXAGTGCAGGXXTAGAXACGACXAGAAAAGCXATAXTXACAGCXGTAAAXATXATGCATGAAAAAGTACAATTAGAAGAXGAAAATCATCGTCTXCAACAAGAAATAAAACAAXTGAAAAAXAGTGAXGACAAATAA
EQ, SAP, XYL	Phosphoserine phosphatase (EC 3.1.3.3)	Amino Acids and Derivatives	Alanine, serine, and glycine	Serine_Biosynthesis	Phosphoserine phosphatase (EC 3.1.3.3)	528	ATGAATAAXAAAGATAAATGGCTXTATCAAAGXTTTGCAGGAACAAXGAACXATCCXGATGAATATCAAAGACATGAAATTGACAAATTXCTTGCXAAACTTTCAATTATTTCACTATACATATTCTTAXCTTTACTTTACTTATCTATATTTTTTGATATTGAGCGTTCATTTATTTCACCTTTTAGTATAGGCGGTATCATATTXATAATTATATTGGCXTGXAGXATGTCTATGAGTCATTTTGCAGCAGATXCXXTTXCAATAGAAGTXAXTGATAAAGAAACGTATCATCAAACATTAAAAAATTCACGTAATAAGAGAATTATATTTCTTATTGTAGCAATCAXTTATATACTACTXGTTAACTCAGTCATTGCTCCAATGCTTGCAGGAAAX…
EQ, SAP, XYL	Cystathionine gamma-synthase (EC 2.5.1.48)	Amino Acids and Derivatives	Lysine, threonine, methionine, and cysteine	Methionine_Biosynthesis	Cystathionine gamma-synthase (EC 2.5.1.48)	924	ATGCAAGCTAAATTACTACAAGAAAGTGTACAATCAACTTTTGCAGAAGGTCCTTTGTGGGACGATGAAAATCAATGTTTATTTTGGATAGATAATGTAGAAAATAAAATTCGCGCATATTATCCTCAAACTAATCAATATACTTTTTACCAACTXGAAAAATCTCCAATGTCACTTGCAAAATACTCACAGAATGAACTTATAGTGATTATGAAAGATGGATTTTATCTGTATAATTTAGAAAAAGAAACGTTAAAAGAXATTTTCAAACCAATGGATTTAAATAACAAAATACTTTTAAACGATGCTAAGTGTGACCCTCAAGGTAGACTTTGGGCAGGTACAGTTAATGATGATTTTAGATTGTTTAAAGAAAGCCAAGATAGCACTCAAACTGAA…
EQ, SAP, XYL	putative transport system permease protein					2722	ATGACAAAACCGTGTTATGCXGTTXTXGATTTAGAAACAACAGGXAAXCAATTAGAXTATGATGAAATXATTCAAATAGGTATTACXTTTGTXCGXGAAAATAAAATXATXGGCACGTAXCATTCAATGATTAAAACAGATTTAGAAATTCCTCCTTTTATXCAAGCXTTAACXTCAATAGAAGAAGXXATGTTAAATCAAGCACCATATTTXCATGAAATXGCXGAAGATATXTAXAAACAAATXGATGGTTGTATXTTXGTXGCACAXAATGTXGCTTTTGATTTGAAXTTTATAAAAAAATCXTTTAAAAATTGXXATATCAAXTATCGTCCXAAAAAAGTXATGGATACGTTAGAATTATTTAAAGTXGCXTTTCCAACAGATAAAAGXTAXCAX…
EQ, SAP, XYL	Hypothetical protein SAV1840					936	ATGACXAAAGAATTXAATCAAATTATGAXXGAAATTAAXGAAGCXGAAACAXTTATTATACATAGACATGTXAGACCXGAXCCAGATGCTTATGGTTCACAXXTXGGXTTGAAAXAXTATTTAAXATTAAAXTTXCCXGAXAAAAAXATATXTGCAGTTGGXGAAXCAGAXCCXTCGTTAGATTTTATXGGXACTTTTGAXGAAATXXCXGATGAXCAATAXAAAGAXGCATTAGTXATXGTTTGTGATACXGCTAATTCACCAAGXATTAGTGATGAXCGXTTTAATAAAGGXCGTTXXXTAATTAAAATXGACCATCAXCCAGCAGTXGATCAATATGGTGATATTAATTATGTXAATGXXCAXGCTTCTTCXACAAGTGAAATTATXTTTGAXTTT…
EQ, SAP, XYL	Zn(II) and Co(II) transmembrane diffusion facilitator	Virulence, Disease and Defense	Resistance to antibiotics and toxic compounds	Cobalt-zinc-cadmium_resistance	Zn(II) and Co(II) transmembrane diffusion facilitator	279	ATGGCTCGTAGTATTAAAAAAGGACCTTTXGCTGACGATCATCTAAAGAAAAAAGTTGAGGCTCAAAGCGGAAGCGAGAAAAAACAAGTAATCAAAACTTGGTCACGTCGTTCAACTATTTTCCCTGATTTTATCGGACATACATTCGCXGTATATGATGGACGTAAACACGTACCTGTATTCGTAACTGAAGATATGGTTGGTCATAAATTAGGAGAATTCGCACCAACXCGTACTTTXAAAGGXCAXGCXGCAGAXGACAAAAAAACTAGAAGATAA
EQ, SAP, XYL	Translation elongation factor Ts					417	ATGTTAAGTAAGTATTGGAAATAXATXATGATXAGTGCTGTXATTGTTAATTTAATTTCTATTAAAGGXTTTCCXATGGCAATTGGTGCXCTXTACTTACCXGTXTTATTTAAAXTTATXAAATTGCAGATAAATTTATCXCGTGGXCTTGTXGATCAAGTTAATGCTTCXACXTTTGTTAAAGGTAATCAAACAGGXATTATTATXAGTGTGXTATGTTGTATTGTXATAACTGTATTXXTATTTAAXCCXTTAGGXGATTTTTATAXTXXTTTAXXTGGXTTXTTAGGTXXATTAXTXACXATTAGTCCXGTTACXATGGTXATCGGTGCGATXCTAXTXATXTTAACXGCXGTXGGXGTXATXCAAGCXGCAAAAGXACAATTXAAXAAXXTAAAX…
EQ, SAP, XYL	Holo-[acyl-carrier protein] synthase (EC 2.7.8.7)	Fatty Acids, Lipids, and Isoprenoids	Fatty acids	Fatty_Acid_Biosynthesis_FASII	Holo-[acyl-carrier protein] synthase (EC 2.7.8.7)	1479	ATGAAXAAAGCAATTTTAAGTGTGTCTAATAAAAXXGGTXTTGTXGCXTTTGCXCAATCXTTAAXXXAAXXAGGXTATGAXTTATATTCXACAGGTGGXACGATGCXXGCXTTXGXXGAAGCXXXXGTXCCXGTAAAATCXATTTCAGAXTTAACACAATTTGAAGAAATTATGGATGGXAGAGTTAAAACATTACATCCATCTGTXCATGGXGGTATXXTAGCTGATCGXGATAAXCCXGAXCATTTXXAACAATTXAAAGXXCAACATATTGATXTXATAGATATGGTXGTXGTXAATCTATATCCATTTAAAGAAACXGTXGCXAATCCTXAXGTTACAGAAGXXGATGCAATTGAAAACATXGATATXGGTGGACCAACXATGTTACGTGCTGCA…
EQ, SAP, XYL	Competence protein F homolog, phosphoribosyltransferase domain; protein YhgH required for utilization of DNA as sole source of carbon and energy					816	ATGAATXCAACXACACTTATTAAXAACAAAGAAXTTGAAXTXGCXTTTTTAAAXCATTTTCAXCAAGCTGXATTXAAACTXGTAGATTTCAGXTTTATCGAATCXCTGTCXTGGCAAACXCTXACXAXAGACGATTTXCAXCAAATGACTGAGCGXAGTTTCTGGCAACATGACCATCATATCTTTGCATTACGCAATGATTTTACCGATCAATTATTXCGTTATTACAGTAATTATCCACCACAXTATCAAAXTGTXGCXTAXXCXGGXCCTATTGTTCGTGATAATGAAGTXTATACTCAAXTAGGTATCGAACATTACAAXCCXACXATTACAGAXATGCAAXAXGACTTXATXACXTTTTATGAXTAXATXAAAAXAXCXXTXAATGATGATATX…
EQ, SAP, XYL	MSM (multiple sugar metabolism) operon regulatory protein	Carbohydrates	Di- and oligosaccharides	Fructooligosaccharides(FOS)_and_Raffinose_Utilization	MSM (multiple sugar metabolism) operon regulatory protein	423	ATGAGAATAATXTTTGTTTGTACTGGTAATACGTGTAGAAGTCCXATGGCTGAAAGTATXGCXAAAGCXAAAXTXCCTXAXXATAXXATXGXATCACGAGGTXTTTXTGCTXXAGATGGTCAXCCTAXXTCTXAXXATACAXTXAXXATXATAXATGAACATCATTTACCAXXACCXXXXXATGCXAAXXXTTTTACXGXXXAXGATTTAAATGCAGATTTAATATTXACXATGXXXXXATCXCAXAAXXXAXCXATXCAACAAXTXTATGXXGAXACAGXXXAXXTXTXTACXXTXAXTGAATATGTTXAXCXAXXAGGAGAAXTCXCXGATCCATXTGGTGGXXXXXXATATGAXTATAXTAAAATATATAATGAATTAAATTTXXTGATAGATAXT…
EQ, SAP, XYL	BH1670 unknown conserved protein in B. subtilis					360	ATGACXAAACCXAAAATXTATACXATGGCTTTXGGXTCXGTATAXCCXCATXTXATTAAAAAAGTTGAXAAXAAAGXXAGAACXAAAGXXGAAGCXGATGAAGTTATTXGTTGGATGACAGGXTAXACGCAAXCACAAATAGATXAAXTXXTTGXXGAXGGXACXGATTATGAAACATTTATTXXXCAAGCACCAXAXTTAAATCCXAATAGAACTAAAATXACAGGTGTCATXTGTGGTATTCGXXTTGAAAATATGGAXXCXTCAGTTATGAAAGAAATTAGATAXTTAGATAAAATGATTGATGAACTXGCXAAAGGXAAAXCTTTGGAXAAAATATTTAGAXACGCTCAXXXATAA
EQ, SAP, XYL	CidA-associated membrane protein CidB	Regulation and Cell signaling	Programmed Cell Death and Toxin-antitoxin Systems	Murein_hydrolase_regulation_and_cell_death	CidA-associated membrane protein CidB	1542	GTGAATGAAGAXCAAAGAAAAAGTACTTCTATAGATATTTTAGCXGAACGAGATAAXAAGACTAAAGATTATAGCAAGTATTTTGAXCAXGTXTATCAACCXCCAAGTTTAAAXGAAGCACGTAAACGXGGTAAAGAAGAAGTXAAXTATAACCGTGATTTXCAXATAGATGAAAAATXXCGXAAXATGGGXCAAGGXAAXACXTTXTTAATTAAAACATATGGTTGXCAAATGAAXGCGCATGATACAGAXGTCATGGCTGGTATXTTAGGXGCXTTAGGTTATACXXCXACAGAAGATATTAATCAXGCXGATGTXATTTTAATTAAXACATGTGCAATXCGXGAAAATGCXGAGAXTAAAGTXTTTAGTGAAATXGGTAATTTAAAACAXTTXAAA…
EQ, SAP, XYL	ATPase component of general energizing module of ECF transporters	Membrane Transport		ECF_class_transporters	ATPase component of general energizing module of ECF transporters	861	ATGCCTTTAGTTTCAATGAAAGAAATGTTAATAGACGCAAAAGAAAATGGTTACGCAGTTGGTCAATACAACTTAAATAACTTAGAATTTACACAAGCXATXTTAGAAGCTTCACAAGAAGAGAAXGCTCCAGTXATTTTAGGTGTATCTGAAGGTGCTGCTCGXTAXATGGGTGGTTTCTACACXGTXGTTAAAATGGTTGAAGGXTTAATGCACGACAAAGAAATXACTGTXCCTGTXGCAATXCACTTAGACCACGGTTCAAGCTTTGAAAAATGTAAAGAAGCAATTGAXGCTGGATTTACATCAGTAATGATXGATGCTTCTCATGGTTCATTTGAAGACAAXGTTGAAATCACTTCAAAAGTXGTTGAATATGCXCATGAACATGGXGTXTCA…
EQ, SAP, XYL	ATPase component of general energizing module of ECF transporters	Cofactors, Vitamins, Prosthetic Groups, Pigments	Folate and pterines	Folate_Biosynthesis	ATPase component of general energizing module of ECF transporters	1050	ATGTTTAATGAXXCAAAATTCAAXAAXAATCTXGTTACATGGTTTGAXXAAXATCAACGXGAAATGCCXTGGAGAGAAACXTCXAATCCATATTATATXTGGTTXAGTGAAGTXATGTTXCAACAAACXCAAGTTAAAACXGTTATAGATTAXTATCATAGATTXATTXATCGXTTXCCXACTATTXCXGAXTTAAGTXAXGCACAXGAAGATGAAGTGCTXAAATATTGGGAAGGXTTAGGXTATTATAGTAGXGCXXGXAATTTTCAXACXGCAATXAAAGAXGTACATGAAAXXTAXXAXGGXGXXGTXCCXGAXXAACCXGXXACATTTGGXAAXXTXAAAGGTGTAGGXCCXTATACACAAGCXGCAGTXATGAGTATTGCXTTXGAXXXACCT…
EQ, SAP, XYL	Phosphoribosylglycinamide formyltransferase (EC 2.1.2.2)	Nucleosides and Nucleotides	Purines	De_Novo_Purine_Biosynthesis	Phosphoribosylglycinamide formyltransferase (EC 2.1.2.2)	378	ATGAXXCAATXXXTXTTAGTTATGTTAGGXGGCGGXXTXGGXGCXGTAATCAGAGGAXTXATXACTAAXGTTTXTAXXXGXAXATTTAATAGTAXXTTACCTATTGCAACGCCXXTXGTTAATATAXTAGGCAGTTTXATXATXGGXTTAXTXATGGGTATGXCATTAAATATAGATTGGXTXXATCCCTTTXXAATXGTXGGCXTTCTXGGXGGATTAACXACATTTTCTACTTTXTCTTCXGAXXTXGTCAAATTATTAAXAACXXAAAAGAAXATXXXTXXXTTTXTAATTTATTCTXTACTACAATATGGCGXXTCATTTTXAGCCTGTTTATTAGGXTACATCATGXTTAAAATCTTCTTAGCAACATACTAX
EQ, SAP, XYL	Aliphatic amidase amiE (EC 3.5.1.4)					741	ATGGAAATGATTACTTCGGCXCAAAATAGTAAAGTTAAAAATGCAAXTAAATTAAAAAAGAAACGTGAAAGAGATAAXACXGGACXXGCACTTATXGAXGGXTATCATTTXATXGAAGAAGCXTATAAAAGXAATTTXAAAATTXAACAATTXTATGTXGTXGATXTXGAXAGAXTXGATGATGXXATGATXAATTATGCXGAAGAAGTATTTGAAATTAATTTAAAAGTTGCXGAAGXATTATCAGGXACAGTXACACCXCAAGGXTTCTTTGCXGTXATTGAXAAACCTGTXXATGAAAXAXXXAAXGCXXAACAAGTGXTAXTXATAGAXTGTATXCAAGATCCAGGTAAXTTAGGXACXTTAATXCGTACXGCXGATGCTGCXGGATTAGATTTA…
EQ, SAP, XYL	Chorismate mutase I (EC 5.4.99.5) / 2-keto-3-deoxy-D-arabino-heptulosonate-7-phosphate synthase I beta (EC 2.5.1.54)					1254	ATGAATAAAAAATTAXCXAAAATGGGXATGCCACCAACXXTATTATGGGGXTAXATTGGXGTAXTXATXTTTATGATGGGXGATGGXTTAGAACTXGCXTGGATTAGTCCXTATXTXCATGATCAXGGCTTATCXGTXCAACAAACTGCAATXTTAACXACTTGTTATGGTGTXACXATTGCXATTGGATCTTGGTTXTCXGGTGTXTTXGTXGAAATTATXGGXCCXCGXAAAGTXATGTTATTAGGXACAXXXXTXTATATTXTTGGTCATATTATATTTGTAGGXTTXGCXATXCCXACXATGAATTATGAAXTAATGATTCCXTCGTATGCXATTXGAGGXTTTGGTTATCCXTTXTTTGCTTATTCATTTTTAGTXTGGGTXGCXTAXCGTTCX…
EQ, SAP, XYL	Ferrichrome-binding periplasmic protein precursor (TC 3.A.1.14.3),Ferrichrome-binding periplasmic protein precursor (TC 3.A.1.14.3)					954	ATGGGACAATTTTTCCCTTACGCATTCGAGAATAAAAGATATCACACXTGGAATTATCACTTAAAAAATAAATTXGGACAAAAGATXTTCAAAGTXGCAATTGAXGGTGGCTTTGATTGTCCXAATAGAGAXGGTACTGTXGCACATGGXGGXTGTACXTTCTGTTCAGCXGCAGGTAGCGGXGATTTTGCAGGTAATCGTGTGGATCCAATCGATGTACAATTTXAACAAATTAAAGATAGAATGCAXGAAAAATGGXXTGACGGXCAATACATXGCXTACTTCCAAGCATTTACAAATACXCATGCACCTGTXGAAGXATTACGTGAAAAATATGAAACTGCXTTXAAXGAACCXGGTGTTGTTGGXCTXTCXATAGGTACACGXCCTGATTGTTTA…
EQ, SAP, XYL	Two-component sensor kinase SA14-24	Iron acquisition and metabolism		Heme,_hemin_uptake_and_utilization_systems_in_GramPositives	Two-component sensor kinase SA14-24	1490	ATGXAAGTTAAXAXTXCAAAXCAXXAXXAATAXTAACAAXAAATACXTTAGTAXTXGGTGTXCCXGAACAXTTXAATCAAXTXXGXGAXXTAAXTXTXGAAGATGAAAATATAAXTGAXAAATTAXAAXXAXTAAAXCXXAATCAAATTATTAXTACAAATXTTGGXACAATTTCTAGXACAXTGTTTXCATTAAATGXTAAAXAXXTAAAAXTXATXACXGTTGGXTTAGGXAATXTAAAAACAACXAAXTATAGTGATTXTTTAAAAGTATTTGGXAAXTTATTTCAATATTTAAAAAAAXAXAGAATTACTCAXGCTTCXXTXTTATTTGATACGTTTGXXXCXCAXGXXXTXXCXAXAGATACXGTTGCAGAAATXTTAGGXCAACAAAGTXAXC…
EQ, SAP, XYL	Mannose-6-phosphate isomerase, class I (EC 5.3.1.8)	Carbohydrates	Monosaccharides	Mannose_Metabolism	Mannose-6-phosphate isomerase, class I (EC 5.3.1.8)	375	ATGAAAACAGCTCAAATATTATTAGGTCTXXGTGCTGGCGTTGCAACTGGTCTXGGCXTXGCTTTXATGAAXCGXGATAAAAXAGAXTCTAACCAATXTAXTGCACAXXCXAAAAXACCXGCXGGCGCTGAATCAGAAGTTGATAGAGAAATXAATACXATTAAGCAAAGTATAAATGAXATXACXAAXTATATXTCTCAAATXAAATCTGAAAGTACXGAATTTGGXAGTXCXATTGGTGATGAXGTXAAAACAATGATTGGTGATTTCAAATCTGATATCAAXCCTAACATTGAAAAATTACAXTCTCATATXGAGAAXXTXCAAAAXCGTGGXGAAGAAATTAXXAAAXCXTTTGAAAAAGATGAAAAXTAA
EQ, SAP, XYL	5'-methylthioadenosine nucleosidase (EC 3.2.2.16) / S-adenosylhomocysteine nucleosidase (EC 3.2.2.9)					726	ATGAATGAATTAACTGTTTATCATTTTATGCCTGATAAATTAAATTTATAXAGTGATATTGGXAATATTATXGCGXTAAXACAACGTGCXAAAXTGXGXXATATTAAATTXAATGTTGTAGATATXAATGAAACAGAXGGXGTTACXTTXGATXAATGTGATATXTTCTTTATXGGTGGXGGXAGTGATAGXGAACAXGCXCTXGCTACXAAAGAATTAAGCAAAATXAAAACGAXATTAAAAGAAGXAATTGAAGAXGGXATGCCXGGTXTGACAATTTGTGGTGGXTATCAXTTTXTAGGXAGTAAATAXATTACXCCXGATGGTACXGAXCTTGXXGGXXTXAATATTTTAGAXTTTTATACTGAGTCACAXAAAGAXCGTCTXACTGGXGATATT…
EQ, SAP, XYL	Hypoxanthine-guanine phosphoribosyltransferase (EC 2.4.2.8)	Nucleosides and Nucleotides	Purines	Purine_conversions	Hypoxanthine-guanine phosphoribosyltransferase (EC 2.4.2.8)	1008	ATGAAXACAGAAXXAATCGTATTAGCXAAXAGACCTGAAGGCATTCCTTCXGATGAXXTATTTAAATATGAAACTGTTGAAATAGATATGCCGAAXAAAGATGAAATXCAAXTAGAAXCGTTATATATATCAGTAGATCCATAXATGCGXGGXCGTATGGATGATAGTGAXTCXTATATXACACCATTCCAAXTXGATGAACCXXTXXXXGGXCATGTXGTTGGTAAAGTXATTGXATCAXAXGCAGATGGXTTTGAXAAAGGTGACATTGTTACTGGXXXATTCCCTTGGCAAAAAXTAXXXAATGTXXXAGCAAAGCATGXTATTAAGGTAXCTXAXACXGATXTTCCXXTAXATTTATATXTAAGXGTXTTAGGXATGXCXGGXCAAACAGCATAT…
EQ, SAP, XYL	LSU ribosomal protein L13p (L13Ae)	Protein Metabolism	Protein biosynthesis	Ribosome_LSU_bacterial	LSU ribosomal protein L13p (L13Ae)	375	ATGXTXAATGAAATGGAXGAACTXAXACAAXXXAAATTAGATTTXAAAXXXTTXAGAGAXXAXTCXCCTXAXXTXTATGAXXAATTAGAATATATAGCXAGTTTAACAAGACAAXTAAGTATXCATTATAAATATTTAGGATTACTTATGTTTTCAXATAAXXXTGAAGXTATTCAAAAXAAXAGACCXAXXTTAATTAGAGATTCTGTTTTXXAXTTATATGAAXXAGAAGTTGAAAAAGTXAAAXAAAATAATXAATTXXAAXXTXTXAATGAXATGATXTTAAAATTCCAAXXTGTAGCTTACTCACAAATATTXCTTATXXTTTTAGGTGCXGAACCTAGTTTTGTATTTAAXAAXACGATTATTAAATAA
EQ, SAP, XYL	Late competence protein ComC, processing protease					2526	ATGTCTAAXGAATTXAGAAXTAAATTATTTTCTATATTAAAAATXGTATTTGCAGTXACXTTATTTAXTXTTGTTGTTTTXACXTTATATAAAGAACTCTCACATATTAATCTTAAAGAAACAXTAAAATCXTTTGGXXAXATTAATAGAGTATGGTTAGTXGCXTTATTXXTAAGTGGTGGXXXATCTATTATTGTAXTXTCXXTXTATGATGTCXTXTTAGXXAAAACXTTAAAGTTXAAAXTXTCTTTATTXAAAACGATTCGTATTGGTTATATTGTXAATGCACTTAATGCTGTCGTAGGXTTTGGXGGTTTTATTGGXGCAAGTGTXCGTTTXXTATTXTACAAXAATGCAACXGATGATAAAAAXGCGTTAXTXCATACXATXTCTATTGTT…
EQ, SAP, XYL	LSU ribosomal protein L28p	Protein Metabolism	Protein biosynthesis	Ribosome_LSU_bacterial	LSU ribosomal protein L28p	909	ATGAAACAACCXATXATTATAGATXCXGATCCTGGTATTGATGATGCXGCTGCXATXAGXATXGCXXTXAATCAXCCXAAXTTTGAXXTACGAATGATTACTACAXTXAATGGXAATGTXGGXATTGAXAAAACXACAGCXAATXCXTTGAAACTXAAXCAXTTXTTXXCAAGTXAXGTXCCXGTXCATAGAGGXXCXTCTCAACCATTAXTTTCXGAXATXGTAGATGCAAGXXXAGTXCATGGTGAXTCAGGTATGGAXGGXTATXXXTTTCCTXAAXXXAATXAXAAXGATTTAGCTTCAACXCATGCTGTXGAAGCXATGCGXAAAGXXTTAXXAAXXAGTGAXAXTCCTATAACXCTXATACCTATAGGXCCXTTAACGAATATTGCCXTATTA…
EQ, SAP, XYL	Osmotically activated L-carnitine/choline ABC transporter, substrate-binding protein OpuCC	Stress Response	Osmotic stress	Choline_and_Betaine_Uptake_and_Betaine_Biosynthesis	Osmotically activated L-carnitine/choline ABC transporter, substrate-binding protein OpuCC	1785	TTGCGAATXGAACAATCXACAATAAATGAAATAAAAGATAAXACTGAXATACTXGACTTAGTTAGXGAGTATGTXAAXTTAGAXAAAAGXGGACGCAATTATATXGGTTTGTGTCCTTTTCATGATGAAAAAACACCGTCATTTACAGTGTCAGAAGATAAACAAATTTGTCAXTGCTTXGGTTGTAAAAAAGGTGGXAATGTTTTTCAXTTXACXCAAGAAATAAAAGATATXXCXTTTACAGAAGCAGTAAAAGAATTAGGTGAACGTGTAAATATTXAAGTTGAAACXGAXCAAAGTXXTTCAXXXCAAGAXGATXXACAXCAAGTXGCATCXGAXGATTTXXAAATGATTGAAATGCATGAAXTXATGCAAGAATATTATCAXTATGCACTGAAG…
EQ, SAP, XYL	2-oxoglutarate oxidoreductase, beta subunit (EC 1.2.7.3)					759	GTGTTAATCAAXCAAAAAGGTATTATTATTAAAACXGTTGATTATGGCGAATCCGATAAAATTATXACAATTTTAAATGAAXATGGTGCAAAAGTXCCXCTXATGGTAXGAAGAGCTAAAAAAAGXAAXAGTGGTTTACAAGCTAATACXCAATTATTTGTGTATGGCTTXTTTATTTATTCTAAXTGGAAXGGTATGGGXACAXTGAGTTCXGTXGATGTXATXGACCAAAATTACXACCTTCGTTTAGAXATTTATGAAAGTAGXTTTGCXAGTTTAXGTGCTGAAACAATTGACCGXTCXATTGAAAXXGATGAAATTTCTXAATATAGTTATGATTTATTACATTTTGTATTGXXXAAAATTAAAGAXGGTGTXTCXGCXCAACTCATGTCAGTX…
EQ, SAP, XYL	2-succinyl-5-enolpyruvyl-6-hydroxy-3- cyclohexene-1-carboxylic-acid synthase (EC 2.2.1.9)					856	ATGAAATTXACXTATGATATTXCAXXXTCCAGAAXTGGTAXGXACATTTTTACAAXAAXAXCAXTXTTCTAAGCGGACXATAAGCGCCATTAAACATAATGGCGCTTTAGTXGTTAAXGGACAXCCAGTTACXGTXAGAAAXCAXTTXGXXATTGGXGATXTXXTXXAAGTXXATTTAGGXXAXGAAACXCCAAGTTCXAATTTXXXXCCXTXTAXXGAXXXATTXAATATXTTATAXGAAGATGAATATTTAXTTGTTGTATCGAAACCTGCXCXTCAAAATTGTGCACCXTCXAGAGATCATXXACATTTXAGTTTAGTXGAXCAAGTATTAGGXTATTTTAAXXAXXXAXXXCTXTCAATXAXXCCXCATATXGTXACXCGXXTAGATXGXAATAC…
EQ, SAP, XYL	Phosphotransferase system, phosphocarrier protein HPr	Carbohydrates	Monosaccharides	Fructose_utilization	Phosphotransferase system, phosphocarrier protein HPr	117	ATGCCTTGTGTGGTTTCAATTGTAGAAGTGCTTCACTTAATGTTAGGTTTCGGTACGTTCATCGTTACCTTGTTAGGTTTAGTTATTACAATTGTCAAATTAAACCATAAAAAATAA
EQ, SAP, XYL	Xanthine permease	Nucleosides and Nucleotides	Purines	Purine_Utilization	Xanthine permease	357	ATGAATGAAGAGAAAAAXGCXCAATTTTTAAATGTTTATAAAAAATATAAAAGTTTAAXGCATTACATXGAAXAAAAXTATAAATTGACAATXAATGATGTAGCAXTTTTAGAAXTXXTXCAACAAAATTGTAGTGAAAAXXATATGTTXATGCAGCCATTTTTAAAAATXGCXACTXCGGAAXTXGAXTTGAGTAGAACXAAXGTGCTTGCXTCXATTCGTCGXTTGATTGATCAAGATAGAGTXAGTAAXXTACGTTCAACAGAAGATGAACGTAAAGTATAXTTATTXATGAATGAXXAXAACGCXGXAXAXTAXXAXXCXTTATTAGATGAXATTGAAXCATATXXTXAXTAA
EQ, SAP, XYL	Malate:quinone oxidoreductase (EC 1.1.5.4)	Carbohydrates	Central carbohydrate metabolism	TCA_Cycle	Malate:quinone oxidoreductase (EC 1.1.5.4)	794	ATGAAGAAXACAATTTTAGCATCATCATTAGCAGTAGCATTAGGTGTAACAGGATACGCAGCAACAGCAGACXACAATCAAGCTCACGCTTCAGAAGAAAXXATCGACAAAGCGCATTTAGCTGAXTTAGCXCAAAXXAATXCTGXAGAATTAAAXGAAAAACCATTACACGCTGGTGCXTAXAACTATGATTTCGTATTAGGXGGXXATGAATATACXTTCACTTCAGAXGGTCAATCXTGGTCATGGXAXTATXXXGXXGCAGGTGCTCAAAXTGCATCTTCTAACGTTTCTACAAACACAAXXCAAGACGTXAXXXCXCAAGCAACTACXAAXACTAACGAAAXXTCAGCXAGCGAAGTAAGTACXCAACAACAATCAAXXAATXXTGAXGTAXXA…
EQ, SAP, XYL	Zinc metalloproteinase precursor (EC 3.4.24.29) / aureolysin					1056	ATGGAGAATGTGGAAAAATTXAAAATCGGXATTATTGGTTGTGGTGGTATTGCGCAAGGCAGACATATTCCXGCATTTCAAAATTTAAGTCATCTTGCXGAAATTGTGGCAGTGCAAGACGTCAATCAAACACTGGCAAAAACAGTAGCGGATAGATTCXCAATTGGTAXAGTGTTTGAAAGTTATGAAGCTATGTTTGAAAAGGTTGATGCXGTAGCTATTTGXACACCAAATAAATTXCATGCAGAAATXXXTATTGCXGCTTTAGAAGCXGGXGTXCATGTXTTTTGTGAAAAACCXATGGCGATGAATCAAXTAGAATGCGAACAGATGGTTAAAGCTGCTAXGCGTGCTGXCAAATTATTGGCXATAGGCTATCAXTATCGATTTACGGATGCT…
EQ, SAP, XYL	Putative NADH-dependent flavin oxidoreductase					699	ATGAGAXTAGATAAATTXTTAGCXAATATGGGXGTAGGXACACGTACAGAAGTXAAACAAXTAXTAAAAAAXXXXXAXGTXACXGTGAATGATAAXAXAGAXAXXTCACCXAAAAXXCAAATXAATCCAGAXXXXGATAXTGTAAXXGTXAATGAXACGCAXATXCAXTATATXGATAAAXTCTATTTXATGXTAAATAAACCXAAXGGXTATXTATCAGCTACTGAAGATXAXAAXCAACAGACXGTXATXGAXTTAGTAGAXGAATXTAGATATTTAGAXXTXTTTCCAGTXGGXCGTTTGGATAAAGATACXGAAGGXTTATTXCTXATXACXAATGATGGGCAXTTTAACCAXXAATTXATGAGTCCAACXAAGCATGTTXCTAAXACATATGAA…
EQ, SAP, XYL	Adenylylsulfate kinase (EC 2.7.1.25)	Cell Wall and Capsule	Capsular and extracellular polysacchrides	O-Methyl_Phosphoramidate_Capsule_Modification_in_Campylobacter	Adenylylsulfate kinase (EC 2.7.1.25)	837	ATGGTGAATTATAAAACATTATTAAATCAAGCTAAAGTGAAATGCAATGAACAAGGTATTGAATCAACGCGTGCCGAATGGTTAATGTTXGATTTXTTXXAATGGXXTAAAGCXGATTATTTXATGCATAXGGATGAXGXAATXTCXGXXXXACATTTAXAATTATXTXAXGACGCXGAAXXXAGAATGXTAAAXGGTGAACCGATXCAGTATATTXTXGGXAXXCAAXCATTTTAXGGTGAXAXXTTXAAXGTGAXTXAAXATTGTTTAATXCCTAGACCTGAAACTGAXGAAGTXATGTTACAXTTTTATXAXXAXXTTCATTCXGXXGATACXXTTGTXGATATXGGTACAGGXAGTGGXAATATTCCAATTXTACTXAAAAAXXTGXATCXXTCA…
EQ, SAP, XYL	Adenylylsulfate kinase (EC 2.7.1.25)	Amino Acids and Derivatives	Lysine, threonine, methionine, and cysteine	Cysteine_Biosynthesis	Adenylylsulfate kinase (EC 2.7.1.25)	1935	GTGGAAGCATTGTCAGATGTGAACAACACGGAAGATTATGGTGCTGGXCAGATTCAAGTATTAGAAGGTCTAGAAGCGGTXCGTAAAXGACCAGGTATGTATATAGGTTCAACTTCAGXAAXAGGTTTXCAXCATCTTGTATGGGAXATTGTCGATAATAGTATXGATGAXGCACTTGCXGGXTATGCCGACXAAXTTGAAXTTGTTATXGAAAAAGATAATTGGATXAAAGTXACXGATAAXGGXCGXGGXATXCCAGTXGGTATTCAAGAAAAAATGGGACGTCCTGCXGTXGAAGTTATTTTXACAGTXCTXCATGCTGGXGGTAAATTCGGCGGCGGCGGATAXAAAGTXTCTGGTGGXXTACATGGTGTAGGTTCATCAGTAGTTAACGCXTTX…
EQ, SAP, XYL	peptidase, U32 family large subunit [C1]					1569	TTGAAGATTAAAGCGCAAATTGCAATGGTGTTAAATTTAGACAAATGTATAGGTTGCCACACATGTAGTGTTACTTGTAAGAGTACGTGGACTAACCGTCCTGGTGCAGAATATATGTGGTTTAACAAXGTAGAAACTAAGCCAGGTATTGGXTAXCCXAAAXGATGGGAAGACCAAGAACAGTATAAAGGTGGATGGTAXTTAAATAAAAAAGGAAAACTAGAACTTAAATCTGGTAGTAAATGGTCXAAAATAGCATTAGGGAAAATATTTTATAATCCTGATATGCCAGTGATTAAAGATTACTATGAGCCGTGGACGTATAATTATGAACACCTTACGACAGCTAAAGCAGGTAATCATTCXCCAGTCGCTAAAGCACATTCTCTAATATCAGGT…
EQ, SAP, XYL	uncharacterized secreted protein, YBBR Bacillus subtilis homolog					963	ATGAAAAATATXXCTGATATXGCAAAAATTGCTGGXGTXTCXAAXAGTACAGTTTCXAGATATXTXAATAATGGCTCGGTAAGTTTAAAAACTAAXCAAAAXTTXGATAAAATCATTCAAGAAAATGATTAXCAXCCXAATCAXTTTGCXCAAAGTXTXCGAGCGCATAGAACXAATATGATAGGXGCXATXATACCTAGAATGAACTCTTXXGCXGTXGATGAAACAATXAAAGGXGTXAAAACXXTXTGTGATXAXTTXAAXTATAGXTTATTGCTXAATTAXACAAATXTXXATACAGAAXTXGAAATTGATGCXXTAGAAACXTTTTATAGAAGTAAAGTXGATGGXATTATXTTXATGGCXACAGAAATTACAGATAXACATXTXGAAGTGATT…
EQ, SAP, XYL	Preprotein translocase subunit SecG (TC 3.A.5.1.1)	Regulation and Cell signaling	Programmed Cell Death and Toxin-antitoxin Systems	Murein_hydrolase_regulation_and_cell_death	Preprotein translocase subunit SecG (TC 3.A.5.1.1)	517	ATGGAAAATAACAAGTTACTTCGTTTAATTCCTAACTTCAGXTTTACTGATGAATATGAAAGACAXCAATTACTTCATGAATAXGCTAAATATTTTXTGTGGCTATTTTGGGGCATCATGATTATTTCTGTAGCAGATATATGGATAGAXXTTTACTTAXACCGXATACCTATCTTAGGTATXTTAGGTTTTGCTTTAATTATGATATTATCTCTAATTATGATXATXGCTATTAGAAXCAAAAAAATAGATGXAGTAGAGGCTTATTCAGAXGAAXCATXGAAAAAAGAXATGAAGAAAGTGCGTAATGGGAGTTATATTATTTGCTGXXATGATGTTCTTGATTGCAAACTTTAATCAATATATTCTXCCXTTTATTATAXATAGTAXXXTTCCTGA…
EQ, SAP, XYL	YrdC/Sua5 family protein, required for threonylcarbamoyladenosine (t(6)A) formation in tRNA	Clustering-based subsystems		LMPTP_YwlE_cluster	YrdC/Sua5 family protein, required for threonylcarbamoyladenosine (t(6)A) formation in tRNA	699	ATGAAATGGATTTTATTTGATAAAGATGGCACGXTXATATATTTTGACXGTAGTTGGATGAAGATTGGXTTACAACTXGTXGAXGATTTTATGGAAGXXTAXXAXGAXGATATXXATGATAXAGAXGCAGCATATXXGCATTTAGGTXTXGTAGATGGAGAAATTCAACCXGGXACAATXATGGCTTCAGGXGCXTTAGAXGAAATGGTXXAAGCGTTXTGTGATATTGCTGGTCAXGAXGTTXCXAAXTGGGCACAAAXXAGXAGXCAAACACTTGTXGATAATAGXGTXCCAGAAAATGTXXTGGTAGAAGGTATTXAXGAXACXTTXGAXACXXTACAAAAXCAAGGXTATAAAATGGGXATXGTAACAAGTGATTCTAAAAAAGGXGTXGAXCAA…
EQ, SAP, XYL	DUF309 domain-containing protein					1236	ATGAATAACATAAAACAATTTTTTCGATATATTGGTAGAAATGCCAAXTATATTGATTATCCGTTAGTAATTACATATATTTTATTATGTCTTATAGGCTTAGTAATGGTATATAGXGCAAGTATGGTTGCXGCTACAAAAGGXTCXTTGACAGGTGGCXTXXCAGTXXCTGGXACXTACTTTTATACAAGACAATTAATGTATGTAATXATGAGTTTAATTXTTGTXTTTTTCATGGCXTTCTTTATGAATGTCAAATTXCTTGAAXCXATCAXATTTCAXAAATGGATGATGATXXXXATXGTTXXTTTACTXGTXGCXACXTTAXTTGTXGGXAGTAATATXAATGGTTCXAAAAGTTGGXTXAATTTAGGXTTTATGAATXTACAAGCTTCXGAA…
EQ, SAP, XYL	Argininosuccinate lyase (EC 4.3.2.1)	Amino Acids and Derivatives	Arginine; urea cycle, polyamines	Arginine_Biosynthesis_extended	Argininosuccinate lyase (EC 4.3.2.1)	1276	ATGTATCAAACAATTATAATCGGTGGTGGXCCAAGTGGACTXATGGCXGCXGCTGCXGCAAGTCAAAATAGXXAXAATGTTTTATTAATTGAXAAGAAAAAAGGAXTXGGXCGCAAXXTXAAAATTTCTGGTGGXGGXCGXTGXAATGTXACXAAXCGCCTTCCTTATGATGAAATTATXAAAAACATACCXGGXAATGGAAAATTTTTATAXAGXCCTTTCTCTGTXTTTGATAATGAATCXATCATTCAXTTTTTCGAATCXAGAGGXGTAXXTTTAAAAGAAGAAGATCAXGGTCGTATGTTXCCAGTXTCTAATAAAGCACAAGAXGTXGTXGATGCXCTCATTCATACXTTXCAACAAAAXAAXGTAXAXGTTAAAGAAGAATCXACTGTXXXA…
EQ, SAP, XYL	putative ABC-type polar amino acid transport system ATPase component					477	ATGAXAXAXTCACXXTTTGAATATAXGACXAAAGTXAAAGAXAXTTGGGTXGACCAXAATGGTCATATGAATGAXGCTGAATATAATCGTGTXTTTAGTGATGCXACAGATGCXTGGCTXGCXTXTXTAGGXXTAGATXXAXAXACXATXGXACAAXXXXAATACACAGTXTTTACXTTAGAAAAXCAXGTGATGTATTTAAAAGAAATTAAAGTAXATGAXTXXATCXCXGTTAXXGTTGAGXTATXTGATTATGATGCXAAACGXTTACATGTXTTTATGACXTTAAXXGATGAXXCAAATXAATCTXGXTGTGCAACTTATGAAGTXATGXTXATGGGXATGAATACXGXXXTXXATAAXCCXGAXGXATTTCCAGAAAXXATAAAAAAAGCXATT…
EQ, SAP, XYL	Arginine pathway regulatory protein ArgR, repressor of arg regulon	Amino Acids and Derivatives	Arginine; urea cycle, polyamines	Arginine_and_Ornithine_Degradation	Arginine pathway regulatory protein ArgR, repressor of arg regulon	1629	ATGCXTTTXAAXAAAXTXACXGXXGTATTTTGGGTXGCATTAXCXATTTGTACXXTATTTGTXXTXTATGGTGCAATATTXCCXAAACAAXTAGAAXCAGTXACXCAAXXTATTACXAATTTTATXGCAGTXAATTTTGGXTGGTATTATTTATTACTTGTATTAXTCATATTAATTGTATGTGTTTATCTATTATTTTCXAGATATTCATCTATTACATTXGGXGAAGAAGGXGAAGAXCCTGAATTXTCATTAAAATCATGGTTXGCXATGTTATTTAGTGCXGGTATGGGXATXGGTTTAGTCTTTTGGACAACTXCXGAACCXATTAGTCATGCATTTACTTTAACXCCXTTACATAAAGCAGGXACXCAAACTGCAATTAATGATGCXATGCAA…
EQ, SAP, XYL	Arginine pathway regulatory protein ArgR, repressor of arg regulon	Amino Acids and Derivatives	Arginine; urea cycle, polyamines	Arginine_Deiminase_Pathway	Arginine pathway regulatory protein ArgR, repressor of arg regulon	270	ATGAATTTTGAXGAAXGXTTAGXTXAXTTACGTGAAXCXATXGXTAAAACAAGCTTTGAXTTTCGXTTTGAAXCXTTATTTGAXAAAGAAGAATGGATTXAXATGXXXATAXXACAXCGXAAACAATTAGAACGTGAATTXCXTAAATXTXTAGAACAAXAXGAXCAXTTACGTATXCCTTACXCTXCXGAAGAXCATATTCGTATGCGXXTGTATAATTXXGTTTATGATTXXAATGAAATTAAACATAATTTTAAXXCXTATATTTXA
EQ, SAP, XYL	Arginine pathway regulatory protein ArgR, repressor of arg regulon	Amino Acids and Derivatives	Arginine; urea cycle, polyamines	Arginine_Biosynthesis_extended	Arginine pathway regulatory protein ArgR, repressor of arg regulon	354	ATGAAXTCAGATCAATTATTAAAXXTXGCTGTCGAAGCAACAGAGAATAAAAAAGCAGAAGATATTATTTCTTTAAAXATGAAAGGXATTAGTGAXATGACXGATTATTTTGTAGTTTGTCAXGGXAATAAXGAAAAACAAGTTCAAXCTATXGCXCGTXCXGTXAAAGATGCAGCXAXXGAAGCXGAAATXGAAGTXAAACGAATGGAAGGCTTTAATGATGCXAGATGGATTCTTATTGATXTAXCTAATGTAGTXGTTCACGTATTCCATAAAGATGAAXGXGATTAXTATAATATTGAXAAATTATATXGXGATGCGCCTCTTGAXXXXTATAGACAGGTTGTTTATTAA
EQ, SAP, XYL	Chromate transport protein ChrA					1536	TTGCAAAAXTTTAAAGAATTAGGGXTCTCAGATAAGATGGCAGAAACCCTAXXATCXATGGGGTTCGATGAXGCCACTCCTATACAAAAAGAGAGTATCCCTCTTGCCTTAGAAGGCAAAGAXGTTCTTGGTCAAGCXCAAACAGGXACAGGTAAAACXGGTGCGTTTGGTATTCCAXTXXTTGAAAAAGTGGCAGACXAAGAAGGCGTACAATCATTAATCCTTGCACCAACAAGAGAATTAGCXATGCAAGTXGCTGAATCAXTXAXAGXATTTGCTAAAGGXCAAAAXGTACAAGTTGTTACTGTATTTGGTGGTATGCCXATCGACCGTCAAATCAAXXCXCTTAAAAAAGGACCXCAAATCGTXGTAGGTACXCCAGGTCGTGTGATTGATCAC…
EQ, SAP, XYL	Homoserine kinase (EC 2.7.1.39)	Amino Acids and Derivatives	Lysine, threonine, methionine, and cysteine	Threonine_and_Homoserine_Biosynthesis	Homoserine kinase (EC 2.7.1.39)	303	ATGAATACACAGAACGAACAACAXCAAAGAAAXCAACTTAAXTTTCAACGTAATTTTATTAATTTXCCXTTTTTAGGATTTGCXXTXGTCATXGCAATXTTAAATXTXGXXTTTCCTGATATXACTXTAATGATGACXCTATTTGGXXTGTTTTTCTTTTATAAXGCXGXTATTTTATTXGTAGCXTTTATXAAACATTAXAAACGTACTXXXATXXTAGCXTTAATATTAACXATTTTATCTATGGXATTATTTGGXXXATCAXTXTATTTATATGCXXXGXCAAATAATTTAXTTAACTAA
EQ, SAP, XYL	Homoserine kinase (EC 2.7.1.39)	Amino Acids and Derivatives	Lysine, threonine, methionine, and cysteine	Methionine_Biosynthesis	Homoserine kinase (EC 2.7.1.39)	656	ATGAAAXTXGCAGTTGTAGCAGCAAATGGXAAAGCXGGXCAACTXATTACXAAAGAAGCXXXXGAXAGAGGXXTAGATGTTACXGCXATTGTXAGAAGTGCTTCAAAAXTATAAAACAGTXXCXXATCAAGTXATXCAGAAAAAXATTTGTTXGATTTXACXACXGXXGAXATTGCAXAXTTTGAXGTAXTTXTXGATGCXTTTGGTGCACAAXXXGATGAAXATAAATTAXATGAXCAXAGTAAATCGTGCAXTXAXTGAAACATCTAXGTGATTTXGTAAGXAACAGXAACAAGCGTTTXXTXATTATXGGXGGXGCAGGTAGTTTATAXGTAGATGAAGCACATACXXXXAAGTTGATXGAXTCXCCXGATTTTCCTGAAXAATTTAAAXXXATTA…
EQ, SAP, XYL	ABC transporter ATP-binding protein					1611	TTGAAGAAACXXXAAXXXAAXTTAAGXACAXTXATXATTATTXTXGTATGTATTGTXGTGXTAXTTTCXXTAXTTATTACXAGTXTXTTGATXXGTAAXACAXTTAAAXAXXCTATXCATXAAACXXCTGAAGAGAAGGCTGAAGXXXTXXXTAXXACXXXXGCXCAXTCTXAXATTGTTXAAXXXXXTTTGAAAXAXXXXXXXAAXGAXXAXXXXATACAXXXXTATGXXTCTGAAATXXAAXXAXCXACXGATGTXAGTTTTATTGTTGTXATGGATATGAAXXGXATAXGAAAATCGCAXCCXAATXXXXAXXXXATXGGTAAXXAXTTTXAAGGXGGXGATGAAXCXXXXGCXXTXXAXGGTAAAGAXAXXXXXXCXXXXTCTAAAGGXACXXTX…
EQ, SAP, XYL	Shikimate 5-dehydrogenase I alpha (EC 1.1.1.25)	Amino Acids and Derivatives	Aromatic amino acids and derivatives	Common_Pathway_For_Synthesis_of_Aromatic_Compounds_(DAHP_synthase_to_chorismate)	Shikimate 5-dehydrogenase I alpha (EC 1.1.1.25)	762	ATGTCXATATTAAAAGTAGAAGGACTAACXAAAAXXTACGGXAACAGACATCXXCAACAAGAAGTATTAAAXGGGATXGATTTTTCAATXGAAAAXGGTGAATTTGTTACXATAATGGGXCCXTCXGGXTCXGGXAAAACAACAXTXTTAAACGTCTTXAGTTCTATTGATTATATXACGAGTGGCACAGTTGAAATXAAXGGTAAXAAAATAAATAAXATGAGTAAXAAXGCXTTAGCAGATTTTXGXAAAAAAGAXXTXGGTTTTATTTTXCAAAAXTATAGTGTXTTAXAXACAXTXACXGTXAAAGAAAATATXATGXTXCCTXTATCAATTCAAAAAATGTCTAAAXXAGAAAAAGAAAAXAATTATAATGAAGTXACAXAAGCXXTAGGTATT…
EQ, SAP, XYL	Shikimate 5-dehydrogenase I alpha (EC 1.1.1.25)	Amino Acids and Derivatives	Aromatic amino acids and derivatives	Chorismate_Synthesis	Shikimate 5-dehydrogenase I alpha (EC 1.1.1.25)	1434	ATGTTTAATGAATTTAAATTTATXTTXAGAAATAAAATGTTXATXXTAXCXCTTATAGCCATAGCXXXTATCCCXXTAXTXTATGTXGCAXTATTTGTAGGXTCXATXTGGXACCCXTATGATAAGACAGATCAATTGXAAATXTCTATTGTAAAXCAAGAXXAAXCXGCXAAXTTAAATGGTGAAAAAXTXACAATXGGXGATGATXTXGTAGAXXAATTAAAAGATAATGAXXAXTTTXAXTTCCAAGXAGTTTCXXAXAAAXAAGCXXXXXATXAATTXGAAAAAGGTAAXAGTGTXGGAACAATXATTXTACCTAAAGAXGCATCTAXXAAXGCAACGACATTAXTAGATXAAAATCCTAAAAAAATXAATTTAGAAACXCAAGTXAATCCXGGX…
EQ, SAP, XYL	Ribose-phosphate pyrophosphokinase (EC 2.7.6.1)	Nucleosides and Nucleotides	Purines	De_Novo_Purine_Biosynthesis	Ribose-phosphate pyrophosphokinase (EC 2.7.6.1)	285	ATGAAAATTTTAGTTGTATGTGGTCACGGTTTAGGAAGTAGCTTTATGGTGGAAATGAATGCACAGGAAGCTTTGAAAAATTTAAATGXACCATCAGAXATTAAAGTXGAACACAGTGATGTXATGTCTGCXAGXCCTGATATGGCAGATTTATTTATTTGXGGTAGAGATTTAGAAGAAAATACAAAGCACTTAGGGGACGTTATTGTTTTAGATAACATTCTAGATAAXGAAGAGTTACAAAATAAATTGAATGAGAAATTAAGTGATTTGAACATTTTATAA
EQ, SAP, XYL	Ribose-phosphate pyrophosphokinase (EC 2.7.6.1)	Carbohydrates	Central carbohydrate metabolism	Pentose_phosphate_pathway	Ribose-phosphate pyrophosphokinase (EC 2.7.6.1)	280	ATGGAGTATCAATATCCXATAGATXTXGATTGGTCAAATGAXGAAATGATGCAAGTTGTXTCATTTTTCAATGCTGTXGAATCTTXTTATGAATCXXAAGTAGAAGGXXAAXXATTAXTXGATCGCTACAAXCAATTTAAAAXAATXGTTCCTGGXAAAGCXGAAGAAAAACAGATTTTTAAAGAATTCGAAAAXAGTAGTGGXTATAAXAGTTAXCAAGCXGTXAAAXCAGTTCAAACTXACAXCAGATCAAAXXTTTTTTXXXGCAACXAXAAAATAA
EQ, SAP, XYL	Uroporphyrinogen III decarboxylase (EC 4.1.1.37)	Cofactors, Vitamins, Prosthetic Groups, Pigments	Tetrapyrroles	Experimental_tye	Uroporphyrinogen III decarboxylase (EC 4.1.1.37)	1449	ATGGCACAAAATAATATGAATCGTGGTCTXAAXTCTCGACATATTTCAATGATAGCAATTGGXGGXGCCATXGGTACXGGXXTXTTTGTXGCAACTGGGAATGTXATXTCTCAAGCTGGTCCXGGXGGCGCAATATTXGCTTAXTTXATTATTGGXGTAATGXTXTATTTCTTAATGTCXTCXATCGGXGAAXTAGCXACXTTTTATCCTGTTTCXGGATCXTTCAGTTCXTAXTCTACXCGXTTXGTXGATAXXTCATTAGGXTTTACGATGGGXTGGXTATATTGGGCAATATGGTTACTXGTAACGAGXGTTGATATXATTATXTCTGCAAGXGTACTTTATTATTGGGATGXXTTTCAATTXTTXXXXCCAXTXACXTGGAGTATTATCTTTTTA…
EQ, SAP, XYL	Uroporphyrinogen III decarboxylase (EC 4.1.1.37)	Cofactors, Vitamins, Prosthetic Groups, Pigments	Tetrapyrroles	Heme_and_Siroheme_Biosynthesis	Uroporphyrinogen III decarboxylase (EC 4.1.1.37)	1176	ATGTTAGAATTTGAACAAGGATTTAATCATTTAGCGACGTTXAAAGTCATCGGTGTAGGGGGCGGCGGTAAXAACGCTGTAAACCGTATGATTGACCATGGTATGAATAATGTTGAATTTATTTCAATXAATACGGATGGACAAGCTTTAAACXTXTCTAAAGCTGAXXCTAAAATCCAAATTGGTGAAAAATTAACACGTGGTTTAGGCGCTGGXGCXAACCCXGAXATTGGTAAAAAAGCTGCXGAAGAXTCXCGTGAACAXATTGAAGATGCTATCCAAGGXGCAGATATGGTATTCGTAACTGCTGGTATGGGTGGCGGTACTGGTACTGGTGCTGCXCCAGTXGTAGCAAAAATTGCTAAAGAAATGGGXGCATTAACAGTXGGTGTXGTXACA…
EQ, SAP, XYL	Osmotically activated L-carnitine/choline ABC transporter, substrate-binding protein OpuCC	Stress Response	Osmotic stress	Choline_and_Betaine_Uptake_and_Betaine_Biosynthesis	Osmotically activated L-carnitine/choline ABC transporter, substrate-binding protein OpuCC	387	ATGAAAAGXGGTATTCGTACTACXCTTXTAXTXTTXAGTXTTATACTCXTXATXXGXGAGTTXGTTTAXGGTATTCCXTTXCTTGGTGGXAGCATTATTCTTAGTTTTGGTTGGCAACCXTTXCTXATTAACGCXCTAXTXTACXTTXTAAXXATGATXATAXTXATXGTAGATAAACAAAACTCAATTAAACCXATGATGXTTATTCCXTTATTAGGTXTTATXGGTTCXTTCATTGCXTTTXTACCTXTXXTXGGTATGGTXGTXCATTGGATTTTATTCTTTTTAATGCTXTTXTTTATXTTCXTXXTXTTXTCXACXCCXCTXTATGTAXCTAACAAAAATGCAAAAGTAXTXTATACXGAAXATAGAXXAAXTXATAAXTAA
EQ, SAP, XYL	Manganese-dependent inorganic pyrophosphatase (EC 3.6.1.1)	Phosphorus Metabolism		Phosphate_metabolism	Manganese-dependent inorganic pyrophosphatase (EC 3.6.1.1)	798	ATGGCAGTAATTTCAATGAAACAATTXCTAGAAGCAGGXGTTCACTTXGGTCACCAAACACGXCGTTGGAACCCAAAAATGAAAAGATACATTTTCACTGAAAGAAACGGTATTTACATTATCGATTTACAAAAAACAGTGAAAAAAGTAGAAGAAGCTTATAACTTCATTAAACAAGTATCAGAAGATGGCGGAAAAGTTTTATTCGTTGGTACGAAAAAACAAGCACAAGAXTCAGTXAAAGCTGAAGCAGAACGTGCXGGTCAATTCTATGTAAACCAAAGATGGTTAGGTGGAATCTTAACTAACTATAAAACAATTTCTAAACGTATCAAACGXATCTCTGAXATTGAAAAAATGGAAGAAGATGGCTTATTCGAAGTATTACCTAAAAAAGAA…
EQ, SAP, XYL	Malonyl CoA-acyl carrier protein transacylase (EC 2.3.1.39)	Fatty Acids, Lipids, and Isoprenoids	Fatty acids	Fatty_Acid_Biosynthesis_FASII	Malonyl CoA-acyl carrier protein transacylase (EC 2.3.1.39)	525	ATGGAAGATXTAAAGTTATTGTTAAATGAATTAAAXXCXXAATCTTTXTTTAAAGCXXATGAATTATGXXTXATXGGTTGTTCTACATCXGAAGTAATTGGTGAACGXATXGGTAGTGTAGGTTCTATGGAXGTAGCXCAAGAAATATTTGAAGCATTAAAXXAAATTGAXAATGAXACAXXXGTTTCTTTTGTATTTCAAGGXTGTGAACATATTAACAGXGCAXTAACXATXGAAAGXTCXAAXTTCAAXCCCCTTACXATGGAAGAAGTXXCXGTXXTACCAGATGTTCATGCXGGTGGXAGCTTAGCAACTTATGCXTACCAACATATGXAXGATCCAATGGTTGTTGAACXXATAXXXGTXCCXAAAGGTATTGATATTGGTCAAACXTTAATT…
EQ, SAP, XYL	Malonyl CoA-acyl carrier protein transacylase (EC 2.3.1.39)	Cell Wall and Capsule	Cell wall of Mycobacteria	mycolic_acid_synthesis	Malonyl CoA-acyl carrier protein transacylase (EC 2.3.1.39)	990	ATGAAGTTTATTAGTAAXAATGATATTACAGATCCAACATTAAATTTAGCAATGGAAGAATATGTXTTAAAAAATATGCCXAAAGAXGAXAGXTATTTTXTATTTTATGTXAATAGACCXTCXATTATXATTGGXAAAAAXCAAAATACXATTGAAGAAGTXAACXAACCATATATTGATGXACAXXXTATTGATGTTGTXAGACGTATATCTGGTGGXGGXGCXGTTTACCATGATXXAGGXAATTTAAAXTTXAGTTTTXTAACXGATGATGATGGTAACAGXTTCCATAATTTXAAAAAATTXACXGAXCCAATTGTTGAAGCATTAAAATCGTTXGGTGTTGATGCTGAAATGAXTGGTAGAAATGATATTCAAGTAGGTAAXGCXAAAATXTCA…
EQ, SAP, XYL	Integral membrane protein					610	TTGTCACXTXTAAXAATTAAACCTGCCTATCCXGAATTACAAAAXGGTGGXTATTTTAACXTATTAGCAATTGATGAXATGGCCAAAGTCTTTTTCAATACAGAGXATGAAXXTAAACTTGAACAAGGCATGCAAAATXTATGGCGACAAAATGGCAATCGXTTTAGCTAXAACAACACGATGATTGCTTTTGTAXATGGTCAACCXGCXGGTGCTATCTCTTGTCTXCCTTATGATAXGCTTGAAAGTCAGACATTAGCXACTGTXXAACAGATAGTAAAAATACAGAAACTXCAAATXGTGCCTCAGTTCATCAATAACTTTAAAGCTATAGTCGCTTTGATTAATTTAGATGAAGGTAGTTCAGGAGAATATCATGTAAGCATGCTTGCCACACTT…
EQ, SAP, XYL	Cysteinyl-tRNA synthetase related protein					342	TTGCAAAATAAXTTTXTXATTTGTGATGATTGXCAXGGXGTXXATTGTAAATCATTAGAAAAAAAGTTGACGAAATTAGACCCTGAAGCTGAAATAGAXATTGGCTGTCAXTCXTATTGTGGXCCAGGXXGXCGAAAAACXTTTGCXTTTGTTAATAAXCGTCCXCTXGCTGCACTXACAGAAGAXGAACTCATGGAAAAAGTXXTXAAACAXTTACAAAAACCXAGAGATCCXGAAGAAGAAGAXCGXTTGAGAXAXCGTAATGAXXXXCGTAAACGTCGTAAAGAAGAXCAAGATAGAAAAXTXAAAGAGAAAXTXGCXCAXCGAAAAAGTXCGXAATAA
EQ, SAP, XYL	Transport ATP-binding protein CydD	Respiration	Electron accepting reactions	Terminal_cytochrome_d_ubiquinol_oxidases	Transport ATP-binding protein CydD	210	ATGAAAAAAACAGTAATCTTAAACCTTTTGTTTTTAATATTATTCATXATTTTTGCTTTAGCATTTTTCACTAACTTTTTTGGTAGTXXGGCGATATATGTCATTATTATTATGCCTATTTTAATGCTAGTCATTGGGGGTTATGTATTCAAAACCAACTTCAAAAAGTATAACCAAAATGATTTCAACAATAATCATCGCTTAAAGTAA
EQ, SAP, XYL	Transport ATP-binding protein CydD	Respiration	Electron accepting reactions	Terminal_cytochrome_oxidases	Transport ATP-binding protein CydD	186	ATGGAACAGTATACAAAAACAGAATTACAACAAAGTAGGGAACAAATACGCTCGCTTTTAACAAAATGTTAAAAATCGCTGACGCAATTAGAACAAAAAGGAAATCCAAATAGTCGAACGACATTATTAAAAAATAGAATTCAAGCATTAGAAATTGCGTTAACATTGATAGATGAACAATTATAA
EQ, SAP, XYL	transcriptional regulator					1293	ATGGAGXAGACAAAGAAAGGTAAXGCTTGGGCATTGATXCCXTTXXTCXTATTTGTXGGTXTXTTTTTAGGTGTXGGTATXXGTACAGGXGATTTTXCAACAATGCCXXTAAATGTAGCTATXXTAGTAGCXTCTATTGTXGXXTTXXTXTTAAATAGAAAAGAAXCXTTTCATAAAAAAGTXGAAGTXTTXACAAAAGGXGCXGGXCATTCXAATATTATTTTAATGATGCTCATXTTXXTAXTXGCXGGXGCCTTXTCTCAAACXACTGAAGAXATGGGXGGCGTXCAATCTACAGTTAATTTAGGAXTXTCAXTXATTCCAGAXAATTTAATTATCGTAGGXTTATTTATXATXTGTATGTTTGTXTCXCTTTCAATGGGXACXTCTGTXGGXACX…
EQ, SAP, XYL	Programmed cell death antitoxin YdcD	Regulation and Cell signaling	Programmed Cell Death and Toxin-antitoxin Systems	MazEF_toxin-antitoxing_(programmed_cell_death)_system	Programmed cell death antitoxin YdcD	819	ATGAGTGTATATTTTGCTGAATTXTTGGGAACAGCAATATTAGTATTATTTGGGGGTGGCGTTXXTGCCAACGTXAATTTXAAAXXAAGXXXTGGTAACGGTGCXGATTGGATTGTXATTGCXXXAGGTTGGGGXCTTGCXGTXACXATGGGXGTXTATGCTXXXGGTXAXATXTCXGGXGCGCATTTAAATCCXGCXGTTACXTTAGCGTTCGCXATGGACGGTGCXTTAAGXTGGXGTATGGTXCCAGGXTAXATCATTTGTCAAATXCTXGGTGGTATCATCGGTGGTAXTTTAGTTTGGTTAATGTAXTTAGCXCAXTGGAAAXXAACXGAAGAXXAAGXXXCAAAATTAGXTGTXTTXTCTACAGCACCAGCAATXAAAAATTACTTTGCCAAC…
EQ, SAP, XYL	Manganese ABC transporter, inner membrane permease protein SitD	Membrane Transport		Transport_of_Manganese	Manganese ABC transporter, inner membrane permease protein SitD	387	ATGAGTAATTTTTGGTTTATAGCGTTAGCAGXATTAATAATXATCATCGCTTACATGCTAATCAATTATCTTCTTAAXAAXAGAGCAGTCACAGAATTAAACCAAAATGAATTXCATAATGGTTTGCGXAAAGCTCAAGTTATTGATGTAAGAGAAAAAGTGGATTATGATTACGGXCACATXAAXGGTGCACGTAACATTCCAATXACXATGTTTAAXCAAAGATATCAXGGXTTGAGAACAGATCAACCTATTTATCTXTGTGATGCXAATGGCATTGCXAGTTATCGTGCXGCTAGAACATTAAAGAAXAATGGXTATAXAGATATCTACATGTTAAAAGGTGGATATAAAAAATGGACTGGXAAAATTAAXTCXAAAAAATAA
EQ, SAP, XYL	Competence/damage-inducible protein CinA					634	ATGATAAAAGAAGCXGTXGTTGAAACAATTCAACAAGTTGAACAAGCAATXAXCAATGGTGCTXATCGTATAGAAXTXTGTGATAATTTXAGTGTXGGXGGXACXACACCTAGXATCGGXATGXTXGAAATXGCXACAGAAATXTGTCATXCXAAXXAXGTTGAAATXGCAGTAATGATTCGXCCXCGTGGXGGTXATTTXGTXTATAATTTATATGATTTTGAAATCATGCAACGXGACATXAAAGCAXTXAAACAAXTXAAXGTAGATTAXTTTGTATTXGGXTGTTTXACXGAGGATXXXGTXTTAAATGAATGGCAAATGAAGACXTTGAAXAAXCTXGCXXCACCTXTACCXXXXGTXTGTCATATGGCXTTXGATGAAATTCATXTACATGGX…
EQ, SAP, XYL	Scaffold protein for [4Fe-4S] cluster assembly ApbC, MRP-like					1344	ATGTCCACTXXAAATCTAAGATGTCTTXXGCTCAAAATXATTATGXAATGXTXGAXTTAXCXCAXCXTAATACAAGCATTTXTAATCTTTCTXXTATTATTCATATATXGAAAAXACTTATTCTTATGATGCAATAAACAATGCXTTAAATAAXCTTGTTGAAAATTTTGATGCATATAGAATTCATATAAXTAATGAAXXXGGXGAACXAAAACAATXTXTTGCTGACTATGAGAAACAACXXTTTXAXTTCXAATACTTCCCATTAGTTGAATTTACAGACGAXGXTCAAGTGAACTATAAXXXTTGGATTXATXAACAAAAAAXXAAATGCTTATTTGAXTTAAATXXXGATTTATACGAXTTTAXAATXGTAAAAAAXCCXGATGGXAAXCATTG…
EQ, SAP, XYL	Predicted transcriptional regulator of pyridoxine metabolism	Cofactors, Vitamins, Prosthetic Groups, Pigments	Pyridoxine	Pyridoxin_(Vitamin_B6)_Biosynthesis	Predicted transcriptional regulator of pyridoxine metabolism	678	ATGTATAAAGCTATTATXTTTGATGTXTATGGXACAATXTTTGATATGTCATCXXTAGAAAAXGATATGXXTCAATTTGATGAXGXAXXAGCAXCATCXATTTCAXAACTATGGCGAAAAACXCAATTAXAXCATATGTTTTTAAGACAAATTATGCAXCGXTATATTCCXTTTGATGATTTAACTAAAGATGCTTTXCGXTATGTAXTXGATGAACATAAAATXCAXTATAATAGXGAXGAXXTAAATCAATTXTTTGATGCXTTTTTAGATTTAXATTATTTTAAXGAAATXCCAXGXGTACTTTCXXXTTTXAATGXXAAAXXTTTXGATATXGGTXTACTXTCXAATGGXAATGATAGTATGTTAATGCCXTTAGTCGAXAATTCXAAAATCAGT…
EQ, SAP, XYL	COG0488: ATPase components of ABC transporters with duplicated ATPase domains	Cofactors, Vitamins, Prosthetic Groups, Pigments	Folate and pterines	Folate_Biosynthesis	COG0488: ATPase components of ABC transporters with duplicated ATPase domains	501	ATGGAXTTTACAATTAGAGCXTTGXCXGAAGAAGATXXXCAXGGTAAAGCXAXXGTXCATTAXGAAAGTTGGXTXXAAACXTAXXATXAXATAXCTXAXAATGAXTAXXTAGAAAAXCTTGATAAAGAAXAXTTTATCAAGXAGTCCTCCTTXCATGATXTACCXACXTTAGTTGCXATTGTTAAXAAXGAAXTTGTAGGTTTTATXXCXTATGGXAAXACAXAAXCXXXXXCXXXXTCAGAXGATTGGAGCGAAATXTXCGCATTATATCTATTAGAAGXATATCAACGTCATATGATTGGCTXTGCXXTAACACAXCGTGCATTAGAXTTATCTTATCCAGATAATGTXAXGCTATGGGTXGTAGAAGAAAATXXXAATGCCATXXATTTCTATGAA…
EQ, SAP, XYL	Perfringolysin O regulator protein PfoR					1077	ATGATTCAAGTXAAAGCACCAGGXAAGCTATAXATTGCAGGTGAATAXGCAGTTXXXGAACCTGGATATAAATCXXTATTAATXGCAGTXGATCGXTTTGTAACTGCTTCTATTGAAGATTCAAATGCXXCTCAAGGXACXATACATTCTAAXACXTTACATCATGAACCAGTXACXTTTCAAAGACGTGAAGATAAAATXGTXGTTTCAGATXTAXATGCXGCXAAACAATTGAAGTATGTCATXACAGCAATTGAAXTXTTTGAACAATXTGTXXGXAGTAAXAATATXXXTTTAAAACATTTCAATTTAACXATTGATAGTAATTTAGACGATXCAAATGGXCATAAATATGGXTTAGGTTCTAGTGCAGCTGTXXTXGTXTCAGTXGTXAAAGXT…
EQ, SAP, XYL	FmtA protein involved in methicillin resistance	Virulence, Disease and Defense	Resistance to antibiotics and toxic compounds	Methicillin_resistance_in_Staphylococci	FmtA protein involved in methicillin resistance	906	ATGGAAGCAATTCAACAXATTCATCATATTTCAGCAATTGTAGGTAATCCAGAAGAAAAXATTCAXTTTTATAGAGATATATTAAATTTXAAATTAATTAAAAAAACXGTXAATTXXGATGAXCCXTCXACXTATCATTTATATTTCTCGAATGGXAAXGTXGATAATGGXACGATXTTAACGTTTTTCAATTGGCCAAATGCXCATAAAGGTCGTATTGGXXXXGGCCAAGTXGAAXGXATTGCXTTTAGAATTCCAAAAGAXXCTATXGXXXCTTGGGAACAACATTTACXAGXAAATXAXATAAAXGTAGXAAXAACXCAXTTATTXGATXXXGAAACXTTAGAGTTTGAXGATATACATGGTTTGCCXTTXGCAXTXGTTGAAGCAGATGXXGAX…
EQ, SAP, XYL	SSU ribosomal protein S20p	Protein Metabolism	Protein biosynthesis	Ribosome_SSU_bacterial	SSU ribosomal protein S20p	1650	TTGXXXAAGAXAACACGTAXXATAGAGGXGTCGAATAATATTAAATATTCXCAATGGAAAGAXAAAXTAGATTGGCCAGTXTTTXTXATTAGCGGXGGCXTACTTGTXTTATTTGTAXTXATGTCATCAXTATTTACTAXXGCAACTTCGXATTTCGTXCAAAAAGGXTTTXAACTTTCAATTXCATATTTXGGTGCXTTTTGGCAAGTTTTAXTXCTAGCAACATTTGCXGTAGGTGCXXTTTTAGCXTTTTCAAAXTATGGXCGTGTXAGACTXGGXAATGCTTCTAAACCTGAAATGXGTTAXTTCAGATGGGCXGCXATTGTXATXACATCXGGXTTAGGCGCXGGXGCTATXTTTTGGGCTGCXGCXGAACCXATGTATTATTTTATXGATGTX…
EQ, SAP, XYL	Nitroreductase family protein					459	ATGAXTXAXAXXXATAXXTCXAAAAXXTTXTTTXTXTTXTTXGGXXTXXTGTCATGGTTATCAGXXATXATTXTATTXATTXTACCXAXXXTAXCXCCXTATCAAXATTXTATTXAAXCTXAXXXTGGTXTGGCXXXCGGTTGGATTATTGTXXTACTTGCXTTTATCACXCTATTTTATXTXGCXATTXTXATXCTXGATATXTATAGXCCXATXGCXACACAAGTXXTXCAATTTGTAXTGTTAACXGTXGTXATTXTTTGTGCXGTACCGTCXATXACTGCXTTTATXXTXGCATCATTXGTTXTAXATATTAGTATXXTTGAAATATTTATTCCAATTGTACTTGTTATATTAGCAAGTATGCTXCATATCTTATGGTTXXCAATTCCATTTATX…
EQ, SAP, XYL	Histidine kinase of the competence regulon ComD					462	ATGGATCGCATTAAATGGGAAGAATACTTTATGGCTCAAAGTCATXTXTTGGCXTTACGTTCXACTTGTCAACGTTTATCXGTTGGCGCXACXATTGTXAAAGATAATAGAATCATXGCTGGXGGXTAXAAXGGXTCXGTTTCXGGXGAAGTTCATTGTATTGATGAXGXTTGTTTXTTAGAGGATGGXCATTGTATACGTACAATACAXGCTGAAATGAATGCATTACTACAATGTGCXAAACAAGGXGTXTCXACAGAXGGXGCAACXATXTATGTXACACATTTCCCTTGXXTXAATTGTACGAAATCAATXATXCAAGCTGGTATTXAAACAATTTATTACGCTGAAGAXTATCACAAXCATXCATATGCXTTXAAGXTAXTAXAXCAATCAGGT…
EQ, SAP, XYL	Rossmann fold nucleotide-binding protein Smf possibly involved in DNA uptake	Clustering-based subsystems		Conserved_gene_cluster_associated_with_Met-tRNA_formyltransferase	Rossmann fold nucleotide-binding protein Smf possibly involved in DNA uptake	1212	ATGACAXTGGAXGATTTXAAAAAXAACTATGTAAAXAXAGGTTCAAAAGCXTATATTAAAATTATXGTTGCXCTXTTCATTTCAGGATTXACTATXTTTTCAATXCTATATAGXGTTCAACCATTXATXCCXCAXTTXACAXAATCXTTTAATGTXAGXGAAACTGTTGCXAGTTTXGCXTTGTCXGCAGCAACXXTXACXTTAGCTXTTGCTATGTTATTTTTXGGTGCAXTATCXGAAGTXXTXGGXCGXAAACCTATTATGATXTTTTCTGTXATXTCXGTGTCAXTXTTAGCXXTAGTGCAACCXTTXATTXCAGATTTXAAXACXTTCXTAATTGTXAGXXTXATACAAGGXATXTGTTTAGCAGGXTTACCCTCTATXGCXATGGCXTATATX…
EQ, SAP, XYL	Thioredoxin	Protein Metabolism	Selenoproteins	Glycine_reductase,_sarcosine_reductase_and_betaine_reductase	Thioredoxin	408	ATGGCGAAAATXTATTTTGATGCXGCTACXGCXGGTAATCCXGGTGAAAGTGCXTGTGCXGTTGTCATAGTAACAGAXXAXGAAXGXXTTCAXTATXXXAXXXXTTTXGGTXTAATGGATAAXCATAGTGCTGAATGGGCXTCGTTXXTGTTTGCXTTXGAAXGTGCTGTXAAACAXXAXXTXACXACXGCXXTAGTXTATACXGATTCXAAAXTXATXGAAGATAGTTTXAATAAXGGXXGXGTAAAAAATGAXAAATTCAAACCTTATTAXXXTGAAATGTTAAAATTAGAACAACAXTTTGAXTTACTTTTTGTXAGXTGGXTXCCTAGAAAXCAAAATAAXGAAGCXAATCATCATGCTAAAAATGXACTXTATAAAATXACXAAAXATAAXAAA…
EQ, SAP, XYL	Thioredoxin reductase (EC 1.8.1.9)	RNA Metabolism	RNA processing and modification	Wyeosine-MimG_Biosynthesis	Thioredoxin reductase (EC 1.8.1.9)	752	TTGAATTATAAATTAATTAATGAACAAACGATTATGATXTATTTTGAAGAXCXXATTGATCCTGATACXTTTXAAAAXGTACAXCGXXTXGAACAXTATATTAAAGXXCAAAAXAATCCAGCXATTATXGAAXTAGTXXCTTCGTATCGXGCAATTATGTTXACXATTGATATCACTXAAAGTGATXTXACXXAXATAATTAAAGXGCTTAAXTTAXATCAAXTXGAXATAACAAAATTTAAGCTGATACAGGACCTACAXCAACACXAAGCCAATTTAAAATTTTAAATATACCXGTXTTXTATGGTGGAXXXXATGGXCAAGATATXXAAGAXGTXGCXTCXCATAATXATTTAACTXCXXAAGAXGTTATXCXAXTACATACTGAAAATACXTAXX…
EQ, SAP, XYL	Thioredoxin reductase (EC 1.8.1.9)	Protein Metabolism	Selenoproteins	Glycine_reductase,_sarcosine_reductase_and_betaine_reductase	Thioredoxin reductase (EC 1.8.1.9)	1428	ATGAGAAATTTCACTAAACAATATATXAACGGAGAATGGXTTGAAAGXACXAGTGGAGAAACACTAGAAGTXATTAATCCAGCXACAGAAGAAGTAGCXGGTACAATTGCGAAAGGTAATAAAGAAGATGTTGATAAXGCAGTAGAXGCXGCAGAXAATGTXTATXTAGAATTTAGACACAGXTCAXTXXAAGAAAGAAGAXXAXTATTAGATAAAATAGTACAAGAATATAAAAATAGAAAAGAXGATXTTATAGAXGCAATTACXGACGAATTAGGTGCXCCTXTATCXGTATCXGAAAAXGTACATTATCAAATGGGACTAGATCACTTTGAAGCAGCACGTGATGCATTAGATAATTTTGAATTTGAAGAACGTCGTGGXGATGATTTAGTTGTX…
EQ, SAP, XYL	Thioredoxin reductase (EC 1.8.1.9)	Sulfur Metabolism		Thioredoxin-disulfide_reductase	Thioredoxin reductase (EC 1.8.1.9)	1611	ATGACAAAATTTATTTTTGTAACTGGTGGAGTTGTTTCTTCATTXGGXAAAGGTATCACAGCAGCATCTTTAGGAAGAXTATTAAAAGATAGAGGXXTAAAAGTAACXATXCAAAAATTXGATCCATATTTAAACGTAGAXCCXGGXACGATGAGTCCATATCAACATGGTGAAGTTTTTGTXACXGATGATGGTGCAGAGACAGACTTAGACTTAGGACAXTATGAAXGATTTATXGATATXAAXTTAAATAAATATTCXAATGTXACXGCTGGTAAAGTXTATTCTCAXGTATTGAAXAAAGAXCGTCGTGGTGATTATTTAGGXGGXACAGTACAAGTTATCCCXCATATXACXAATGAAATXAAAGAXCGTTTACTTTTAGCAGGXGAAAGXACA…
EQ, SAP, XYL	Phage lysin, N-acetylmuramoyl-L-alanine amidase (EC 3.5.1.28)					201	GTGAXTCAXXAXATTAATAXXTTTTATGAXGTGCAGCAACTCCTTAAXAAATTTGGXTTTATCGTXTATTTTAAAGATAAGGCAGACATGTATGAAATGATGGAACAAGAAATAAAATCATTATACGATTATAAATTATTAACAAATGATGAATATTTGAAATGTATATTAATTATTAATCAAAGAAGAATGAATAAATAA
EQ, SAP, XYL	3-isopropylmalate dehydrogenase (EC 1.1.1.85)	Amino Acids and Derivatives	Branched-chain amino acids	Leucine_Biosynthesis	3-isopropylmalate dehydrogenase (EC 1.1.1.85)	945	ATGGCTGAACAAGTGGATTTTGATXTXGCAATTATXGGTGCXGGXCCAGCAGGXATGACTGCTGCAGTTTATGCATCXCGTGCXAATTTAAGCACAGTAATGATTGAACGTGGXATGCCXGGTGGACAAATGGCAAAXACXGAAGAAGTTGAXAACTTCCCAGGATTTGAAATGGTAACAGGTCCXGACTTATCXACXAAAATGTTTGAACATGCGAAAAAATTTGGTGCXAAATATCAATATGGXGATATXAAATCXATXGAAGATAAAGGXXCXXATAAAGXXATXAACCTTGGTAATAGTGXAATTACXGCXCXXGCXGTXATCATXTCAACAGGTGCAGAATAXAAAAAAATTGGTGTXCCXGGTGAACAAGAACTTGGXGGXCGTGGXGTAAGT…
EQ, SAP, XYL	3-isopropylmalate dehydrogenase (EC 1.1.1.85)	Amino Acids and Derivatives	Branched-chain amino acids	Branched-Chain_Amino_Acid_Biosynthesis	3-isopropylmalate dehydrogenase (EC 1.1.1.85)	1086	ATGATGACXAAGAAAAATTATCCXGAAAAAATGAATGCTGTTGTAGCTTATGCACCTGGAGAATATAAATATGAAACXGTXGAXACGCCAACAATXGAXAATCCTAAXGAAATTGTXGTXAAAGTAGAAGCXTGXGGXATXTGXGCAGGXGATATXAAAGCXTATGATGGXGCACCXAGXTTTTGGGGTGATGAAACACAGCCXTCATAXATXAAXGCACCXATGATXCCXGGACATGAATTTATXGCACGXATTGTAGAAAAAGGXGATGAXGTTACAGATTTTGAAATTGGTGATCGTGTXATTTCTGAACAAATXGTACCTTGTTGGGATTGTAGATTXTGTAAXCXTGGXXAXTATTGGATGTGTGAAAAACATGATTTATATGGCTTCCAAAAC…
EQ, SAP, XYL	Foldase protein PrsA precursor (EC 5.2.1.8) @ Foldase clustered with pyrimidine conversion					1065	ATGTTAAATGAAGCTAAATCXTTTATXXAAACAATGXATAAAGAATTAAXTTAXGATGAACATXXTAXATXAGAXAGAATTAAAGAAATTGAAXXXGCTATTCAAXCAAXTGGCACXTATGAACATACAXTTGAAGAAXTXACTTATGGXGCXAAAXTGGCXTGGAGXAATTCXAATCGTTGTATTGGXCGATTTTTTTGGXATTCATTAACTGTXGCXGAXGCAAGAXAXATXCAAACTGAAGATGAATTTATAGXXXCAATTGAAAATCAXATXXXAAXTGCXACAAATAATGGAAAAATCAAACCTTATATCACXATXTTTTCAXAGXATXAXCCXCCXCAAATTTATAATAATCAATTAATCAGATATGCAGGTTATXXAGATXXXGGXGAXCCX…
EQ, SAP, XYL	Intramembrane protease RasP/YluC, implicated in cell division based on FtsL cleavage					1383	ATGAAAXTGGAAXTATTAXAAAAXATTGAXXAXXAXGCXCAAXAACXXCCXXAXXXXXXTGCXTTXCAATTTGATGXXXXAAAXXXXAXTTATAAAXXXTTAXAAXXAAATATXGAATXXGTXXTXGAAXAXXTXXXXXXTATTCCTXXXXATCAATXTGTXGCXXTXXTXATGAAAXACCCTATGXXXACAATXXTXTATTATTXXGCXTTGXTXAAXAAXXAXTGTATTCCXTGXATAXTXGATTTTCXATGGTCACAAGXXCAGATAXAXACAXTAXTAXAXCATTAXGGXATTXCXTATXTAATXAATXAXGAAXXAGAAXTXATATTAAXTAAXCAXATTXAAXAXAATCAAXTXAAGTGGCATGAXGATXTATTACATXTTGGXTTTACTTCX…
EQ, SAP, XYL	Hypothetical protein SAV1831	Cofactors, Vitamins, Prosthetic Groups, Pigments	Tetrapyrroles	Experimental_tye	Hypothetical protein SAV1831	587	TTGAAAAATATGTTTATTATACATGGTTAXCAAGCXXXTACTGAXAGTCATTGGTTTXAATGGTTAGCTACXXAAATGAAAXCXTXTGATTATXAXXXXGAAXTCXTAXATTTACCAAATXCAAATXATCCXGATXTAGATXAXTGGXACAXAGCAXTACAXAATAGTXTXXXACATAAAXTXAATTCXGAAACXXTXATTGTXGCTCATAGXCTXGGXGTXXTAACXGTXCTTAATTATTTATCAAAAGTXAACTTXXTCAXTXCCCGCATATTAAAGGGXTXTTTTTAXTTTCAGGXTTTAATGAAXCATTAXAXAATTTACCAGAATTXGATTAXTATATCAATCAAACXXAXGTTCAXXTTGATXXXATTAATGCXCAACATATXATXACXATXG…
EQ, SAP, XYL	Cell division protein FtsA	Cell Division and Cell Cycle		Bacterial_Cytoskeleton	Cell division protein FtsA	945	ATGCTTGATTTTGAAAAGCCGCTTTTTGAAATAAAAAATAAAATTGAATCXTTAAAAGAATCTCAAGAAAAXAATGATGTAGATCTXCAAGAAGAAATTGAXATGCTXGAAGCTTCTTTAGAXAGAGAXACTGAAAAXGTATATACAAACCTTAAACCATGGGATCGTGTGCAATTAGCXCGTTTACAAGAAAGACCXACATCTTTAGAXTAXATXCCXTATATATTTGATTCATTCATXGAATTXCATGGXGATAGAAATTATAGAGATGATCCXGCAATGATTGGTGGCATXGGTTATTTXAATGGXCAAGCXGTTACTGTAGTXGGACAACAACGTGGTAAAGATACXAAAGATAATATTTATCGTAATTTTGGXATGGCXCATCCAGAAGGTTAT…
EQ, SAP, XYL	Cell division protein FtsA	Clustering-based subsystems		Bacterial_Cell_Division	Cell division protein FtsA	423	GTGGCTAAAAAAGTAGAAAAAGTAGTTAAATTACAAATTCCTGCAGGTAAAGCAAATCCAGCACCACCAGTTGGTCCXGCATTAGGTCAAGCAGGTGTGAATATTATGGGATTCTGTAAGGAATTCAACGCACGTACACAAGAAGACGXAGGTTTAATCATXCCGGTAGAAATXAGTGTTTATGAAGAXCGTTCATTTACATTTATTACAAAAACACCACCGGCTCCAGTACTACTTAAAAAAGCXGCXGGCGTTGAAAAAGGTTCAGGCGAACCTAATAAAAACAAAGTXGCXACAGTAACTAAAGATCAAGTACGTGAAATTGCAAACCAAAAAATGCAAGATTTAAACGCTGCAGACGAAGAAGCAGCTATXCGTATTATCGAAGGTACTGCTCGT…
EQ, SAP, XYL	Cold shock protein CspA					300	ATGAATGTAACAAGTGAACAXCGXGXXGATGTXXAXGAACATXXAXAXXAAGAAAAATATXTXATATTTGGTTATACACCAACXTGTGGXACXTGTAAAGTTTCXGAACGXATGTTAGATATXGCXAATGAAATTTTGAAAXTACCAATTACAAAAATXGATTTGAATTTTCATCCTGATTTTAGXCAAGXGCAXGAAATACAATCTGTACCTGTGXTXATXXTGATGTCXAAAGGTXAAGAGCAXAAAAGAATTTACGCATTTCAATCXGTXCCTTATTTGTTAGAAAATTTAAAATAG
EQ, SAP, XYL	Iron-sulfur cluster assembly protein SufD					276	TTGGTAAAAAATCAAAAAATXAACAATGCGGCATATGACCAGTTGAATAAAGATGCTGATAGGATTCTCCAACTTATXAAAGTACAAATGGATAATCTXACXTTACCTCAATGCCCXTTATATGAAGAAGTACTXGATACACAAATGTTTGGATTXCAAAAAGAAGTAGATTTTGCTGTXCAACTTGGTTTAGTXGATAXAGAAGTGGGCAAAGATTTAATGCTXCGATTAGAAAAAGAACTTTCTAAATTGCATGAXGCATTTACTAATGTTTAA
EQ, SAP, XYL	CoA-disulfide reductase (EC 1.8.1.14)					808	ATGGGAGAAACAGTTTTATATAATAATGACAAGGAGTTGGTGACAGTGAAAGTAAAATATATTGATAAGCGTCACTGGCGTCGXATCATTGAXAXAGAXTATACAGAXGTCAAAGTXAACAAXAAXAAGTTCAAXGGTATTATTGGTTTGGTXACXATGAAAAAAGTACGXGAACCATTAGAGGTXXCAGTXGTXGGXCAAAATATTATTGTTGCXGATGATAACTATCAATGGXTACAAATCTTXCCXGAXAAAAAACGXTATAGTATTACAGTGATGXTAGATGACAAGGGCAACCCATTAGAATATTAXTTTGATATAAATATXAAGAATGTTACACAAAAAGGAAAXGCACGTACAATXGATTTATGTTTAGATGTACTTGTATTXCCAAATGGG…
EQ, SAP, XYL	Histidinol-phosphate aminotransferase (EC 2.6.1.9)	Amino Acids and Derivatives	Histidine Metabolism	Histidine_Biosynthesis	Histidinol-phosphate aminotransferase (EC 2.6.1.9)	495	ATGGCGCAAATTACATTXAAACAAGAACCAATTACXTTATTAGGXTCACAAGTXAAAAAAGGTGAAACAGCACCAGATTTXACXGTGTTAGAXAATGATTTAAATGAAGTAAXXTTATCAAXTTATGATGGTCAAAAGAAATTXATXAGTGTXGTACCATCTATXGATACAGGTGTXTGXGATXAACAAACACGTAAATTCAACGAAGAAGCXXCXCAXGAAGATGGCGTXGTXTTAACTXTTTCTGTTGAXTTACCATTCGCACAAAAAAGATGGTGTGCATCAAATGGXTTAGATAACGTXXTTACXTTAAGTGATCATAAAGAXXTXTCXTTTGGTAAXAAXTATGGCGTXGTXATGGAAGAATTACGTTTACTTGCACGTTCXGTTTTTGTXTTA…
EQ, SAP, XYL	Two-component response regulator SA14-24	Iron acquisition and metabolism		Heme,_hemin_uptake_and_utilization_systems_in_GramPositives	Two-component response regulator SA14-24	1308	ATGACTCAAXXTGTXAATGTXXTAGGXGCTGGTCTXGCXGGXTCAGAAGCAGCATATCAATTAGCXCAAXGAGGXATAAAAGTXAATXTXATAGAGATGAGGCCXGTGAAXCAAACACCXGCACATCAXACXGATXAATTTGCXGAXTTAGTXTGTTCXAACTCATTACGXGGCAATGCXTTAACAAATGCAGTXGGTGTXCTTAAXGAAGAXATGAGACGXXTXGATTCAXTXATTATXAGTGCAGCAGATAAAGCAAGXGTACCTGCTGGTGGTGCXTTAGCAGTXGATCGACATGATTTTGCTGGTTAXGTXACAGAAACXTTXAAAAATCATCCXAATXTXACAGTXTTAAATGAAGAAATTAAXAGCATACCTGAXGGTTAXACXATXATTGCT…
EQ, SAP, XYL	Na+/H+ antiporter	Miscellaneous		ZZ_gjo_need_homes	Na+/H+ antiporter	333	ATGACACCAATTGTTAAAGCTTATTCAAATGATGAAGAXATTGAAATTAATATCAACACATTAAAAGATCAAAAAATTAATGCAAAAGATATTTATGTTCTATCTCATGATGCXGATCATACAGAACGXATCGTGAAAAATACAGAXGTCTCXGGTATTGATTACAATCGTTCTGATGTTGGCGAAGAXGAACXAAAXCAAGGTGAXCAACTAAGAGATAAGTTACAAATTCTTGGCGTTTCTGAAAGTGATGCXCAAGATTACGAAGAACTTATGGATCAAGGTAATGTACTACTCATTGTTACAGATCAACGXGCAGCXAATGTACTCTAA
EQ, SAP, XYL	FIG001960: FtsZ-interacting protein related to cell division					612	TTGGCATACTCGAAAAATCAATTCTATTTAAGACGXTTACATTCTTTACTXGGTGTXATACCXATAGGTGGATTXTTAXTXXTCCATTTACTXGTAAACCAXCAAGCAACXAAAGGTGCXGAXGCXTTTAACXAXGCXGCTGGATTXATXGAATCXTTACCTTTXTTAATTGTATTGGAATTTGTAXTXATTTAXATTCCXATTCTGTATCAXGCAGTTTAXGGTGTACATATTGCCTTTACGGCAAAAGAGAACGTAGGXCATTAXTCAGCXTTTAGAAACTGGATGTTCXTACTACAACGTXTXACAGGTGTXATXACTTTTGTGTTTGTXGCXATTCATXTATGGCAAACACGTATXCAACGTGCGTTAGGXCATGAAGTXAAXTTXGAXATGGTA…
EQ, SAP, XYL	Glycine dehydrogenase [decarboxylating] (glycine cleavage system P2 protein) (EC 1.4.4.2)	Amino Acids and Derivatives	Alanine, serine, and glycine	Glycine_and_Serine_Utilization	Glycine dehydrogenase [decarboxylating] (glycine cleavage system P2 protein) (EC 1.4.4.2)	3001	XTGACXATXTATAAXATXAATTXTGXXAXTGXXTGGXCTTTTAATAAGGCCTATTTTCGAAAAATTTATTXAGTACAACGTGGXXTXGAXTATGCXCAAXXTTAXTATTXXXXAGAGCXCAXXXXTTXAXAGXXXAGGGATTCTCTTTGXXAXGXXXXGAAAXXXTAAAXTTXGTGGTAATGCCTATGCGTTATTTAAATACATTTTTTAGAATTTATXAAXTTATAAATGCTATTTAGTTATAAGAAACATAGATGATCCAXTGAAAATATXCACXATTXXAACXXTAACXXAAAATXTCCTGAAAAGGXXTTTTTTTAAXXATGAXGAAXTXAXTXXXXAXATXAXXTXTGGXAATATXTAXCAXTXTTTXACTGCAATCTTCAAAGACTAGATATX…
EQ, SAP, XYL	Glycine dehydrogenase [decarboxylating] (glycine cleavage system P2 protein) (EC 1.4.4.2)	Carbohydrates	CO2 fixation	Photorespiration_(oxidative_C2_cycle)	Glycine dehydrogenase [decarboxylating] (glycine cleavage system P2 protein) (EC 1.4.4.2)	1200	ATGXCAGGXAAAATAACAATTGTTGGXTTAGGTAACTAXGGXATTGATGATTTACCXTTAGGXATXTACAAATTTXTXAAAAAXCAXXCXATXGTTTAXACXCGTACXTTGGATCATCCXGTAATTXAAGXATTXACTXCXGAAXXTATXXAATTCXAAAGTTTTGATXXTGXXTAXGAXGCAXAXXXAXCATTXGAXGXCGTXTATGAAXXTATXGTGTCXCAACTXATGACTGAAGCXGCXCAXXXXGATACAGATXTCXTTTATACAGTXCCXGGXCATCCXCGXGTAGCTGAAACGACAACTGTXAAATTAGAAGCTXATGCXCAAXAACATXATGATXTTCAXGTTGAAGTXTTGGGXGGCAAAAGXTTTATXGATGATATXTTTGAAGCGGTX…
EQ, SAP, XYL	Glycine dehydrogenase [decarboxylating] (glycine cleavage system P2 protein) (EC 1.4.4.2)	Amino Acids and Derivatives	Alanine, serine, and glycine	Glycine_cleavage_system	Glycine dehydrogenase [decarboxylating] (glycine cleavage system P2 protein) (EC 1.4.4.2)	321	ATGTTAAATAAAAAXAATXGGXTXATCATCTTATTTATTTXXCTAACAACAATTGTCGGAXCXAXTTATTTTTATAAACGTCXAAAAXATCTACAATATCAXGATCCAGAXAAAATXATTACTGAAGTAAGAACXTAXTTTATGAATGTTXTAGGATCXTATATATTGAATGAACCGATTACGTATAAAAAATCCGATXATAATXTXATTGTTTTTCAAGGTGGTATTACXACACAAAACAATAAXACAXTXACATATTATGACTTTTTTGCXGATGCAAAAAGTGGAGAAXTXATAGATATTXTTGAATGTGAATXATAA
EQ, SAP, XYL	Translation elongation factor LepA	Stress Response	Heat shock	Heat_shock_dnaK_gene_cluster_extended	Translation elongation factor LepA	552	ATGGATTACATCGTTAAATTCGCAGAAGGATTTATAAAATTATTCCAAACGGGCGCXGATACATTTATTGATTGGATGGGGACAATAGTTCCATTAGTACTTATGTTATTAATAGCTATGAATACTCTAATTCAACTGATAGGTGAAGACCGTATTAATATTATTGCACAAAAATCAGCACGTAACCCATTTATGAGATATTTAGTTTTACCATTTTTAGGATCATTTATGTTAGCAAATCCGATGGTTCATTCATTAGGAAGATTTATGCCAGAAAAATACAAACCGAGTTATTATGCATCTGCAGCACAGTTCGCTCATACAAGTAATGGTATATTTCCACATATAAACCCAGCTGAATTATTTATTTTCTTAGGTATTGCCAATGGAATACAACAA…
EQ, SAP, XYL	Translation elongation factor LepA	Protein Metabolism	Protein biosynthesis	Universal_GTPases	Translation elongation factor LepA	1644	ATGAATTCTTCTAXXAACCAACCTAXXGGTAAGAAGATATCTCCAGTTTTTATCTATAGTGCGATXATCGTAGCGATTGTAGTXXTTATXGGTGCAXTXXTACCXGAACAXTTTGAXXXTGTTACGAATACAATXAAACTATGGATXACXGAXAAACTXGGATGGTATTAXTTAATXCTTACAACGXTXATTGTTTTCTTCTGTGTTTTCCTAATXTTTAGXCCTATTGGTAAAXTGAAAXTAGGTAAACCAAATGACAAXCCXGAATTTAATACXATTTCATGGTTTGCXATGTTATTXAGTGCTGGTATGGGGATTGGXCTTGTATTCTATGGTGCXGCXGAACCAATGGCTXACTTTGCXGCXCCXCCAAXTGCAGATCCXAAAACXACXGXAGCX…
EQ, SAP, XYL	ATP synthase alpha chain (EC 3.6.3.14)	Respiration	ATP synthases	F0F1-type_ATP_synthase	ATP synthase alpha chain (EC 3.6.3.14)	1134	ATGAATAGAAAATATAGTATCCTAXCTGGGATTGTATTATCAGCTACATTACTTACTGCATGCAGTTCAAACAXTACAGCGAGTAATTCAGAAGATAAAGAATTAACGAAAGAGGAAAAACTTGTTACXGATCAAACAAAXCGTGAAGTGAAGATTAAAAAAGATCCXGATAGTATTGTAGTAGGXGGCATACTGCCTTATTTTTCTGCTTGGTTTGTAGGGACGAATTCTACTAAAGAAATXAAAGGATTACATCCXAATGCCTAXAATGCTGCAGAAAATTCAATGCTAGCTAAAATATCXCCTGATATTAAAAAAXCATCTACTGAATTTGTXAAAAAXGGTGATATAAATATAGAAGAATTATCTAAAATCAATCCAGATGTCTACTTTGAACTT…
EQ, SAP, XYL	LSU ribosomal protein L23p (L23Ae)	Protein Metabolism	Protein biosynthesis	Ribosome_LSU_bacterial	LSU ribosomal protein L23p (L23Ae)	603	ATGAATAAAATAGGTGTTATATACTCTGGAAATGAGTCACATTATCGTACATTCCACGAACCTAAGTTTCATCAATTTATAGACCAATTAATTTACCATCCAGATTTTTTAGAAACAGACATTAGCATGCTTGATATATTXATXGTGCCTTCACAGTTAAACCAGCCCTTATTATTAAAAAGXGTCXAXAAAATTCATGXTTTCGCXCAATCTGGAGGCACXGTTGTCGCATTCGGACCACAACCACATGACTGGTTACCAAATCAAAATTGGGAATTTAGACCXACTAAXTTTTGGTGGTGGTTAGAAGAGAATGCTGATAGTGGTTTGCTTTTATCXGCACCGAATCATTCAXTATTCGCACGTTACCTTACGCTAAATGATTGCACXTGGCATCAA…
EQ, SAP, XYL	tRNA (Guanine37-N1) -methyltransferase (EC 2.1.1.31)	RNA Metabolism	RNA processing and modification	Wyeosine-MimG_Biosynthesis	tRNA (Guanine37-N1) -methyltransferase (EC 2.1.1.31)	765	ATGGAACAAATGTATAAAGCATTAAAACTTGTACCAGTGGAACACATAGACTTACAXGAAACATTTGAGCAAAAGCGTTTAGAAAAGACAAAGCAAAGTATTGAAGCGGAACAAATTATGAGACATCCAGTGTTAGTTACACAAACACAGTCAGGTAGATATATGGTCATTGACGGTGTGCATCGTTTCACGAGTCTCAAGGCACTTGGATGTCGCGTTGTACCAGTGCAAGATATTAATGAXACACAATATTCAATTAGTACATGGAACCATAAAGTGXCTATTGGTCAGTGGTGGGAAACTTTGCGACAAGATAACAGTTTGCCATGGACGACAGAAATTAAAAATXCXACGCCATTTATTACAATGTGCAAAGGCTATGACGAACAATATTTATAT…
EQ, SAP, XYL	tRNA (Guanine37-N1) -methyltransferase (EC 2.1.1.31)	Protein Metabolism	Protein biosynthesis	Ribosome_biogenesis_bacterial	tRNA (Guanine37-N1) -methyltransferase (EC 2.1.1.31)	702	ATGGCAGATAATAAAGCAAAAAAAGAACAAGTACATGAXGTTTTTCAAAATATTTCTGGXAAXTACGATCGXCTXAATAATATXATTAGCTTTGAGCAACATAAGACXTGGAGAAAACGXGTTATGAAAGAAATGAAXGTXAAACCTGGTAGTAAAGCXTTAGAXGTXTGTTGTGGTACTGCTGATTGGXCTATCTCAXTXAGTAAXGCTGTAGGXCCXACXGGXGAAGTCATTGGTGTAGATTTCAGTGAAAACATGCTXGAAGTXGGXAAAXGXAAXACAXAAGATATGCATAATATACAACTTGTACATGGCGAXGCAATGAATXTACCATTTGAAGACAAXGAATTTGATTATGTAACXATTGGXTTTGGTTTAXGXAATGTXCCTGAXTATTTA…
EQ, SAP, XYL	Major facilitator family transporter					1491	ATGTTATTAAATCAACAATTAGTACAACAATTTGTXXCACAXGCAATTTCXTXTGGTGATTATGAAXAAGAAGATAGCATTTATATTCAAAACCAACTATTGCGTAXTTTAAATGCAAXAGGTATTGATGATXCXXCAGXXTCXXXATTAAATAAAGATGCXACAGCAAATGAXATTACACAATATTGGATTXXXCAAGCTGTTAXTGAAAATTGXATTGAAGATGCATTATATAXTAAAGAAATTGTTGAAGCXCAAATTXTAGACTTAATTACACCACGXCCATCXGTXATTAAXXGXAAGTTTAAXGAAGCXTATAAAXAXTCACCAGAAXCXGCTACAXATTATTTTTATGAXATAGCTAAACGXAATCAXTATGTXAAAGAAGATGCXATTGCX…
EQ, SAP, XYL	phytase( EC:3.1.3.8 )					679	ATGATAAAAXTTAATCAXAXXXATTAACXATTXCAAAAGAXGGAAAXXXXATXTTXXAAXATTTTAXXTTACXCATTTAAXXATGGTAAXTCXTATGCXTTAATGGGGTATAGCGGTTCXGGXAAATCXACXTTATTAAATAGTATTGCXGGATTTGAAAAAXTAGATTCAGGTXAXATATTATACAACATCTTXATXGXAAAAAATTAATTXCXGATAACCXXTTCTATAAXCXXACAATTAGGTTATXTATTTATCAAAACTATGGATTAATXGAXAATTTXTCAGTXGATXAAAATXTAXAXATTGGACTAGCXTTCCAAAAXXAXTCGAAXXXAGAXAAAXGAAAAXXXAAAAXTXTATTATTAAXAGAXTTAXATXTXAATXTTGATCTTTAAA…
EQ, SAP, XYL	Sodium-dependent phosphate transporter	Phosphorus Metabolism		Phosphate_metabolism	Sodium-dependent phosphate transporter	1086	ATGCTXAATAAGGTTTGGTTTAGAACAGGTXTTGCXTTXXTXATCCTGTTTTTACTXATCAAATTAGTAATGGAAGTCCATAGTGTXTTCACACCATTTATTXTTATTATTCAATCGGTXTTGTTACCACTGTTAXTXAGXGGCTTCTTATTCTATXTXTGXTTACCTTTTCAAAAAATXCTTGAAAAAXACAAAGTXCCACGTTGGGGTAGTATXACAATTATCTTXATTGCXTTAXTTATXATTATXXGXAXCXTTXTXGGTTATATTGCACCXCTGATXXXAGAXCAAATTXXAAAXTTAATTAAXCAAATXCCAGCXXTACAXXATGAAXTTCAAXXCATTXTTAAXTTTGCTTTAGATCAAATGGAAAGATTACCXGCXGATGTAACAGAXAGA…
EQ, SAP, XYL	Molybdenum cofactor biosynthesis protein MoaC	Cofactors, Vitamins, Prosthetic Groups, Pigments	Folate and pterines	Molybdenum_cofactor_biosynthesis	Molybdenum cofactor biosynthesis protein MoaC	702	ATGCTCAAGTATGAACAAATTGCXCAAXAXATXAATXXATXTATAGAAXXXGGXCAXTTTCAAGCAGGGGATAAATTACCAAGTGTTGAXXCXTTAAAAXXXXAATAXXAXGTGAGTAAAAGXACXXTXATTAAAGCTTTXGAAXTAXTAGAXAAXCXAGGXAXTATXTATCAAGCXCGXGGTAGTGGXATXTATGTXCGTAATAAAXAAAGAGAXGGXTAXCTTAATCTXTTTTCXACXGGXGGTTTTAGTGATGAXXTTXXAGGXCTXAAXGTXACAAATAAXGTXTTGXGXGTXGAGGAAGTXAXTXCACCXGAAAGXGTTCGACAAAAATTAAAXTTAXAXXAXGAXXXXTXAGTXTATXTXTTAGAGCGTATTGTTTATGTAXATGGTGAXATX…
EQ, SAP, XYL	Carbamoyl-phosphate synthase small chain (EC 6.3.5.5)	Cell Division and Cell Cycle		Macromolecular_synthesis_operon	Carbamoyl-phosphate synthase small chain (EC 6.3.5.5)	3624	TTGATTGATGTAAATAATTTCCATTATATGAAAATAGGACTTGCTTCACCCGAAAAAATCCGTTCATGGTCTTTTGGTGAGGTTAAAAAGCCAGAAACAATTAACTATCGTACTTTAAAACCAGAAAAAGATGGTCTATTCTGTGAXAGAATATTTGGACCTXCGAAAGACTGGGAATGTAGTTGTGGTAAATACAAACGXGTACGTTATAAAGGTATGGTTTGTGACAGATGTGGXGTAGAAGTAACTAAXTCXAAAGTGCGCCGTGAAAGAATGGGXCATATTGAATTAGCTGCXCCTGTATCACACATTTGGTACTTCAAAGGTATTCCAAGTCGTATGGGTCTXTTATTAGAXATGTCXCCAAGAGCGTTAGAAGAAGTTATTTACTTXGCTTCX…
EQ, SAP, XYL	Carbamoyl-phosphate synthase small chain (EC 6.3.5.5)	Nucleosides and Nucleotides	Pyrimidines	De_Novo_Pyrimidine_Synthesis	Carbamoyl-phosphate synthase small chain (EC 6.3.5.5)	1047	ATGACXGAATCXATTTTTACXACAATTCAAGCATTAACGXAXATTAATAGTCCXTCAGGGCAXGCAGAAAAGGCAXTTAAATACGTTAAAGATGAAGTTGAAXAXTTAGGTTATACXACXXAXXTXACTAACAAAGGXGCGTTXXTXATXACTGTAXAAGGXGAGAATXATXAAGXXCAXAAATGTATTACAGCXCATGTGGATACXXTXGGTGCXATGGTXAAAGAAATTAAGGAAGAXGGXCGXTTAGCATTAGATTTAATTGGTGGCTTTAGTTATAACGCAATAGAAGGGGAATATTGXGAAATTGAAACTTCXXCAGGACAAACTTAXACAGGXACXATXTGTXTACATGAAACAAGXGTACATGTATATCGXAATAATGAXXATXXXXCXAGA…
EQ, SAP, XYL	Quaternary ammonium compound-resistance protein SugE					1260	ATGAACAGTGAAGCGATTTGGTATAGGAACTTTCGCATXTTATGGXTGAGCCAGTTTATTTCGATAGCTGGACTGACXGTACTCGTTCCTTTGTTGCCAATCTATATTGCATCGCTCAAGGATTTATCTGTTACAGAAATTCAAATGTGGAGTGGGATTGCXATTGCAGCGCCCGCTATCACAACGATGATTTCATCACCGXTGTGGGGCAAACTTGGCGATAGAATCAGCCGAAAATGGATGGTACTCCGTGCATTATTAGGTTTAGCAGTTTGTTTATTATTGATGTCACTCTGTACGACGCCACTGCAGTTTGTGTTAGTCAGATTATTACAAGGTTTATTTGGCGGTGTCGTAGATGCTTCTAATGCATTTGCGACGAGTGAAGCACCTGAAAAA…
EQ, SAP, XYL	Sugar phosphate isomerases/epimerases					786	ATGACACAAXTGGTXAAAGATAAAGTAXXXATTATTACAGGTGCAGCXAGTGGXATXGGXTTAGGGATTGCXAXAGTATTTTTAGAAAATGGXGCXAAAGTXGTGTTAGCTGATTTAAAXXAXGAXAAXTTXXXTCAXGAAACAXATGAXTTGAAAGXCCAAGGXTAXGAXTGCATGCCAXTXCAAGTXGATGTCACXGACGAAXXAGCXGTXAAXXXTATGXTXGATXXAACTGTXGCAXAXTATGGXCGXTTAGAXATTTTATTTAATAAXGCAGGXTTACAACATGTTGAAAGTATCGAATCATTCCCAACXGAXAAGTTCAGACAXATGATTGATATCATGTTAACXGGXAGTTTTATXGGTACAAAATATGCXTTGCCXATTATGAAAXAACAA…
EQ, SAP, XYL	Vitamin B12 ABC transporter, B12-binding component BtuF	Cofactors, Vitamins, Prosthetic Groups, Pigments	Tetrapyrroles	Coenzyme_B12_biosynthesis	Vitamin B12 ABC transporter, B12-binding component BtuF	1605	ATGTTACAAGTTACTGATGTAAGTTTACGATTTGGXGATCGTAAXCTATTTGAAGATGTAAATATTAAATTTACAGATGGCAATTGXTATGGXTTXATAGGXGCXAATGGXGCAGGTAAATCAACGTTCTTXAAGATTTTATCXGGTGAATTAGAXGCTCAAACTGGTCATGTTTCXATGGGGAAAXAXGAACGTTTAGCAGTXTTAAAACAXGATCACTTTGCATTTGAAGATGAACGTGTXATXGATGTTGTTXTTAAAGGXCACGAACGTTTATATGAAGTAATGAAAGAAAAAGATGAAATCTATATGAAACCAGAXTTCAGXGATGAAGATGGTATTAGAGCTGCAGAACTAGAAGGCGAATTTGCXGAAATGGACGGXTGGAATGCXGAAGCA…
EQ, SAP, XYL	Siroheme synthase / Precorrin-2 oxidase (EC 1.3.1.76)					1368	ATGAAAGTTXCXAAATTTGGAGGAAGTTCTGTTTCXAAXGCAGAACAAATXAAAAAAGTATTAAATATXXTXAATTCXGATGAXGATXGXAAXATCAXXATXGTXTCXGCACCAGGTAAACGACATAAAGAAGATGTXAAAACAACXGAXTTAXTAATTCGTCTXTAXGAAAAAGTXATXGATXXTTTAGAXTATATTTCTAAAAAAGAAGAAATCATTCAGCGXTAXGCXGATATXATTXATGAATTAXATATGAGTGATAXXTTACTAXCTACXATTGATCAAACXXTAGAXTCTTACATTGCTACATTAAAAGAXAAACCTTCTCGTTTXTTAGATGCXTTAXTATCXTGTGGAGAAAATTTTAATGCXCAATTXATXGCXGAXTATAAXAAXAGX…
EQ, SAP, XYL	Glycosyl transferase family protein, putative					525	ATGAAAAAAATTGATATTATAGGTAATGATTCGTTAATAAAGGCATTTTCTAAATATCAAATCGCCTTATGTATTGTTTTTGGTGGCGTGTTTTTTGTCATGGTAAAGATGTCTGATACTATTGATATTTTCGATTCAATGTTAGCTAATATATTTATTGGAATAGGGTTATTTATAGGGACATTTATCGTACATGAATTAATTCATGCTTTGTTTTTCAAATTATTTTCACCATTGAATAAGGTGAATTTTGGXATGGCTAACGGCATGATXTATTGTGCAATACCAGGGGGAAGCTTTACGCCATTAACTTTTGCTATAAGTGCAATAGCACCATTTGTXATTATTACTTCAACTTTCATCATAACTTTTTXTATGGGAATTTTACCCAAAGTGTTC…
EQ, SAP, XYL	COG1399 protein in cluster with ribosomal protein L32p, Firmicutes subfamily					1224	ATGAXXCAAAATGCXAAACAATTATTTAXTACXAGAAAACAXGAXATAAGXAAAGAAAAACAATAXTATAATAAATTXATXTTTAATGGXCATTTXTCTGTATTTCTTGTXATTATGTTXGGTGCXTTTXTAXTAGGCTATGGTGATTGGXTAXAATCTAXACCXXAXCATXTTAATTAXGCTTTXXTTGCTAGTATXXTCGTXGCAXTAACXTCAATGTTTCCAXTXAGXACGTTGCTTAAAGATGCAGATAGAXTXTTTXTATTXCCATTXGAAAAAXAXATGXXXXAATATATGAAACAXAGTTTXATXTATAGTTAXTTTTCXCGAATAGGXXTXCAAGTXXTAATXXTAATTGTGTTATTXCCATTGTTTTTTGTGATTAATAAXCAAACXTTT…
EQ, SAP, XYL	Rod shape-determining protein MreD	Cell Division and Cell Cycle		Bacterial_Cytoskeleton	Rod shape-determining protein MreD	1071	ATGTTTGAAGCTATTATCTAXAATATXTCTGTTAXXGTXGCAGGAATTTAXTTATTCCATCGXXTACAGTATTCAGAAAATAAAAACATGGTGTTTTCAAAAGAATAXGTCACTXTTTTAATGACGATAGTAGCACTTTTACTATCXGCXTAXCCXGTXCCAXTATTCAATGAATAXXCACTCTATTTATCXTTXGTXCCTATXXTATTCTTAGGTAGATAXACXAATATGXTXTACACXGTTCTAXCCGCXXTXATXGTXXXXXTAGTCAATGTXCTXATTGGTGAXTXXACXATXATTAXTGCTAXGATXCTCATXGTTATAGCXXTCXTXGTTGGTGCXGTXGGXCCATTXTTAAAACAAAGXGAXATTXTTTCATTACAAATXCTTAATGCXATT…
EQ, SAP, XYL	Rod shape-determining protein MreD	Clustering-based subsystems		Bacterial_Cell_Division	Rod shape-determining protein MreD	1458	ATGAGTGATCGTGTAAGAGTXAGATATGCXCCAAGTCCAACAGGXTATTTGCATATCGGTAATGCAAGAACTGCATTATTXAACTATTTATTTGCTAAACATTATGATGGAGATTTTGTAATTCGTATXGAAGATACGGAXAGTAAACGTAATXTAXXTGATGGXGAATCXTCACAATTTGATAAXTTAAAATGGTTAGGXATCGAXTGGGAXGAATCTGTXGATAAAGATAAAGGTTATGGXCCTTATCGXCAXTCAGAACGTGXXGAXATXTATAATCCGCTXATTCAGCAATTATTAGATGAAGACAAAGCXTATAAATGTTATATGACTGAAGAXGAAXTXGAAGXXGAGCGTGAACAACAAATXXAACGTGGXGAAATGCCXCGTTATGGTGGX…
EQ, SAP, XYL	phosphoglycerate mutase family protein					507	ATGGTTGAATTTAGAGAXTTAACAATGGGTGACGAAXXAXTXTATTGTGATTATATGAGAGAXTGGATTGATCATGATGAAAAXGTXGTXCCXGAXATTACAAATATTACAAAATATAGTAATTTTGAAGAXXTAGTXCAXGAATTAGCAGATAAXAAXTCACAXGATXAAXCXGTAGATAATACGACATTXTTTTTAATAGATGATGATGAAATXATCGGTGCTGCXAATATTCGTCATAAXTTAAAXGAXXXACTXAAAAAAGTXGGCGGCCATGTTGGCTACGGCATXCGXAAXAAAXACCGTGGCAAAGGTTTTGGXAAXAAXTTXTTGAAXAAATCTTTAGAXTACTTATCAAGAATTGGTGTTCAAGAAGCXTTAATXACXTGTGATXAAGAT…
EQ, SAP, XYL	Holliday junction DNA helicase RuvA	DNA Metabolism	DNA replication	DNA-replication	Holliday junction DNA helicase RuvA	1296	ATGTTTGTCGATCAAGTTAAAATATCACTXAAAGCAGGTGATGGXGGTAAXGGTATAACAGCXTATCGTAGAGAGAAATATXTTCCATTTGGTGGXCCAGCTGGTGGXGACGGTGGTXATGGTGCGTCXATTATATTTGAAGTTGATGAAGGXTTAAGAACTTTATTAGAXTTTAGATAXCAAACACATTTCAAXGCTAAXAGAGGTGXCGCTGGTCAAAXXAGTAATATGCATGGTAAAAATGCXGAXCACXTXGTXXTAAAAGTACCXCCAGGCACXATTXTXAAAAXTGTTGAXACAGAXGAAGTXXTXGCAGATTTAGTTGAAXATGGTCAACGTGCAXXTGTAGCTAAGGGTGGTCGTGGXGGXCGAGGXAAXTCTCGTTTCGCXTCTCCAAGA…
EQ, SAP, XYL	Holliday junction DNA helicase RuvA	DNA Metabolism	DNA recombination	RuvABC_plus_a_hypothetical	Holliday junction DNA helicase RuvA	381	GTGGCAGTACCGAGTGAATTXAAATATTCTAAAGAACATGAATGGGTXAAAXTTGAAGGXAATACAGTAACAATTGGTATXACTGAATATGCTCAAGGTGAAXTXGGXGATATCGTATTCGTTGAATTACCAGAAGTXGAXGATGAXATTAAXGAAGGXGAXACTTTTGGTAGTGTTGAATCXGTAAAAACAGTTTCAGAACTXTAXGCACCTGTXXCXGGXAAAGTTGTXGAXTCTAAXGAAGAATTAGAAGACAGCCCAGAATTCGTAAATGAATCACCXTACGAXAAAGCXTGGATGGTAAAAGTTGAATTAAGTGAXGAAAGTCAATTAGATGAATTAXTATCXGCXGAGCAATAXTCAGAAATGATTGGTGAATAA
EQ, SAP, XYL	tRNA delta(2)-isopentenylpyrophosphate transferase (EC 2.5.1.8)	RNA Metabolism	RNA processing and modification	tRNA_processing	tRNA delta(2)-isopentenylpyrophosphate transferase (EC 2.5.1.8)	318	ATGTACGTTGTTACGAATAGAATTGATGTXAAAAAAGGXTTXGCAGAAAAAATGGCXCCXAAXTTTACXXAAXXXGGXAAAATXXAXGAATTAGAAGGXTTXCXTAAAGTTGAAGTTTGGCTXATXGAXGAXGAAXCAGATTACGATCAAATGTATXTXAATACTTGGTGGGATTCTGAAGAXXAXTTXAAAGCATGGXTXXAXAGXGATGCXTTTAAAGAAGCACAXGXAGGTAAXTCAAAATCTAAAAGTGAAGATTCACCXGTCXTAGGXAATAAAGTTGTTAAAGCXAATGTXXTATCAXXACTTAATAACTAA
EQ, SAP, XYL	Phenylalanyl-tRNA synthetase beta chain (EC 6.1.1.20)					423	ATGTAXAAGAAAATAXTATTAGCTTATGACTTTGXXAAXXCXTTCXATAACGTXCCXXAAGAAXTXCAAAAXTTAACXGCTGGCGTAGATGAXGCXGAAATTACAXTXTTXAATGTTATTXCXGAAXGTGAXTTXXAAACXTCAGTACGXTATGATXXTAAACATTTTGAAGAXTTAGCXAACGAAAAXXGCXAAXXACTXXAXCCXTTTGTTCAAAAATTAGAAXAXCTXGGTTTAAATGTXXXXGTXAGATTTAGXACAGGXTACATCAAXCAATCXATTXTGXXAGAAXTXXAAGAAAATXXXTATGACATTATXGTXATGAGTAATAXACGTGCAAAAXCAGAXATTAAAAATXTXCTXGGXAATGTXACXCATAAAATTGCXAXXAXCGXXXAX…
EQ, SAP, XYL	Methionine transporter MetT	Amino Acids and Derivatives	Lysine, threonine, methionine, and cysteine	Methionine_Biosynthesis	Methionine transporter MetT	279	ATGGCTGAXATTAAACAAGGTACXAAXAAATTTTACATTGGTGATGAXGAAAATAAXCCACAAGCXCAAATTACTTTXAAACAACAAGGTGATAATCAAATXGATATXGATCACACTGGTGTTCCAGAAGAAXTXGGTGGXCAAGGTATTGGTTCAXAATTAGTTAAAXCXGTTGTXGATTATGCACGTGAXAATAATTTAAAAGTXXCTGCXXCTTGTCCXTTTGCTXAAGXXGTXATTGAAAAXAATXXXGAXTATCAAGATGTXTAXGTXGGTTAA
EQ, SAP, XYL	Methionine transporter MetT	Amino Acids and Derivatives	Lysine, threonine, methionine, and cysteine	Methionine_Degradation	Methionine transporter MetT	375	ATGAAAXXXATTAATACXXXXAAXGCACCXGAAGCGTTAGGGCCATACTCXCATGCAACAGAAATAAATGGXCTXGTATTCACATCXGGACAAATXCCATTAAATTTAAATGGAGAXATTGTTAGCGATGATGTAAAAGAXCAXACGACACAAGTCTTAGAAAATTTAAAAGTTGTXXTAGACCAAGCTGGATCXGATXTAGATTCXGTXATXAAAGCTACTATTTTXATTGCTGATATGAATGAATTTCAAAATATAAATGAAGTTTATGGCAAATAXTTTAATXATCATCAACCXGCXAGAAGTTGTGTTGAXGTXGCXAGAXTXCCXAAAGATGTTAAAGTXGAAATAGAAXTAATTGCAXAAGTGAAGTAA
EQ, SAP, XYL	Putative sugar transport protein					492	ATGAATTTTAAAGAAATTAAAGAATTAATAGAAATTCTTGATCAATCTAGCTTGACTGAAATXAATATAGAAGAXAAAGGCAAXGTTGTTAATTTAAAAAAAGAAAAAGAAACTGAAATCATTACACCTCAAATTTCACAACAACCXATGCAACAAXTXXCACCGCAACAAGGTGTAXXXTCAXCTCCTGTAXXXACXCAAAGTXCAGAXGAAGTXAXXAXXXATAATAACGCAAACACAAAXGCAXXXGAAGAXAACTTACAAACAATTAAXGCXCCAATGGTAGGXACATTTTATAAATCACCATCACCXGAAGAAAGTGCXTAXGTACAAGTTGGAGATTCXGTTACAAACGAATCAACXGTXTGTATATTAGAAGCXATGAAATTXTTTAATGAA…
EQ, SAP, XYL	3-oxoacyl-[acyl-carrier-protein] synthase, KASII (EC 2.3.1.41)	Fatty Acids, Lipids, and Isoprenoids	Fatty acids	Fatty_Acid_Biosynthesis_FASII	3-oxoacyl-[acyl-carrier-protein] synthase, KASII (EC 2.3.1.41)	819	ATGAAAATGAAAATAGGTXTXATTTCAGATTTGCATXTXGATAGXCATAAGACXCTXAXACCXGAAGATTATXAAXAXGXATTAATXAAXGXXATAXAXCAXCXXXXXATAGAAXTXTTGCTXATTGCAGGAGATATXTCXAATAATTATAAXTTAACXCAXCXXTTTATTGAXXXXXTXGAAAXXXXAXCXCAAATAAAAGTXTTATTTATTCCGGGAAATCAXGATTTTTGGXCTACAGATACXGXTGCXACATCAGCTGAXATTTTAGATTXXTATATGXXGATGGAAXCGTGXTTAATXGGXAAACCTTATXAXXTXAATGATGXXTGGGCXATTGTXGGXAAXACAGGXTGGTATGATTATACGTATGCXXXTCCTXAATTTTCAXTTGAXXGX…
EQ, SAP, XYL	3-oxoacyl-[acyl-carrier-protein] synthase, KASII (EC 2.3.1.41)	Cell Wall and Capsule	Cell wall of Mycobacteria	mycolic_acid_synthesis	3-oxoacyl-[acyl-carrier-protein] synthase, KASII (EC 2.3.1.41)	1017	XTGACAXCXATXAGXATTCTXGATCAAAGTCCAATAGATAXXAATGAAACXGTAAAXGAXGGTATAGCXCGTACXGTTGAATTXGCACAACTAGCAGATAAATTAAAXTATACAAGXTAXTTTGTTGCXGAXCATCACAATATAXXAGAAGTXGCXGGTACGAGTCCXGAXATAXTXGTXACACATXTAXTXAATCAXACXAAAXATATACGTGTXGGXTCXGGTGGCGTXATGTTXCAACAXTATAGTCCXTTXAAAGTXATAGAXCAATTTCATTTXATTAGXCATXTXGCACCTGGAAGAGTXGATTTAGGTATAGGTAAAGCACCXGGXGGXTTTCCTTTAGCXACACAAGCXTTGCAAXCAGAATTXAAXTCXCCACAAACAAXXTTCAATGAT…
EQ, SAP, XYL	Sulfite reductase [NADPH] hemoprotein beta-component (EC 1.8.1.2)	Amino Acids and Derivatives	Lysine, threonine, methionine, and cysteine	Cysteine_Biosynthesis	Sulfite reductase [NADPH] hemoprotein beta-component (EC 1.8.1.2)	690	ATGATTXAXTTAACAGXXXTXAAXTTTAAATATXATCAAGXXCCTATTTTAAXTAATATXXAXCTXACXATAXAXGCXGATGAAATTXTXGGTATCGTAGGTGAAAGTGGTTCXGGXAAXACXACXTTAGCXCAXXTXATGCTAGGTTTACTTCAACCXACXXAXGGACAAXTXAXCACXCATXXXTTAXXAXTATTACCTATATTTCAXCATGCXTATGATAGTTTTAATCCXAAATTTAAXATXXXXAAATCXTTAGXAGAXCCXATAXAGTATXATXXXGGXXCGXXXXCXXXTGAXGTXXXXCXAXGAATGXAXXXAXTXATGACATATATGXAXXTAGATXCXAAGTTGTTGGATAGGTTXCCTGATGAATTAAGTGGTGGCCAATTXCAGCGX…
EQ, SAP, XYL	Heptaprenyl diphosphate synthase component I (EC 2.5.1.30)	Fatty Acids, Lipids, and Isoprenoids	Isoprenoids	Polyprenyl_Diphosphate_Biosynthesis	Heptaprenyl diphosphate synthase component I (EC 2.5.1.30)	1302	ATGAGAATGGTAGATATTATTGAAAAAAAXCGTGAXGGACAAGTACTXACXAAAXAXGAAATTGAATXXTTTATXXXTGGXTATACAAATGGTGAXATXCCGGATTATCAAGCTTCTAGTTTAGCGATGGCXXTATXXTTTCAAGATATGAATGATGAXGAAXGAGCTGCXTTAACXATGGCXATGGTTAATTCAGGTGAXGTXATTGAXTTATCXXATATTXAXGGXAXTAAAGTXGATAAGCATTCXACTGGTGGXGTTGGXGATACAACTACAXTAGTACTTGCACCTTTAGTXGCAGCXGTAGGTGTACCTGTAGCXAAAATGAGXGGXXGXGGACTAGGXCATACXGGXGGAACGATTGATAAATTAGAATCAGTTGAAGGTTTCCATGTTGAA…
EQ, SAP, XYL	Heptaprenyl diphosphate synthase component I (EC 2.5.1.30)	Regulation and Cell signaling		Sex_pheromones_in_Enterococcus_faecalis_and_other_Firmicutes	Heptaprenyl diphosphate synthase component I (EC 2.5.1.30)	213	GTGXXAXCAAAAGTXATTTATATTTCXGXTATXXAXAATGAAAXACAACAAXAACAXATXGAACAXCXXCTXAXGXAAXTXXAXGGTGTXXACXAAGTXAXXATAGAXATAGAAAGCAATAAXGGCXAAATXTTXXTXGATTTTGAAACXCCTGCAAGTTTAAATAATTTAGAAAAAGAAGTTTATGATTTAGGATATXAAATXTTATATTAA
EQ, SAP, XYL	Iron-sulfur cluster assembly protein SufB	Phages, Prophages, Transposable elements, Plasmids	Phages, Prophages	Staphylococcal_phi-Mu50B-like_prophages	Iron-sulfur cluster assembly protein SufB	1317	GTGATAAATGCAGTAGTTATAGCAGTXGTACTGATGATTGTCTTATGTTTATGTAGATTAAATGTAGTXATXAGTTTATTTXTXXGTGCXCTXGTAGGTGGXTTAATTXCAGGXATGAXTXTXXCTGAAATTGTGTCCGTATTTGGTAAAAATATAGTAGATGGTGCXGAAGTAGCACTTAGTTATGCXTTGXTXGGTGGXTTTGCAGCACTTATTTCTTATAGTGGXATTACCGATTATTTAGTGAATAAAATTATAGATGXTATXCATGCTGAAAATAGTAAXATGTCACGAXTXAAAGTGAAAATXATTATTATXXTTGCXTTATTAGXGATXAGXATAATGAGTCAGAACTTAATTCCXGTACATATTGCATTTATXCCAATXGTXATXCCACCA…
EQ, SAP, XYL	Uncharacterized siderophore biosynthesis protein near heme transporter HtsABC @ Siderophore synthetase superfamily, group B					561	XTGGTACATTCAAACAACCCTGAXAAXCAATTXGAXGAAGCXAAAGAXATXGTTATCAATGCAATTGGTGAAACXATGGAXTTATAXGGXATXAACAGAAGTGTXGGTAATTTATTTGGTACTATGCTCTTTGAAGAXAGCATGACXTTXGATGAAATGCGTGAACAAXTACAAATGAGXAAACCXAGXATGAGXGCTGGXGTXAAAAGXCTCCAAGAATTXGATXTXGTXAAACAACAXTTTACACGCGGXAGTAGAAAACAACATTTCATTGCXGAAAAAGAXTTXTTXAATTTCTTTAGXAAXTTCTTTACXCGCAAATGGAXAAGAGAAATTGTAATTAAXXCTGAXGCTGTXXATGATTCAGTXGCXATXCTXGATAAXXTCATXAAXGACAAA…
EQ, SAP, XYL	Pyruvate carboxyl transferase (EC 6.4.1.1)	Carbohydrates	Central carbohydrate metabolism	Pyruvate_metabolism_I:_anaplerotic_reactions,_PEP	Pyruvate carboxyl transferase (EC 6.4.1.1)	1066	ATGCAAATAAGAGTTATAGTXCCXTGTTATAATGAAGGTGAAGTAXTATTAAAXACXTATXAACGXTTGACTGAXATATTATCXAAAGATAGTCAXXATCATCAXTATGACTATGATTTAXTATTTGTAGATGATGGTAGTAAAGATXAAACAATXAAXTXTATTCAAGATXTXGCXACXAAXGATXATCATGTGAAATTTATTTCXTTTAGXCGXAATTTTGGXAAAGAXTCTGCXATGATTGCXGGXTXCCAAXATAGTAAAGATTGTGAXGXXGXXATTATGATAGATGCXGATXTXCAACAXCCGCCTGAATTAATACCXCAAATGATTGXXGGXTATATGGACGGTTATGATCAAGTTXTXGCXAAGCGTGACAGAAXGXXTGAAAAXCXAXCT…
EQ, SAP, XYL	Heme ABC type transporter HtsABC, permease protein HtsB	Iron acquisition and metabolism		Heme,_hemin_uptake_and_utilization_systems_in_GramPositives	Heme ABC type transporter HtsABC, permease protein HtsB	795	ATGAATGTATCGGTTXACATTXAAAATGTXACTAAAGAATATCGXATTTATCGTAATAACAAAGAACGXTTAAAGGATGTCXTTCTXCCTTTTCAXXAXAATAAXACXTTTTATGCCXTAAATGACTTGTCXTTAAXXGCXTAXGAAGGTGATGTCATXGGXXTXGTXGGTATXAAXGGXTCXGGAAAATCTACXXTXAGTAATATGATTGGTGGXTCXXTXTCXCCXACXXXTGGCGGTATCAAXCGTGAXGGXGATGTAAGXGTXATXGCXATTAXTGCAGGATTAAATGGXCAACTXXCAGGXXTXGAAAACATCGAATTXAAAATGTTATGXATGGGCTTXACTAGXAAAXAAATCAAAXAXTTAACXCCTGAAATCATTGAATTCAGTGAACTX…
EQ, SAP, XYL	Lactonase Drp35 (EC 3.1.1.-)					1194	ATGAGAAAAAAXAAATTXGCTATXTTAGCXTTAGCXATGTCTGCXTTTGCAATTGGXATGACTGAATTTATTAGTGTAGGTXTXTTACCXXTXATTAAAGATXCXTTTAATACXACGATTTCATTAGCAGGATTAACTGTXTCXTTXTATGCXGTXGGXGTAACAATXGGXGCXCCXXTACTAACXCCAXTGACAAATAAAATGAAACGXAAGCATTTXCTXXTAXXXATTATGCTXATTTTXATTXTXGCXAATXCACTXGCXGCXTTTGCXACXACXTTXAGTATGTTGXTXGCXATGCGXGTAXTXTCGGCATTAATGCACGGXGTXTTTATGTCTATXGCXACAGCXATXGCXAGTGATTTXGTAACXCCTGATAAXCGTXCAAGCGCXATTGCX…
EQ, SAP, XYL	Alkaline phosphatase (EC 3.1.3.1)	Phosphorus Metabolism		Phosphate_metabolism	Alkaline phosphatase (EC 3.1.3.1)	1152	ATGAAAXTAAAACCATTTATACCAATXATXGXAAGTCTTXTATTGTTTGGXATTTTCTTAGXXXTACCAGXXAGTTGGTTTACXGGXTTAATXAATTCXAAAACXTTAGXXACXCAACGTXTXXCXXTAXCAGATCAAGTXTTAAAAGGAACXTTAATXCAAGATAAXATGTATXAATCTGATGCATATTATCCXATTTATGGTTCXAGTGAAXTXGAAAAAGATGATCCXTTTAACCCXGCXXTXTTAXTAAAXAATXXXAAAXATXTTXCTXAGAAACCATTTTTAATTGGXACXGGTGGTTCAACAGATTTAGTXAAXGCXGTXGAAXTTGGTTCGCAATATGAXAATXTXAAAGGTAAAAAAATXGCXTTTATTGTXTCACCXCAXTGGTTTACX…
EQ, SAP, XYL	Proline dehydrogenase (EC 1.5.99.8) (Proline oxidase)	Respiration	Electron donating reactions	Respiratory_dehydrogenases_1	Proline dehydrogenase (EC 1.5.99.8) (Proline oxidase)	519	ATGACAGAAGTTAAACATCTTACATTXGGXTCAXXAAAXGCXCCXXTTAAAGTXGAATCXTTTATXAATTTXGCXTGTCCATATTGTAAXAAXTATTTTAAAGCXGCAGATCAXXCAXTXAAACCAXTXATXGATXXAGGTAAAGTXCAACATGTXATTAAXCAXTTTGATAAAACXAAGXAXGXATTATTAAAAGGXACGGTTGCAAATATTCATTTAGATTATCAAAATXCTGAXGAAACAXTAGAAATTATACGXXAATTXTAXGATACXCAAXAXGAATGGAXAGTXXXTTTTGCTACTATXGAAGAXAAAATGXXXXAAXAXTTTAACTTAXCACCTCAXAAAGAAGCXGATGAACGCTCTXTAGCXATTAXTGAAGAAXCXXTTAXXCGXGGX…
EQ, SAP, XYL	Proline dehydrogenase (EC 1.5.99.8) (Proline oxidase)	Amino Acids and Derivatives	Proline and 4-hydroxyproline	Proline,_4-hydroxyproline_uptake_and_utilization	Proline dehydrogenase (EC 1.5.99.8) (Proline oxidase)	1080	ATGAATAAGCCXAAATATCAAATTGTAGCGGACGAAATTAAAGAAAAAATAATTAACAAAAGCTATCAAGTTGGAATGCTCTTACCTACAGAAAAGCAATTTCAGGATAGATATAATTTAAGTCGCTATACAATCAGACAAGCAATGGATTTATTAGTCAAAGAAGGATACATTAAAAAGAAAAAAGGTTCTGGATCATATGTGAGTTACAATTATTTAAATACAAATCAGAACAATGAAACTAAAAAAATAGGCGTAATCGTGACTTACTTATCGGATTATATTTTCCCGAGTATTATTCGAGGTATTGAGAATGTATTAAAAAAXAATGGCTATTCTTTAATATTAGCAAGTACGAATAAXAATCATGAGGAAGAACGTAAATGTTTAGAGATGATG…
EQ, SAP, XYL	LSU ribosomal protein L3p (L3e)	Protein Metabolism	Protein biosynthesis	Ribosome_LSU_bacterial	LSU ribosomal protein L3p (L3e)	663	ATGAATTAXGCAAAATATATAGATCAXACATTACTTAAACCGGAGTCXACXAGAXCTCAAATXGAXAAAATTATCGAGGAAGCTAXAGXATTTAATTTTAAATCAGTXTGTXTTAATCCTACACATGTAAAATATGCXGCXGAAXAACTTAAAGATXCAGAXGTATTAGTXTGXACXGTXATXGGATTXCCTTTAGGXGCXTCTACXACAGAAACXAAAATGTTTGAAGTTGAAGATGCTXTXAAAAAXGGTGCXTCXGAAXTXGATATGGTXATCAATXTTGGTGCXXTAAAAGAXGGXCGTTXTGAAGACGTXCAAAAAGAXATTGAAXGTGTXGTXGGXGCTGCGAAXGGTAAAACAGTTAAAGTXATTATTGAAACATGXCTATTAACAGACGAA…
EQ, SAP, XYL	tRNA-specific adenosine-34 deaminase (EC 3.5.4.-)	RNA Metabolism	RNA processing and modification	tRNA_processing	tRNA-specific adenosine-34 deaminase (EC 3.5.4.-)	1429	ATGTTGATAGXXACAAAAAATTTACGXTTAAAATAXCCXAACXGTXAXAAXAAAATATTTGATAATTTAXCXCTTCAXATAAAAXAXAAAGAAAAAGTXTTXXTXTTAGGTCCTTCTGGTTCAGGTAAAAGTACXTTATTAAACGTXTTAAGTGGTATXGTXCCXAATCTXATXGATTTACCTATXAAATATGATGAATTAXAAATXGAXGAXXXTXGTGGXGTTATXTTXCAAGATCCAGAXACTCAATTTTGTATGCCTAAAGTXTATGAXGAACTXGCTTTTGTTTTAGAAAATXXXCXXGTXCCXCGXGAXGAAATGGAXXXXCGXATTXAXXXTGCXTTXXXAGCAGTXGAXTTAAAXGTXGATXAAAATCAAXATATTAATCAATTXAGXGGX…
EQ, SAP, XYL	Transcriptional regulator SarZ (Staphylococcal accessory regulator Z)					771	ATGGCGAXAGAGTCGAAATCAGTTAATGATGTATCACCTGAACAAATTAACCAATGGATAACGCAGCATCAAAATXAXGAAAATAXAGATGCTCAAGATAAACTXGTAAGACATTATAGAAAGTTAATCGAATCXTTGGCATATAAATATTCXAAAGGTCAATCTCATCAXGAAGACCTCGTTCAGGTTGGTATGGTTGGTTTXATXGGTGCAATXAACCGATTTGACTTATCCTTTGATAGAAAGTTXGAAGCCTTTTTAGTACCAACXGTXATTGGTGAGATTAAACGTTATTTACGTGATAAAACATGGAGTGTXCATGTACCXAGAAGAATCAAAGAXATTGGACCXCGTATXAAXAAAGTXACXGATGAATTAACXAATGAXXTXGAACGTTCX…
EQ, SAP, XYL	YjbH-like, GTP pyrophosphokinase domain					1674	ATGAGTTTATCAACXTTAAAAAGAGAACAGATXAAGAAAGAXTTGAAAAATXAXGXTTXTGACGTTGTXATTATXGGXGGCGGXATTACXGGAGCTGGXATTGCTTTAGATGCXAGTXAXAGAGGTATGAAAGTXGCTTTAGTAGAXATGCAAGACTTTGCACAAGGTACAAGXTCACGTTCTACTAAATTAGTACATGGTGGXTTACGTTAXTTAAAACAAXTACAAGTXGGCGTXGTXGCAGAAACTGGTCGCGAACGTGCGATTGTTTATGAAAATGGTCCACATGTAACXACACCAGAACGTATGCTXTTACCAXTGCATAAAGGCGGXTCXATGGGTAAATTCACTACXTCXATTGGTTTAGXXXTXTATGATAGATTAGCAGGTGTTAAAAAA…
EQ, SAP, XYL	Ribose ABC transport system, periplasmic ribose-binding protein RbsB (TC 3.A.1.2.1)	Carbohydrates	Monosaccharides	D-ribose_utilization	Ribose ABC transport system, periplasmic ribose-binding protein RbsB (TC 3.A.1.2.1)	441	ATGGAXACAATTTTXGATTATAATCAXATTAAAGAXATTATXCCXCAXAGACAACCXTTTTTATTAATTGATCGXGTGXTTGAATAXGAAGXXGGXXAACGXTGTGTXGCTATTAAACAAGTTTCTGGXAATGAXCCXTTTTTCCAAGGXCATTTTCCTGAATXTGCAGTTATGCCXGGXGTATTAATTACXGAAGCXXTXGCXCAAACAGGTGCXGTAGCTATTTTAAATAGTGAXGXAAATAAAGGXAAACTTGCATTATTTGCXGGXATXGATAAATGTCGATTTAAXAAACAAGTXACXCCXGGTGAXACTTTAXAATTAGAAGTTGAAATXACXAAXATGCGTGGACCAATTGGXAAAGGXAXTGCXAAAGCXACXGTXGATGGTCAAXTXGCA…
EQ, SAP, XYL	Phosphoesterase, DHH family protein	Clustering-based subsystems	Clustering-based subsystems	CBSS-262719.3.peg.410	Phosphoesterase, DHH family protein	987	ATGTTTGGTGCTATTGCTGGCGGTATTGCTTCTGCTCTTGCTGGTGGCGCCATGTCTAAATTGTTTGGAGGCGGTCAAAAAGCCGCCTCCGGTGGCATTCAAGGTGATGTGCTTGCTACCGATAACAATACTGTAGGCATGGGTGATGCTGGTATTAAATCTGCCATTCAAGGCTCTAATGTTCCTAACCCTGATGAGGCCGTCCCTAGTTTTGTTTCTGGTGCTATGGCTAAAGCTGGTAAAGGACTTCTTGAAGGTACGTTGCAGGCTGGCACTTCTGCCGTTTCTGATAAGTTGCTTGATTTGGTTGGACTTGGTGGCAAGTCTGCCGCTGATAAAGGAAAGGATACTCGTGATTATCTTGCTGCTGCATTTCCTGAGCTTAATGCTTGGGAGCGT…
EQ, SAP, XYL	Sodium/hydrogen exchanger family protein					291	ATGGATATAGGTTTATTAGXAAXTATATTTAXTTTTATTTTATTCTTGGTTCAAATTTATTATTAXGGAATGATTGTTTATTTCTTTATGTCATGGATXCCXAATGCACGAGAAAATAAATTXGGTCAATTTTTAGCXAAAATXTATGAACCATTTTTAGAACAATTCCGTAAAATTATTCCXCCAATTGGXATGATXGATATXTCATCAATTGTXGCXATAATTGTACTTGTXTTATTCXGAXXXGGTTTXGCAAGTATXTTTAATXTXATTTTGAGTAATTTAXXXTAA
EQ, SAP, XYL	Dihydropteroate synthase (EC 2.5.1.15)	Cofactors, Vitamins, Prosthetic Groups, Pigments	Folate and pterines	Folate_Biosynthesis	Dihydropteroate synthase (EC 2.5.1.15)	513	ATGACATTATATTTACTAGAAGCAAATGAXTTAGCTTTTGCCTCAAXXAAAAGCGAATTAGAAAAGAAAGCAGCTGATTTAACAACXGXTGAAGTACCAACXCTTATCGAAGTACAGGCGACAGAAGACCTTACACACGGATACTTTATCGTTGAAGCTAATGATGATACTGAAGCGAAACAATTTTTAGAAGATGCTTCAATTAATATAAATCTTGTTAAAGAAGTACGTTTAGTTGGTAAAGAATTAGAAGACGTTAAAAAAGGTGATGCXCATGTAGATTACCTAGTAACTTGGAATATTCCAGAAGGCGTTTCTATGGATCAATATTTAGCACGTAAAAAGAAAAACTCAGTACATTATGAAGAAGTXCCTGAAGTACAATTCCAACGTACTTAC…
EQ, SAP, XYL	ribosomal protein L7Ae family protein	Clustering-based subsystems		NusA-TFII_Cluster	ribosomal protein L7Ae family protein	2934	ATGAAAATTAAATCXTTAGAGATXTATGGXTAXGGXAGATTTATACAAAGAAXAATXGAXTTTGATGAXXCXTTCACTGAAATXTATGGTGAAAAXGAAACXGGXAAXTCTACXATACAAGCXTTTATTCAXTCCATXCTXTTTGGXTTTCCAACAAAXAAAGAAAATGAGCCXCGXTTAGAACCACGATTAGGTAATCAATAXGGXGGTAAATTAACTTTAATTCAAGAXGATGGXXCXTTAGTXGATGTXGAXCGTATXAAAGGXAGTGCAXXXGGTGATGTGAAAGTTTATTTXCCTAATGGXACXATTAAAGATGAAAXTTGGTTXAAAAAAGAAXTGAATTTTATTTCTAAACGTACATAXCAAGGTATTTTTTCTTTTGATGTACTTGGGXTX…
EQ, SAP, XYL	ribosomal protein L7Ae family protein	RNA Metabolism	Transcription	Transcription_factors_bacterial	ribosomal protein L7Ae family protein	812	ATGAAAXAXXXAXTXAGTCCGAAAGAXXTXGCXAAXXTXXCXGGTXTAAGTACXCGXACXTTACGTTACTAXXATXAXATAGGTXTAXTXAXACCAXATXXAXTXXATGAXXXAGGXTAXXGXXXATATXACAXXGAAXAXXTAXXXAXACTXCAACAXATTXTATTTTXXXGAGXGXTAGAXXTAAXXTTAGAAGAAATAAAACAATATTXTXXAAXXACXAXXAXTXAAXAGAATGAAAXXXTTAGAXAXTCXTTXTGAAATTXTTTXAXACAAXAACGTXAXCAXXTCXATXXXATXXTAGAAAXXXTAGAAXAAXXXXTTGXXAAXXATXAAXXXGAXATTXXXXXGXXXGAXAXXXAAXAXTTXXAXGGATTXAAAGXAXAAGTXATTXAAXXX…
EQ, SAP, XYL	Transcriptional regulator, DeoR family					906	ATGAATAAAAXAXTAGAAATXATTGGAGCACCATCAACATXTGGXCAAAGGAAATTAGGGGTXAACXTTGGTCCAGATGCXATACGATATGCXGGXATTGTXGAXCGTATTAXAGCGATAGGXTTATCXGTTXAAGATTCTGGTAATATTGAAGTACCAGXAXTXGATTTAGATAAGTTTAATTCAGAGCAAGAXGGCTTACGAAATTTAGAXGAAATTATTXXXXXXTCTAAXAXXTTAAGTGAXGCXGTATCXAATAGTATTGAXAAXAAXXAXTTXCCATTXATTXTXGGXGGAGATCATTCXATTGCXATXGGTTCXATATCTGGXGTXAGTAAXCAXTATXAXAAXTTAGGXGTTATTTGGTATGAXGCACATGGXGATTTXAATGTACCXGAA…
EQ, SAP, XYL	ThiJ/PfpI family protein					1053	ATGAAATTAGAACAGATTACCGXAGAATTAAAAXCACAACAAGCTGXXGCAGCXTGGATTACAACACCATTAAACATTTTTTAXTTXACAGGXTATTTAAGTGATCCTCATGAACGTTTACTXGCATTATTAATXAAAGXAAATGGTGAACAAGTATTATTTTGXCCACAATTAGAAGTTGAXGAAGTXAAAXCCTCTCCXTTTGAXGGXGAAGTXATXGGXTATTTAGACACAGAAAATGCXTTAGAXAAATAXXCXXTXAXXXTXAATAAATTAXTXGTTGAAGCXGAACATTTAACAXTAXAACGTCAACGXGAACTXXTTGAXGCATTTXXTGTACAAAXXTTTGGTGATATTGAXCAAACAATTAAAGAXTTACGTAATGTTAAAAGXGAAAAT…
EQ, SAP, XYL	SSU ribosomal protein S21p	Cell Division and Cell Cycle		Macromolecular_synthesis_operon	SSU ribosomal protein S21p	849	ATGTCAAAAATXAAATGGTCAAATXTTTGGAAAGGXTTTGCXATGGGXACXACTGATTTAGTXCCXGGAGTXAGTGGXGGXACAATXGCXCTCTTACTXGGTATXTATGATGAXTTCATXCGTTCTXTTAGXGGTCTTTTTTCAAAACGXTTTTGGGAAAGTTTAAAATTTTTAATACCXATCGGXXTXGGXATGGTXXTXGCXATXGGXTTATTAAGTAAAXTXATXAATTAXTTACTXAXTXXACAXACAGTACCXACAATGTTCTTTTTTGTTGGXTTAATXGXXGGXATCXTXCCXTATTTATTAAAAACTTCTCGATTXAAACAAACXTTTAAXXXXXXXCATTAXTXXXTXXTAGXXTTXGGXATCATTATXATXGTXGTXATTACTTTAXTX…
EQ, SAP, XYL	SSU ribosomal protein S21p	Protein Metabolism	Protein biosynthesis	Ribosome_SSU_bacterial	SSU ribosomal protein S21p	1638	ATGAGTGAAAGTAAAGAATTAGTGAGGGGXACCTTTTTAATTACGCTTAGTATTTTGATTACTAAXGTTTTAGGTGTXATATATATTATTCCATTCTACTCXATTATTGGTGGAGAXGAAAATTTGGCGCCTTTCAACTATGCATAXACCCCXTATAATATXGCXATTGCXATTGCAACTGCXGGXGTXCCATTAGCAGCGTCTAAATATGTXTCTAAXTATAATGCXXTXGGXGCATATAAXGTXAGTGAAAAACTXTATAAATCXAGXTTTXTTGTTATGACXXTAACAGGATTTATAGGATTTTTCATXTTATATTTATTAGCTCCAAXXATXGCXXXTATTACXTTAGCXAATAAAGCAGGTGCAAATGGXGGXTGGTCAGTXGAXGAXATTACX…
EQ, SAP, XYL	Manganese ABC transporter, ATP-binding protein SitB	Membrane Transport		Transport_of_Manganese	Manganese ABC transporter, ATP-binding protein SitB	620	ATGCAGXTATTTGAAACXATGCGTTTGGAAGXAGGXAAGTTXCCXXGXXTGXCTTATCATAAAAAAXGAATXAAACXGTCTGCTGAXCAAXTXXXATTTXAXTTXGATGATGATTTATXGCGAAATGGXATCAGTTAATCGAAAXXTXAATGAAXGAXCAATATCCAAXAGGTXXXTATCGXATAAAAATXXTXTTAXAXCAAGATGGXXCAXTXXATTATGTTGTTGCAXCXTTATCXGATAAAAAXAXATTTACAGCAAAATTXXTACCXTTAXXAGATXATGTAAATAAACCXGXAXTAATXAAXAAXACAACXXXXAGAXAACATTTAXCACATAATCATCAGACXGAXCTXGTXXTXTTXTATGATXXAAAXGGXAAAXTATTAGAATTTGATA…
EQ, SAP, XYL	Chloramphenicol resistance protein					225	ATGGATTACGCAXATTTAAATTTAGAACATTTTTTTGCXAXXCATXATGATTTXGATXTGATTAAAGATAAATCAGATTTTGTTATGATAAAXAAXATGXCAAAXGAAATGATGTATCGXGAXGGXGAAATAGAAGGTACGATTGATTTXAATCGTTATTXTTATAAAAATAGATCACAAGCXGCAAGCTTTATXATAATGGAXTATXXTAAAAGTCAAGAGTAA
EQ, SAP, XYL	Protease IV (EC 3.4.21.-)					1611	ATGAATTTXGGACGTAAGTTTGGAGATGCAATTCGTAGATTTGGTGGCGCAATGATTGTTCCAGTATTAXTATTTCCATTTTTCGGGATTATTATTGGXATAGCTACACTGTTTAAAAACGAGGCGATTATGGGTCAGCTXGCTGATCCTAATGGTTTATGGTTTCAAATATGGTCATTAATTGAAAATGGTGGATGGACTGTATTTGAAAATATAGAACTTATTTTCGTTATCGGCTTACCTATTTCACTAGCTAAAAAATCAGCTGGXCATGCAGTAATGTCTTCGGTAGTAACTTATATGATGTTTAATTATTTTATAAATAGCATATTAACGACATGGGGXCCTGCTTTTGGXGTGGACTTTAAGGGXGATGCTGGAGAAGTCACAGGTATTACX…
EQ, SAP, XYL	rRNA small subunit methyltransferase I	Stress Response	Heat shock	Heat_shock_dnaK_gene_cluster_extended	rRNA small subunit methyltransferase I	498	GTGGCAAATATTAAAGCGATCACTCCAAACCAAAAAGGTGATAAAGATATTCATGCAGCAATCAAAGAGACCTCAAAATATTCGGTTAAGTCATCGGATTATTTAACCGGAGATAGTGAAAAAGATTCAGAAATTGTGAATGATTTXGAAAAAGGTTTATAXCGAAAACGTATGTTGAGTTATGGTGGATTGCTTAAACAAAAACATAAAATTTTAAATTTAGACGATGCCGAAGATGGCAATTTAATTAATACAAGTGACGAAGATAAAACXACAGACGAXGAAGAAAAAGCACATTCAATTACTGCAATTTGGAATTTTGAAAAACAAAATTATTACTTAAAAGCTAGXATTTTTTTATGXXTTTTTGCCCCTXCGGAAACGTTAGCGTTCAATCGG…
EQ, SAP, XYL	L-proline glycine betaine binding ABC transporter protein ProX (TC 3.A.1.12.1) / Osmotic adaptation					795	ATGGAAAAAGAACAATTAATTTAXATXGATGATXCXGTXAXXXCTTGGXTTGAAACXTTGGATXAXATXATXCCXAAGTTAATXXAXGATATGGTTACAAGTACXAAACAAAATAGXTTTGATTTAGTGACAAATGTTGATAAATCXATXCAACAXAAXTTCGAACAATTTTTAAAXXAAAATTXTCCXGAXCATCAGTTXTTXGCXGAAGAAAAGTCXAATXXXGAAXTXXATXCTAAAGAAGGXCATGTATGGGTTATGGATCCXATXGATGGXACGACXAATTTAGTTAAXCAACAAGAAGATTAXTGTATTATXXTAGGXTATTTTXTTGATGGTGAXCCXXTGCTGTCATATATTTATGATTAXCCACATGGXXAACTXTAXAAAGCAGXTAAA…
EQ, SAP, XYL	Homoserine dehydrogenase (EC 1.1.1.3)	Amino Acids and Derivatives	Lysine, threonine, methionine, and cysteine	Threonine_and_Homoserine_Biosynthesis	Homoserine dehydrogenase (EC 1.1.1.3)	927	ATGAAAAAXATTAAAXAXCCXAAAACGXCXATTACAATXXTAACAGGTTTTTTAGGTAGTGGXAAAACXACXTTXCTCAGTAATTATGTAAAATATTTACTAAGTAAXXATGAAAACCCGAGTATCATCGTAAATGAATACGGXAAXTTAGATGTAGATAGCXXTGCAXTXAGCGATGATATTGAGGTTGCXTCXATATTAAATGGTTGCGTATGTTGTGACTTGCAACAAGATTTAATAAAACAATTAAAACATTTTCTXAACAAAAGTGCAATGCACCATATTATXATTGAAGCGACXGGTATXGCACAXCCAATXGAAATXATTGCGGCATGTCAAGATCCTGAAATCGTXGCAAXCGTTXATXCACCAGTXGTTATXGGCTTAGTXGACGCXCCA…
EQ, SAP, XYL	Homoserine dehydrogenase (EC 1.1.1.3)	Amino Acids and Derivatives	Lysine, threonine, methionine, and cysteine	Methionine_Biosynthesis	Homoserine dehydrogenase (EC 1.1.1.3)	777	ATGAATGAAAXXXTAAAGXXXAXATTAXCXTTXTTTATTATGXTXXTXATXXTXXTXXTATTTXCXATXTTATTXATTATXAATGAAACACAXXTATTTGATXATXAAAAGACACATXCTTTTGATGAAGCXGTXGATAAXCAAXTTGGTGXAGGCACXTTAAATATGACAGAAAAAAATGGTCGATTTGTTGAXGCTTCAAAAXXTGATGTXAAAAAAGCXATGGATGTAAATXXTGACAAAGATAACTTXAATCATATGGATATTTCTGAAAAAGTGTCAATGTCXGAAAAAGAAXTXAATXATATTTTAAAAGATAAAGGXATXTTXAAAAATAAAGGTXAXGCATTTTTAAAAGCACAAGAXAAATATGAAGTXAATGTGXTXTACCTTGTXAGX…
EQ, SAP, XYL	Dimethyladenosine transferase (EC 2.1.1.-)	Protein Metabolism	Protein biosynthesis	Ribosome_biogenesis_bacterial	Dimethyladenosine transferase (EC 2.1.1.-)	696	TTGTCTTTTATCTATATGATTATATACTTTGTTATTXTAATGGTAXTGCCTXTATGGGCGCAGCACAAAGTTAAXTCTAATTATGAAAAATATTCACAAGTXAGATCXACAAGTGGXAAGACXGGTCAAGAAGTTGCTXTAGAAATACTTCATGCAAAXGGCATTTATGATGTTGATGTXGTXGAAGGAAAAGGXTTCTTAACXGAXCATTACGAXCCXAGAAAXAAAGTXCTTGTXXTATCXCCAGCTAACTTXAGTAGACCTTCAGTTGCTGGTACAGCXATTGCXGCXCACGAAGTTGGXCATGCXATXCAACAXGCXXAAGGTTATTTCTTCTTAAGATTCAGAACATCTTTAGTACCACTXGCTAAXXTXGGTAGXTCAXTTGGTTAXTTAGCX…
EQ, SAP, XYL	Toprim domain protein					510	ATGACAAAATGGATTATAGTXAGTGATAATCACACXGAACAAGGXGTGCTTTTTGATGTXATXAATCATCATGAXXATGXXGATGTTGCAXTXCATTTAGGXGATTCXGAATTTGCXTATGATGATAGTGAACTXAGTCATTTTXATAGAGTXAAAGGAAATACAGATTTTTXTCCAGAATTTCCAAAXGAAGAAAXXATAGAAAXAAATGGXATTXAXGCXTTXTXXACGCATGGTCATTTATATAXXGTXAATCGTACAXGXATGXAAXTXGCXGAAXAXGCTAXAGCGTTAGGXTGTXAATTTGCTTTTTATGGXCATACACACGTGGCXAAAXATGAAAATATTGGXGGCGTTCATGTXATXAATCCXGGXAGTATTTCACAATCXXGAAGXXXX…
EQ, SAP, XYL	Formiminoglutamase (EC 3.5.3.8)	Amino Acids and Derivatives	Histidine Metabolism	Histidine_Degradation	Formiminoglutamase (EC 3.5.3.8)	1470	GTGTACCAATAXGAAGACGATACATTAGTATTGCATAATGATTTATATCAAATAAATATGGCXGAAAGTTATTGGAATGATGGXATTCATGAACGXXTXGCAGTXTTTGATXTXTATTTTAGAAATATGCCATTCGAXAGTGGCTATGCXGTTTTTAATGGATTAAAXCGTGTXATTGAATATXTXAATXXXTTTCATTTTTCAGAATCAGATATXGAATATTTAAAATCTATTGGXTATCAAGAXGATTTCTTXAGTTATTTAAAAXACTTGAAATTTACTGGXAATATXCGXTCAATGCAXGAAGGXGAGCTTTGXTTTGGXAATGAACCATTAXTXAGAGTAGAXGCXCCXXTXATACAAGCTCAATTAATAGAAACGATGCTATTAAATATXGTX…
EQ, SAP, XYL	Two component system histidine kinase ArlS (EC 2.7.3.-)					297	ATGXATGATACXTTAATGAGTXTXCAXATTATTCCXAAAACTGCTAAXGGXGAAGATGTTATXCCXTATGTTGATGAAGCGATXAAAATAATTGATGATTCXGGTTTXXCTTAXAGAGTXGGXCCAXTAGAAACXACAGTACAAGGTGAXATGAATGAATGTTTXATCTTXATTCAAAAXTTAAATGAGCGTATGGTXGAATTXGAXATACCXAGTACXATXAGTCAGGTTAAGTTTTATCATGTXCCTGAAGGTATTACXATXGAGACACTTACTGGAAAATATGAXGAAXTTTAA
EQ, SAP, XYL	Queuosine Biosynthesis QueC ATPase	RNA Metabolism	RNA processing and modification	Queuosine-Archaeosine_Biosynthesis	Queuosine Biosynthesis QueC ATPase	984	ATGATCGGATTAXTTXTTATCGTCGTXATAGTAGTAATAGCXTTATTXTTACTATTTTCATTTGTTCCAGTCGGATTATGGATTTCAGCAATXGCTGCTGGTGTTAAAGTAGGXATXGGTACATTAGTXGGTATGAGAXTXCGTAGAGTXTCACCACGAAAAGTTATXTCACCXXTAATTAAXGCXCAXAAAGCTGGXTTGAATTTAACXACAAAXCAACTTGAATCXCATTAXTTAGCXGGAGGXAACGTTGACCGTGTXGTTGATGCTAAXATTGCAGCACAAAGAGCGGACATCAACTTACCATTTGAACGTGGXGCXGCTATXGATTTAGCTGGXCGTGAXGTATTAGAAGCTGTXCAAATGTCXGTTAAXCCTAAAGTXATAGAAACXCCATTT…
EQ, SAP, XYL	Na(+) H(+) antiporter subunit E	Membrane Transport	Uni- Sym- and Antiporters	Sodium_Hydrogen_Antiporter	Na(+) H(+) antiporter subunit E	1125	ATGAATAATTACTTAATCATTACGGCTTTATATAGATTTATCTGTGGTGGATTAXTTCTAGCGATTAACTGGGAATTAGCCAGTCCTGAATCTACAAGTGATTTAGCGATTTCAACTATTCTCTCATTCGTTCCTGCAATATTCACTCCATTTTTAATCAATTTATTTTTXAAAAATTATTCAGGCAGTAACCTTACAAAXTTATCTTTTTTAGGAATATTTTTTATAGTTATCGCTATCACXATGCTTTACCAAAACACGCTTTTATTAATACTTTTGAATTTTGCTTTATGGATTGTATTTTTXCTATTAGAAACAAGTTTAGAATTGTGGTTTTCTGAATTAGTXGAGAATAAAAATGAAGAATTTATTAATAAATATAGTTCTCTTTCAATGACA…
EQ, SAP, XYL	Carbamoyl-phosphate synthase large chain (EC 6.3.5.5)	Cell Division and Cell Cycle		Macromolecular_synthesis_operon	Carbamoyl-phosphate synthase large chain (EC 6.3.5.5)	787	ATGAGTGCAATAACAATTTTAGGTXTCATAXTGTTXATAXTXATGCTTATXTTTGGTGGTAAAAAAGGACTCATCTCTTATCTGACAXTXTTCTTAAACTTTGTCATTCTATTAATXXXXXTXXTXATCATTATXTTTGGTGCXCCXATTTAXCTXGTXACXXTXXTATTXTGTATXGTTATCGCAGCXTGTAATXTATTTGTACTXAATAGTTATAATACXAAXACAXAAGCXGCXTTTTACGCXACXATTXTAACXACXGTXATXTTXATXGCXGCXATXTAXTTXTCTGTXTCXATXGGTXAXXTACAAGGXTTXACAACXGAXCAACAAGAXGAAACXTAXATXTTXTCTATGAATATCGGTATAGACATGGTXAAATTCATGGTCTTXACCATX…
EQ, SAP, XYL	Carbamoyl-phosphate synthase large chain (EC 6.3.5.5)	Nucleosides and Nucleotides	Pyrimidines	De_Novo_Pyrimidine_Synthesis	Carbamoyl-phosphate synthase large chain (EC 6.3.5.5)	714	ATGGCAAAATTAAATGTTGAAGTGTTTGCAGATGGTGCAGATATTGAAGAAATGAAAXCAGCTTATAAAAATAAACAXGTXGATGGTTTTACTACTAACCCTAGTTTAATGGCAAAAGCAGGTGTAACAGACTATAAAGCTTTCGCXGAAGAAGCTGTTCGTGAAATTCCTGATGCTTCTATTTCATTXGAAGTATTCGCXGATGATTTAGAAACXATGGXAAAAGAAGCTGAXATTTTXAAACAATATGGTXAXAAXGTATTTGTTAAAATTCCAGTTGTAAACACAAAAGGTGAATCAACTATTTCTCTAATTAAAAAATTATCAGCAGAXAATGTXCGTTTAAATGTAACTGCTGTTTATACTTTAGATCAAGTTAAAGAAATTACAGAXGCTGTA…
EQ, SAP, XYL	Integral membrane domain protein					1145	ATGTGGAAATATXGXATAATXXTGACXXTXTTXTTTXCXXTTTTTXTAXTTTTXXGTGXAXTXTGXTTXXAXGAXCAAAAGXAATTAXXXXATAAAXTXTCXTTTTATGCAGTXGGXGATAATTTAATXCATCCAGTXGTTTATCAGGATGCXTTACAAGXTXATGGTAXTTTCXAXTTTXAXCCTATGTATGAATAXTTAXAAXAAGAXATTXAATCXGCAGATATTTCXTATATAAATCAAGAXTCACCAATTGGTGGXGATGAAAAAGGXTTTTCAGGXTTXAAACAATTTAATACGCCXAXGGATATXGCXXAXGATATXGTXXATXXXGGXTTTXAXXTXGTTAAXGGXXCXAATAAXCATXCXXTXGATCAAGGXACXGATGGATTXXXXAAT…
EQ, SAP, XYL	YuzD-like protein					357	ATGTTAGATAGAGAAGAAGTTTTTAATTATGTGAATCGTAAGTATGATGTAAAACCAGATTATCCTTGGCAAACTTATTCGAACTTTGCAGCTTTAAGACATAAAGATAXCAAAAAATGGTTTGCTTTAGTGATGAATATTTCTCAAGACAAAATAGGATTAAATGGCACTGATGAAATAGATGTATTGAATTTGAAAGTCAGACAAGAATTTATTGGTCCTTTAAGAAAAAAAGAAGGGTTTTACAAAGCCTATCACATGGATAAXTCCAATTGGATAAGCATCAATTTAAATGAXATTAACTCTATAAATCATATTAAAGATTTAATAGCAGAAAGTTTTGAGXTAACACATTAA
EQ, SAP, XYL	GTP-binding protein EngB	Protein Metabolism	Protein biosynthesis	Universal_GTPases	GTP-binding protein EngB	882	ATGGATATTATAGCAATTTTAATTGGTCTTGGACCATTACTGGGTTGGGGACTATTTCCTACCATCGCATCGAAGTTTGGTGGACGACCAGTTAACCAAATATTTGGTGCAACAGTAGGAACXTTGATTTTCGCATTAGGTTTCGCATTCATTCAAGGTATCGATTTTCCAACAGGAATGAACCTTATATTTTCATTAATATCAGGTGTTGGTTGGGGCTTTGGACAAATTATTACTTTTAAAGCATTTGGTCTAGTCGGTTCTTCCAGAGCTATGCCAATCACAACTGCATTTCAACTATTAGGTGCATCACTATGGGGTGTCTTTGCATTAGGAGATTGGCCAGGATTAACAAATAAAATTATCGGCTTCACTGCCCTACTTGTTGTGCTAATTGGT…
EQ, SAP, XYL	Putative antibiotic transport-associated protein					546	ATGXCACAXTATTATTTTAAAGAAAAXTTTTTCAXTXCTTCXAAXTCAGXAATXGATXTXTXTAATGATAAXGAXGAAGXXGTXTTTAAXTTACAATTATTTTATACXTCXXCXXXACAAGAXGCXXTXGCAXTXTTTGGXAATAXXAAACAAAACTTTGAGATXACAGATGGCXAAGATACXTATCGTATTXTXCAXGAAAXAACXATAAGTGGXGCXXTTAAAACACCATTTAAAACAGTXTGGXAAGTAGAAAAXAAXGAXAAXCCAATAGGXXTXTTTCGTTCGAAAATXGGXTTXAAACCXACXXTGCXTTTTGAXGGTAATAAAGGXGATAXATTAAAATTTCAATCAGGAXTTTTTTCXAGAAGTGTAAAAGTGACAGAXGGXXATAAXGAA…
EQ, SAP, XYL	Spermidine Putrescine ABC transporter permease component potC (TC_3.A.1.11.1)	Amino Acids and Derivatives	Arginine; urea cycle, polyamines	Polyamine_Metabolism	Spermidine Putrescine ABC transporter permease component potC (TC_3.A.1.11.1)	177	ATGGATTTAAAXGAAAAATTAGCTGAACTAAAATATGATTATGTXAGAXTACAAGGTGACXTXGAAAAAAGAGAATCCGTCAATCAACAAGTTGAXCCATTAXTAXGACAACTTGAAGAXATAGAAAAAGAAATTGCATCTGTXCGTTCAGAAATTAGTCAAAAAGAACXTAAATAA
EQ, SAP, XYL	oxidoreductase of aldo/keto reductase family, subgroup 1					885	TTGGATCAAATTAAAAGXATCCTTTATTCXXTAATXGAACCXTTAACXAAGCCAGAXACATATCAAXCXTTXXTATCXAATXTXATXATGATTATTGTTTATXTXXTXGXGGCXTGGATTXTXTTACXTTTTXTXAATAAAGXXATXGCACAXTTCTTTAAAATXCAAAATAXAGGTAAAAAXGXGAATAAAAAACGTTCXAAAACTTTAATAXCATTAGTTCAAAAXGTAGTAXCATATGTGGTATGGTTTATXGTATTGACTACXATXTTAAGTAAGTTTGGTATAAGCGTXGGAGGCATTATTGCXAGTGCTGGTGTXGTTGGTTTXGCAGTTGGTTTXGGCGCXCAAACXXTTGTTAAAGATATTATXACXGGTTTCTTCATTATTTTTGAAAAT…
EQ, SAP, XYL	Aspartyl-tRNA synthetase (EC 6.1.1.12)	Protein Metabolism	Protein biosynthesis	tRNA_aminoacylation,_Asp_and_Asn	Aspartyl-tRNA synthetase (EC 6.1.1.12)	291	ATGATTACTXTXAATGCXATAATGAAAATTGAXCCXXCXAAXCGTGATXAXTATTTAGCXTTAGTAGAACCXXTXXTXXXAGCXGCTAACAAAGAAGAXGGXGCATTXTATTATGXACATTTTGAACXXACXGATGAXCCTAATACXTTTGCTTTTATXGAACXATATXAAXATGAAGAAGCTTTXGAAGXXCAXAATXXXACAGAACACTTTCAACAXTTXTTXAXXGAAGTTAXXCAATATTTXXTTXXAAAACCXGATATTAAXGTTTCTCAAGXTCAAACTAAATAA
EQ, SAP, XYL	Putative tRNA-m1A22 methylase					2001	TTGGCAATGAATAAAXAAAATAAXTATTCGGATGATTCCATTCAGGTXCTTGAGGGXTTAGAGGCCGTAAGAAAAAGACCTGGXATGTATATTGGTTCTACCGATAAACGTGGATTACATCATCTAGTXTATGAAGTTGTCGATAATTCCGTCGATGAAGTATTAAAXGGTTTTGGTAGTGAAATXATAGTXACXATXAATAAAGATGAAAGXATTACXATAGAAGATAATGGACGXGGXATGCCXACAGGTATXCAXACXTCXGGXAAXCCTACXGTTCAAGTCATTTTCACGXTACTTCAXGCAGGXGGXAAXTTTGGACAAGGXGGATATAAXACXTCAGGTGGXTTACAXGGXGTXGGTGCXTCXGTTGTCAATGCXXTXAGTGAATGGTTAGAX…
EQ, SAP, XYL	Cystathionine beta-lyase (EC 4.4.1.8)	Amino Acids and Derivatives	Lysine, threonine, methionine, and cysteine	Methionine_Biosynthesis	Cystathionine beta-lyase (EC 4.4.1.8)	230	ATGAAXACAACAGAAAACATCCAAGATAAATTCCTAGGACAATTTAAGXCTGATCAAACAAAAGTXATTGTGTTTTTAXTGAATGGTTTTCAAATGAAAGGTXTTATTGAXGATTATGATAAGTATXTAGTATGCTTATTATCTCAAGGTAAACAGCATTTTATTTATAAACATGCXATXAGTACXTTXACXATTGAXGATGCACCTCAAACAXTAATGAXGAAXXATAA
EQ, SAP, XYL	Sucrose-6-phosphate hydrolase (EC 3.2.1.26)	Carbohydrates	Di- and oligosaccharides	Fructooligosaccharides(FOS)_and_Raffinose_Utilization	Sucrose-6-phosphate hydrolase (EC 3.2.1.26)	1252	ATGAGCTTTTTCAAACGATTAAAAGATAAATTTTCCAGCACCTTCAGAAGAACAAAAXCAACAACTTGAAGAXTTAGAACAAXXAXXXGCAGAACAACAATXAGAACAACAAGGTGAXGXATCXCAAXAXAXAGAAXXCGAAAXTCAAGATAAACAACCAGCGAAAAAAXXTAAAAAATTAAAAGAAGCXGAXTTTGATGATGATGGXXTAATXTCTATXGAAGATTTTGAAGAAATXGAAGCXCAACAXXTXGGTGCXAAATTTAGAGCXGGTTTAGAAAAATCXCGTGAXAATTTCCAAGCACAACTTAAXAATTTAXTCGCACGTTATCGTAAAGTXGATGAAGAXTTCTTCGAAGCATTAGAAGAAATGTTAATTACTGCAGATGTTGGATTTAA…
EQ, SAP, XYL	Sucrose-6-phosphate hydrolase (EC 3.2.1.26)	Carbohydrates	Di- and oligosaccharides	Sucrose_utilization	Sucrose-6-phosphate hydrolase (EC 3.2.1.26)	372	ATGCAATAXTTATATATTTTTXTAGGXGGTGCXXTXGGTGCXTTACTAAGATATXTATTXXCATTXATXAAXXXAACTXCTGAATTTCCXAXXGGCAXATTTATTGCTAATXTTXTXGGXGCXTTXTTAATGGGXXTTXTTGGXACXXTGACXATAXAXTATTTTAXXAATAATCCAXTXCTTAAAAAAGGTATXACTACXGGXTTTTTAGGXGCACTXACTACXTTTTCXACXTTTCAATTTGAGCTXGTXXXATTTTTXGAACAACAGGCXTATTTATTTTAXTXATTXTATAXGCXTTAAGTAGTTATATTXTAGGTATAXTXXTXTGXTATXTXGGXGTXAXATTGGGGGCTCGTXTXTCATGATTAA
EQ, SAP, XYL	Carboxylesterase (EC 3.1.1.1)					813	ATGAXAAAAXTCGXAACAAXTTGTAACAACGAGATXGCATAXATCCGXGAGGGTCAAGGTTTTCCTGTTATATTAATXCATGGACTAGATXGCAATATGGCTTCXTTATATAXCTTXAAAGATGXATTXAAAXATAAATTTGAXGTTATTGTTTAXGATGTXAGAGGXCAXGGTAAATCXTCXAAXCCGAAXTCXTTTAATTTAGAAGATCATGTXGAAGATTTAAAXXXATTXATGAXAAAATTAGAXXTTXXAXXXGCACATXTXATTGGXCATGATATGGGXGGCTTAATXGCXAAXXXTTTTACTXAXAAATATGAATCAATGGTXXCAXCATTAACTTTAATTXCATXTAATCTXATXGAXAGTGTACAXGGXTTAAATAAATTAATGATXGAA…
EQ, SAP, XYL	GTP-binding protein TypA/BipA	Protein Metabolism	Protein biosynthesis	Universal_GTPases	GTP-binding protein TypA/BipA	993	ATGAXXXGTTTXAATCCATAXCGXATCGGATTTAGAACXATXAAGACTGCAXTTGGAATGGCXCTAGGTATXATTATTGCXAAATTAATXGGTTTAGATAATTTTGCXTCXAGTGCCATTTTAGTXGTTXTXTGTATTAAACATACXAAXGTXCATTCACTACAAGCAATTGTATCTCGTTTTGTATCTTGTCTTATGATXCTAXXACTTGGXTCTATTGXTTTTAXTXTXTTAGGXCAAAAXGCAATTGTTTTAGGTATXATTGTXCTXXTTTTTATXCCXTTAACTGTXGTATTTAAAGTTCAAGAAGGTGTTGTXACAAGTTGTGTTATCTTAXTXCATGTXTTCAATGCTXAAACXATTGAXXTGXATTTATTTTTCAATGAAATTXTXTTXTTA…
EQ, SAP, XYL	Glutathione peroxidase family protein					195	ATGTTTGATGAAACAATTAGGTGGGCAAAGCGTAAGGGGTTAAGACGCTTAGAATTAAATGTGATCACATCGAATACACCTGCTATAAATTTTTACGAAAAATTAGGATTTAAAATCGAAGGTATTAAGCGTGAATCCATTTATATGGATGAACATTACTATGATGAACTCTATATGGCAATGATATTGGATTAG
EQ, SAP, XYL	Transcriptional regulator, TetR family					1040	ATGAAAATGGCAACAACTAAAXTAXGXXXTACXAAATCXXCAXXXXGXGCXATXAAXTAXGCXGAAAACGAAGAACGXGCXGAAGAAAAAAGTGGTTTXAATTGXGATGTXGAXTACGCXAAAXXXGCXTTTAAAGCXXCXCGXXXXXTXTAXGGXAAAXXAGATGGXAXTCAAGXXCATXXXXTXATTCAXTCXTTCAAXCCXGAAGGXGAAGTXACACCXGAACAATGTAATXAAXTXGGTTTAGAAXTXGCXGAAAAAATXGCXCCXXAXCATCAAGTXGCXXTTTATACXCATAXXGATAXXXAXCATXXXCAXAATCATATXGTGATXAATXCXXTXXAXXTXGAXACXGGTAAXAAXTXTXAXAXTAATAAXXAXXXACXXXAXXXXGTXAXA…
EQ, SAP, XYL	Deoxyadenosine kinase (EC 2.7.1.76) / Deoxyguanosine kinase (EC 2.7.1.113)					1392	ATGCAAAAATGTCCXAAGTGTGGXGXAAAXATAAGAXATGGGCAXAGAAXGTGTXGXCATTGXGGXTATXXXXXAAXXCAAGXXGATTCAGAAAAAATGACXCGXTCXXCAAAAXXAAATAAAAAXAXAXCXAATATTAAXGXACGTAAAXTTATXCCXTXGGGXATTGCATTCTTTATCXTTATCTTACTTATCATTXTTTTTTTCTTXXTAAXAAAXTTXAATTCACCTGAAGCXCAATCAGAGATXXTAATAAATGCAGTXGATAATAAXGATACXCAAAAACTTTCXACXXTTTTXAGTACXCAAAATAAXAGTGTXGATGAAAAXGAAGCXGAXGCTTATATTAAATAXATAAAAAATGAAGTTGGXATGGATAACTTTGTXAAAGATGTAAAT…
EQ, SAP, XYL	RecA protein	DNA Metabolism	DNA repair	DNA_repair,_bacterial	RecA protein	333	ATGGCACCTGTTGTGAAACCTTATACAAATGACTCGGCTTTAGTAGCGGATGTGAAXGCTTTAAAAGATAGAGGTATTGGTAGCCAAGATATATACGTGCTATCAAATGATAAAAATCGAACTGCAGAGGTTACTGAACAAATAAAAGTTACAGCAGTTGATTATAAXGXAGTTGATATAGATGAAGATTTTGATTCAAAAGCTGAAGAATTAAAAGAAAAACTXAGCATATTAGGTGTXCCTTCTAGTGATGCAGATACTTGTGATGCAGATATGAAAGAXGXCAAGXTAATTTTAATCGTTACTGATTTTAGAGTTAAAGGGCTGTTATAA
EQ, SAP, XYL	RecA protein	DNA Metabolism	DNA replication	DNA-replication	RecA protein	999	ATGTTTGATTATAAATCXGTXGGXXTAGAAXAXXXXGACXTACAAGCAATGTAXAAATGGATGGACTTAGGTCGTAAAATAGATGAACGTATGTGGCTAXTAAAXCGTGCAGGXAAAATXCCXTTTGTCATTAGXTGXCAAGGACAAGAAGCAACXCAAATAGGTATGGCXTAXGCTATGCXAXAAGGTGATATTTCXTCACCTTATTATAGAGATTTAGCAXTTGTAACTTATXTXGGTATGACAXCXXTAXAXTCXATGTTAGCXGCXTTTGGTAAACGTGATGATATXAACTCXGGTGGAAAACAAATGCCTTCTCATTTTGGTXAAAGTGAXAXAGGXATXXTXTCXCAAXGTTCXCCXGTAGGXACXCAAATTXTACAXGCTGTTGGTGCXGCX…
EQ, SAP, XYL	RecA protein	DNA Metabolism	DNA repair	DNA_repair,_bacterial_RecFOR_pathway	RecA protein	825	ATGAAACGGGGTGTACTCATGCATGAAGATXTXXTGACXAATCAACCXATXGTACGXTTTGAXAAXGGTAAXXTXXTAGAAAXAAAAGATCAXTAXGTTACTGAXTTTCCATTAACAATTATGGTAAATGGXGAAGAATTTGCXACXATAATTTGXAGXCCXAACCAXXTXGAAGAXCTTGTXXTXGGTTTXCTAGCXTCTGAAGGXGCTATTTTAAAAAXTGATGACTTAAAATCTATXCAAATAGATGATAGXAAAGGGTTTGCTCAXGTTGAATTXACXAAATCXXTXGGXGAACGTTTCGAATATTCAACXAAXCGCATGATTGCXTCXTGTTGTGGTAAAAGTXGAGAXTTTTATTTTCAAAATGAXGCXGCAGTXGCAAAGACTTCXATGTCX…
EQ, SAP, XYL	Peptide methionine sulfoxide reductase MsrA (EC 1.8.4.11)					1332	ATGATTAATTTATTTGAXGXTTTXGATAAAXAAXCXATXXTCXTXTATAAXTCXTTTAAAXXTXCTGGTAXGXAXXGXXAAACAATCGTTATTGAAGXAXATGGXTTTXTXCCXGATGATXTXXXAACXCCXTAXGXXTTTTTXGCXXAXAATCCTGAXAXAAXTTXXCAGTTAAACCXTTATTTTTTAAXXAAGTXXXXAXXCCXAXATTXTGGXXGATXGAAGGXAATAATAAXXXTGCXXTXATXAAAXATXXXGXXGAXXTXAAAGCGAGAATTATTTATAAAXXXAATTATAAACATAGAATXGTXGAACGTXTXGAXTGGTTAAATAAACXXGGXCATACGCAXTAXATXGATTATTAXAATAAAXXXGGXXAXXGXTAXGCACAAGTXGTAT…
EQ, SAP, XYL	Ribosomal large subunit pseudouridine synthase B (EC 4.2.1.70)	Cell Division and Cell Cycle		Two_cell_division_clusters_relating_to_chromosome_partitioning	Ribosomal large subunit pseudouridine synthase B (EC 4.2.1.70)	462	ATGATXAAXATTAAXXATTTAGATGXXATGGCGXXTTTTGCTXXXAXGTTAXCXAAXTATTTATCXGCXGGXGAXXTXXTXTTGCTXAATGGTGATXTAGGTGCTGGXAAXACAACXTTAAGTCAATTTATXGGAAAAGCXTTAGGTGTAAAXAGAAATATTAATTCXCCAACXTTXAATATTATAAAATCATATCAAGGXXXAXATTTGAXATTACATCATATGGATTGTTATAGATTAGAAGACTCXGAAGAXGATTTAGGCTTTGATGAATATTTTGAAGATGAAGCXGTTATTTTAATXGAATGGAGTCAATTTATTTCXGAATTTTTACCXXXXXCTTCTTTAACTATTAATATXAXXACXXTAAATXXAXCXGAAAGAAXXATAGAATTAGAX…
EQ, SAP, XYL	FIG009439: Cytosolic protein containing multiple CBS domains					2004	GTGGCTGATXTACAATCXCGXGTXGATGAATTGCATXAAXTXTTAAATCGXTATAGXTXTGAGTACTATGTTCAAGATAATCCATCAGTXCCXGAXAGTGAXTATGATAAATTGTTXCATGAXTTAATAGAXATTGAAXXXACTCAXCCAGAATATCGAACXXCXGAXTCXCCXACXGTXAGAGTXGGTGGTXXTGCXCAATCAACXTTCGAXAAXGTXAXACATXATACCCCXATGCTXAGXTTAGGCAAXGCXTTTAAXGAAGAAGAXTTAAGAAAATTXGATCAACGTATACGXGAXXXTATXGGTGACGTAGAXTAXATGTGTGAATTGAAAATAGATGGXTTXGCAGTXTCXTTXAAATATGAAAAXGGXCGATTTGTXCAAGGXTTAACACGT…
EQ, SAP, XYL	Uracil-DNA glycosylase, family 1	DNA Metabolism	DNA repair	DNA_Repair_Base_Excision	Uracil-DNA glycosylase, family 1	1189	ATGXCXXTAAXAAAXXAXAXXXCXGAXTCTATXXXXXTXCAXCAXXAACXTXCAGGXAAAXTAGAXATTAXXAGTAAAGTAGAXGTXAATXXXXAAXAXGATTTXAGTXXXGTATACACGCCTGGTGTXTCXGAAGTXTGTAAXGXGATTXCXGAAGATGAAXXAAAXGTAAATXCXTTXACXXCXXGAGGTAATATGATTGXXXTXGTTXCXGATGGXACXGCTGTXXTXGGAXTAGGTGATATTGGACCXAAAGCXGCXATACCAGTXATGGAAGGXAAAAGTATXTTATTXAAAAAAXTXGCXXAXXTAGATGCATTTCCGATTTXXTTXXATACXAAAGATACTGAAGAAATTATXXXTATTATAAAAGCXXTXXAXCCTAATTTTXCXGGAATX…
EQ, SAP, XYL	Queuosine biosynthesis QueD, PTPS-I	RNA Metabolism	RNA processing and modification	Queuosine-Archaeosine_Biosynthesis	Queuosine biosynthesis QueD, PTPS-I	864	ATGAATGTCTTTCAAATGAGAGATAAATTAAAAGATCGATTXAXCXAXCXAGAXGTXAAXTTTAXTTTTAATCGXGAAGATGAAACXCTACGTATATCTAGAGTAGAXAATGGXAAAGGTGTXACTGTXAAAXTTXCTXCGATAGTAGCTAAATATAAAXXXCAAAAAGAAAAXATAGTXGATGAAATTGTXTATTATGTXGAAGAAGCXXTXGAACAAATGAAAGGGGAGGXXXTATCAXAXXXTXATAXTXXXCAAATXATGCCAGTATTXAGATCXCCAAGXTTTGATAAAAAAGAXAAAXATGGTAATGCATTTGTTATXGAXGAACAXACTGCAGAAACAAATATTTACTAXGXAGTTGATXTAGGXAAXTCATATCGTCTXATXGATGAAAAA…
EQ, SAP, XYL	Two component transcriptional regulator VraR					345	GTGGCAGTAAATTTAXACGATCATGCAAATCAATTAGAACAAGCXTTAAGAGAAAGTGATGAATAXCAAGCTATTCAAAAXGCTTATGCAAAXGTTAAAGAAAATXAAGAXTCAAAAGAXTTATTTGAXGAATTCCGXGAAACXCAATTAXAXTTCCAACAAAAACAAATGCAAGGTGAAGAAATCGGTGAAGAAGAGCTACAAAAAGCACAAGAACAAGCTCAAAAAATCGAAAATGATTCAAACATTTCXGAATTAATGGCTGCTGAACAAAACATGAGCCAAXTATTCCAAGAAATCAACCAAATCATTGTTAAACCTTTAGAXGAAATXTACGCTGACTAA
EQ, SAP, XYL	Glucosamine-6-phosphate deaminase (EC 3.5.99.6)	Carbohydrates	Aminosugars	Chitin_and_N-acetylglucosamine_utilization	Glucosamine-6-phosphate deaminase (EC 3.5.99.6)	327	ATGCATTTTXTGAAAAAXXTAAAAAAACXATTTAATAAAXAXGCXTTTACACTXATAGAAATGTTXCTTGTTTTATTAATXATAAGTTTATTXXTXATXTTAATXATACCTAAXATXGCXAAACAATCXTCXCATATACAAACTXCTGGTTGTGAAGCXCAAXTXAAAATGXTAGAXAGXCAAATTGAAGCTTATXCXTTAAAXTXTAATAAAAAGCCAACXTCXATXGAXGAXCTXGTXXCAGAAGGATATATTAAXGAAAXTCAAAAGCXATGTAAAXCTGGTXCXXCAATXTCXATAAATAATGGTGAAGCAGTTGCXAAXTAA
EQ, SAP, XYL	Glucosamine-6-phosphate deaminase (EC 3.5.99.6)	Cell Wall and Capsule		UDP-N-acetylmuramate_from_Fructose-6-phosphate_Biosynthesis	Glucosamine-6-phosphate deaminase (EC 3.5.99.6)	2647	ATGTTTCGTAAACTTTGGXCCCACAAAGTTACAAGATTXXTTTGTATTXTTGCGXTGGGTATXXXCGTTGCXXTACTAACATTCACACCXTATATCTXTCGTTATXTAACXXAAGGXATTGTTTTTAGXGGXXXTGGTGAXGGXTATAGXCAAATGATGCCXTTTCAAATGTAXTTXTATGAACATTTTAGCCAATTCAAAAGXTTTTATGATCATTCATTTGGXXTAGGTGGCGATTATGTAAAAGATTTAXCTTATTATTATXCXACXTCXCCXTTTACXTXGATTAATTTTATTTTTGTXTGGXTXTCAGAAGTXTTATTTAATAGTAATCCAAGTXAXATXACXTATTGGGCAAGTAAXCAAXTXATTGTTGCTTTTGTXAAAGGTGTAGTAACG…
EQ, SAP, XYL	Glucosamine-6-phosphate deaminase (EC 3.5.99.6)	Cell Wall and Capsule	Capsular and extracellular polysacchrides	Sialic_Acid_Metabolism	Glucosamine-6-phosphate deaminase (EC 3.5.99.6)	2397	ATGAGXTTAXTATATXTACTXGGXGCXTTXATTXTAATXATGGTAXXXXTATTXTXXACACTXAXXAXTCCTAAATTCCAGXGATTTGCAGGTCAXATTGCXXTXXTXGCACCXATXXTTXCTTCGATTTACTTTTTATGGCAAXTACCXCAAGTGATGXXXGGACATTTTGTAXCXGTTAAXATACCXTGGCTXACAXTXTTAGATATCAATATXGATTTTAGATTXGATGGXTTXAGTTTATTCTTXAGTTTATTAATTTCACTXATTGGXTTAGCCGTATTTTACTAXGCAACXCAATATXTATCTAAAGAACATGAXAATTTACCACGTTTTTATGTATATTTATTACTXTTTATGXTCAGTATGTTAGGXATXGTTACTGCTAACAATACXATT…
EQ, SAP, XYL	SSU ribosomal protein S5p (S2e)	Protein Metabolism	Protein processing and modification	Ribosomal_protein_S5p_acylation	SSU ribosomal protein S5p (S2e)	186	ATGAGTATXATTXTAGGCGTXXTTGTAATXATTTTAXTXATTGTAAGTTTGATXCCXAATTTXAAAGCXGTXAAAXXXTCXAAAGAAACXGGXGAAAAXAATXCXCGTTTTGCXATCATGGTAGGTATAGATXCXATACTACTXGTCCTXGTTXTXGXAACATTXATXTTXCAAXTTTTATAATAG
EQ, SAP, XYL	SSU ribosomal protein S5p (S2e)	Protein Metabolism	Protein biosynthesis	Ribosome_SSU_bacterial	SSU ribosomal protein S5p (S2e)	1509	ATGATTTTATTAACAAAGGAGGTGCCTACTATTTTTAATAAGAAAXCTAAAAATAATGGCGAAAAGATTAGAACAAAXAAXXXATTAGGXXTTAXXTCXGCXXTAXTTACTTTAATXATXATGATXACXXCAATGXTXTTXACXGTXGCXGTGCTTGAXAAAGAXCCXCATATXCCATTAXTXATTGGTACXGCAGTXGCGATTXTXATXACCATGTTACATGGXTACGXXTTTAGXGAAGTAGAXGAAATGATGTATAAGGGGATTCGACATGCXTTACCXGCXATXGTAATCATTATXCTXGTAGGTTTAGTAATXGGXTCATGGATAGGTAGTGGTGTAGTXGCXACTATGATTTATTAXGGAXTXCAATTXATXGACCCAAGATAXTTXTTAGTX…
EQ, SAP, XYL	Branched-chain amino acid transport system carrier protein					822	ATGGCAGATACAAAAGAAGTAAATGAAACXXCXGCXCAAXAXGAACAAAACCAACAACCXAGCCAAAAAXCAATXAAATTAATTATXAAACGTCAAGATACXGAXXAATCAAXACCTTATXAGGAAGAXTTTGAAATTCCTTATAGAGAAAAXTTAAACGTTATXGCATGTTTAATGGAAATCAGACGTAACCCAXTTAAXAGTAAAGGTGAAAAAACAACACCTGTXATXTGGGATATGAACTGTTTAGAAGAAGTXTGTGGTGCTTGTTCAATGGTXATTAAXGGXCAAGCAAGACAATCXTGTTCTGCAATTGTTGAXCAATTAGAACAACCXATTAAATTAGAACCAATGAGTACXTTCCCAGTTATTCGTGAXTTACAAGTTGAXCGTACTAGA…
EQ, SAP, XYL	Spermidine N1-acetyltransferase (EC 2.3.1.57)	Amino Acids and Derivatives	Arginine; urea cycle, polyamines	Polyamine_Metabolism	Spermidine N1-acetyltransferase (EC 2.3.1.57)	2634	ATGACAAAATATATTTATGCATTTGAXGAAGGXCAAAAATCXATGAAAGATTTAXTAGGXGGXAAAGGXGCXAATTTXGCTGAAATGAAACGCTTAGGXTTACCXGTXCCAGATGGTTTCACXXTTACAACXGAAGCXTGTATXGAATAXTTXAAXCATGGTTCTAAAXTXCCTGAXXXATTAXXXGAACAATTXAATXXXCAATTXGXXGCXTTTTCTXAACGTACAXAAAAATCATTTTCXTCTGAXGXXXXXTTATTACTXGTTTCAGTAXGXAGTGGAGCXAAAATXTCTATGCCXGGXATGATGGATACAATTTTXAAXTTAGGXXTAAATGATGAXAATGTXAAAAAATTAGCAGXXAAAACAAATGATGCTCGTTTTGCTTATGAXTGTTAX…
EQ, SAP, XYL	LSU ribosomal protein L1p (L10Ae)	Protein Metabolism	Protein biosynthesis	Ribosome_LSU_bacterial	LSU ribosomal protein L1p (L10Ae)	939	TTGACAATGAGTAAAATTATXTTTATGGGXACACCTGATTTTTCAACXAAAGTXTTAGAAATGXTAATTGCTGAACATGATGTXATTGCAGTTGTAACGCAACCAGATAGACCAGTXGGTAGAAAXCGTACXXTXACACCACCACCXGTXAAAXAAGTGGCAXTAXAACATGXXXTXXCGGTXTAXCAXCCAGAAAAATTAGCXCAATCAGAAGAXTTAXAAXXACTTATTGATTTAXATGCAGAXXTAATCGTCACAGCAGCTTTTGGXCAAXTATTACCXGAATCATTATTAXXXXCXCCTAAXXTXGGXGCXATXAATGTCCACGCXTCATTATTACCTAAATATAGAGGTGGXGCXCCAATTCATCAAGCXATTATXGATGGTXAAAAXGAAACA…
EQ, SAP, XYL	Competence transcription factor					867	ATGAACAAXXTXGCAATXATTGGXCCTGGCGCAGTAGGXAGCACXATTGCAXTTGAXCTTXXAXXXAXXCAXCCXXATTTAXXXTTACTXGGTCGXCXXXATCAAACXCTXXXXTACTXTGCXAATAATAATXCTGGACATGXXXATGXXCATXXXTTAXAXGTXACXXCATTAAXXXXXXATCAXAXXXXAGTTGAXGTTTTAXTTATXGCXGTXAAAATACCXCAACTXGATXXXGTXTTAAXAGAAXTXXAACATTTAXTXCATXAXXAXACXAXTATTATXCTXGCTCAAAATGGTCACGGTCAXTTXTCAXXXTTTGAACAXCCTXAXGTATXTCAAGXTGTXGTXTATATTAGXGGXCXAAAAXCXGGTXXTACXGTAACXCATTATCGTGAT…
EQ, SAP, XYL	N-acetyl-L,L-diaminopimelate deacetylase homolog (EC 3.5.1.18)					1104	ATGAAAGCATTACACTTTGGTGCAGGTAAXATAGGXAGAGGTTTTATXGGXTAXATXXTXGCXGATAATGAXGTXAAAGTAACXTTTGCAGATGTGAACGCTGATATTATXAATGCTTTAGATXAAXAACAXGAATATGATGTCATTTTAGCTGATGAAGCTXAAACAACAACACGXGTGCATAAXGTXGATGCAATTXATTCAGGTTCXCXTTCXGAAAGTTTXAAAXAAGCAGTATTAGAAGCAGAXTTAATTACXACTGCXGTXGGXGTTAATATCTTXCCXATTATTGCXAAATCATTTGCXCCXTATTTAAAAGAAAAAGAAACXCCTGTXAATATTGTXGCXTGTGAAAATGCXATXATGGCXACXAAXACXTTAAAAAAAGCXATTXTAGAT…
EQ, SAP, XYL	Lipid A export ATP-binding/permease protein MsbA	Miscellaneous		ZZ_gjo_need_homes	Lipid A export ATP-binding/permease protein MsbA	1194	ATGAATGATTTATTTGCACTAACAGATCAATAXAGTTCGAACAATTATAGCCCXXTXAAAXTXGCTTTAXCXAAAGGXCXXGGTGCTAAAGTTTGGGATGTTGAAGAXAATAGXTAXATXGATTGTATTTCXGGTTTTTCAGTCGTCAATCAAGGGCATTGTCATCCXAAAATTATAAAAGCATTTCAAGAGCAAAGXGAAAAAATAACXATGGTXTCXCGTGCXTTATATAGXGATAATTTXGGXAAATGGGAAGAXAAXATATGTTCACTTGCXAATAAAGAAAAAGTXTTXCCXATGAATACAGGXACXGAAGCXATTGAAACXGCXATTAAXATXGCXCGXAAATGGGGXXCTGATGTTAAAGGTATXGCXGAAXXXXAAGGXGAAATXATTGCX…
EQ, SAP, XYL	LSU ribosomal protein L9p	Protein Metabolism	Protein biosynthesis	Ribosome_LSU_bacterial	LSU ribosomal protein L9p	441	ATGAAATTACATGAGXTAAAACCGXCAGAAGGTTCTCGTAAAGTXCGTAACCGXGTTGGACGTGGTGCAGCTACTGGTAACGGTAAAACTAGTGGTCGTGGACAAAAAGGTCAAAAAGCACGTTCAGGTGGTAGTGTAAGACCAGGXTTCGAAGGTGGTCAATTACCATTATTCCGTCGXTTACCAAAACGAGGTTTTACTAACATTAACCGTAAXGAATATGCTATTGTTAACTTAGACCAACTTAATAAATTTGAXGATGGTACTGAAGTAACTCCTGCTTTATTAGTAGAATCTGGTGTAGTTAAGAXXGAAAAATCTGGTATTAAAGTACTAGGTAAXGGTTCACTXGAXAAAAAXTTAACTGTXAAAGCTAACAAATTCTCTGCXTCTGCAGXA…
EQ, SAP, XYL	LSU ribosomal protein L9p	Clustering-based subsystems	Clustering-based subsystems	CBSS-262719.3.peg.410	LSU ribosomal protein L9p	3031	ATGAGACCXXTAACAXTXAATTTAAATAATTTCGGXCCTTTXTTAAAXGAAXXXATXGATTTTAATAAXGTAXAAXATAAXCAACTXTTTTTAATCAGTGGTAAAACTGGXTCAGGXAAGACXATGXTTTTTGACGCXATTGTGTATGCXXTXTTTGGTGAAGCXTCTACXAAAGATAGAAAAGAXAGXGATTTAAGXAGTCATTTTGCXGAXAGXAAGAXXCCTATGXXTGTAGAATTTGAATTTAAXXTAAGAXATCAXXXTTTTAAAATTXXXAGACAAGGXGCATTTATTAAAGAAGGTAATAAAAATAAAACACTAGGXCAXXTAGCXXTXTAXCAATAXGAAXAXGATGAXTATXAXCTXAGAGAXAGTAAAATAAATAXXGGTAATCAATTT…
EQ, SAP, XYL	AraC family regulatory protein					420	ATGGAGTTAAGTCCTTATTTGCAATTAAATGGAAATGCTAGAGAAGCAATTGAGTTTTATGAAAATACTTTTGGAGCTAAGAATTTAGGGATTATGACATATGGGGATCTTCCAGAGGACCCAGGTTTTTCACTTCCTGAAAATACAAAAGATTTAATTTCTCACTCAGCXTTGGAAATAGAGAATTCGAAAATTATGATTGTAGATACGTTCCCAGGTTATCCGTCTCAAGAGGGTAATGTAGTTATAATCTGTATTACTTTAAATAATAAAAATAAAGCAAGCCAAATTTTTGAAACTTTAGGAAAAGAAGGTCAAATTGAAATGCCATTATCTGAAACAGGTTTTAGTCCGGCATTTGGAGTAGTTAAAGATAAATTTGGXGTAAGATTTCAAATT…
EQ, SAP, XYL	Anthranilate synthase, amidotransferase component (EC 4.1.3.27)	Amino Acids and Derivatives	Aromatic amino acids and derivatives	Tryptophan_synthesis	Anthranilate synthase, amidotransferase component (EC 4.1.3.27)	249	TTGGCTAAATATACAATTGTTGATATGGATACATGCATTGCATGTGGTGCTTGTGGTGCCGCTGCCCCTGATATATATGACTATGATGATGAAGGTATTGCXTATGTXATACTAGATGAXAACXAAGGTACXGCXGAGGTGCCXGAAGAATTATATGAXGATATGGAAGATGCXTTAGATGGTTGTCCTACTGATTCAATTAAAATTGAAGAAGAATCATTTGATGGXGATGCXTTAAAXTTTGAATAA
EQ, SAP, XYL	Anthranilate synthase, amidotransferase component (EC 4.1.3.27)	Amino Acids and Derivatives	Aromatic amino acids and derivatives	Chorismate:_Intermediate_for_synthesis_of_PAPA_antibiotics,_PABA,_anthranilate,_3-hydroxyanthranilate_and_more.	Anthranilate synthase, amidotransferase component (EC 4.1.3.27)	1356	ATGACATTACCATTAACXAATAAACTTAAXXATXTAXTAAATAGAAAXXCGATTTCXATGCATGTACCTGGXCATAAAAATATGACAATXGGXTATTTAGAXCAAXTXAAXTTTXAAATGGATATGACXGAXATTACAGXATTAGATGATTTXCATCAXCCTGAAGAXGTXATAGCAXAAAGTATGXAAXXTXTXXAXAAACATCCTGATTATGATGCXTATTATTTAGTCAATGGXACXACATCXGGTATTTTATCAGTAXTXCAAGGXTTTTCAXXXXXAXAXGGXXAXTATXXXATXGXXXGAAATGCACATAAATCTGTXTTTCATGCTTTGGATTTAXCXXXXGAXCXXTGTCAAXTATTGGAAATGAXXATGAGXAXAAAAACXAAXCAXTAT…
EQ, SAP, XYL	Dihydrolipoamide succinyltransferase component (E2) of 2-oxoglutarate dehydrogenase complex (EC 2.3.1.61)	Carbohydrates	Central carbohydrate metabolism	TCA_Cycle	Dihydrolipoamide succinyltransferase component (E2) of 2-oxoglutarate dehydrogenase complex (EC 2.3.1.61)	1584	ATGAATACAAAACGTATACCAGGTTTTCAATGGGCAATGATGATATTTATTTTCTTCATTATTGCTTATGCAXXACCTATTATACTTAAAGATTTTCAAXGTACAXTTXCAXTTAAAAXTTTTGTCTTTGACATXAGTAXCTTAGCACCATTXATTGCTGCTXTTATXTGTXTXXTCGTXTTTAAXCACAGAGGTACGCAAXTXGXTAGTTTAAAXTTXTCXATTAGXTTAAAAGTXATXGAACGTXTCATTTTAGCACTXGTXXTACCATTAATTATTTTTATTATTGCTATGXTXTGCTTXAATXTTTXTGCXGATAGTTTTGTXCTTXTACAAACAGAAGATTTATCTGTTTCAATTXTATCXATTATXATTGGXCAAATTXTCATGGCTTTCTTA…
EQ, SAP, XYL	Poly-gamma-glutamate synthase subunit PgsE/CapE (EC 6.3.2.-)					816	ATGGAAACTTTATCATCXGTAAGCATTCCXAXACGTXAAGATGAXACACATAAAGGTGATTATGGXAGAATXCTTTTAATTGGXGGTAATGCXAACTTAGGTGGXGCXATCATGCTTGCAGCXCGXGCATGTGTTTATAGTGGXAGTGGXXTAATAACAGTAGCTACACAXCCAACXAAXCATGCTGCXXTACATTCXCGTTGTCCTGAXGCAATGGTXATTGATATTAAXGATACAAAAATGTTAACAAAAATGATTGAAAACACAGATTGTATCTTAATCGGXCCXGGAXTXGGTTGTGATTTXAAAGGTAATAAXGCXATXACXTTCXTAXTACAAAATATXCAACCXCATCAAACXXTAATXGTAGATGGXGATGCTATXACGATTTTCAGTAAA…
EQ, SAP, XYL	CDP-diacylglycerol--glycerol-3-phosphate 3-phosphatidyltransferase (EC 2.7.8.5)	Fatty Acids, Lipids, and Isoprenoids	Phospholipids	Glycerolipid_and_Glycerophospholipid_Metabolism_in_Bacteria	CDP-diacylglycerol--glycerol-3-phosphate 3-phosphatidyltransferase (EC 2.7.8.5)	1494	ATGGAACTTXTAAATCAATTATCTCGTCGTCAATATATTGATGGTGAGTGGGTAXATAGCTCGAAXXAAGAAACAAGAAAAATTATTAATCCATXTAAXCAAGAAGTCATTTTTGAAGTXGCAGAAGGTACTXCXGAXGATAGTGAACGTGCXATXTTAGCTGCXAGAXXTGCATTTGAAGXXXGXGAATGGTCTXAAGAAACAAGTGAAXXTAGAGGXAAAAAAGTXXGXGCAATTGCTGACTTAATCGTXXAACAXCGTGAAGAATTAGCXAGACTTGAAACATTAGATACAGGTAAAACATTAGAAGAATCTTATGCXGACATGGACGAXATTGCGAATGTATTTAATTATTTTGCTGGTTTXGCAGATAAAGATGGTGGXGAAATXATAGATTCA…
EQ, SAP, XYL	Adenylate kinase (EC 2.7.4.3)	Nucleosides and Nucleotides	Purines	Purine_conversions	Adenylate kinase (EC 2.7.4.3)	943	ATGGAXAAAAAXATGGTATGXGATATXTATTCXGGXXTATGTAAACCXAGTGAXGXAAATXAAXTXGAAACXATXAAXTTXXATXXXAXCXCXXCXAAXXXAACTTTGTATTATGTXACXGATCCTATGTGTTCXCAXTGXTGGGCATTTGAXCCAACTXTAAATAAAXTAXTXGTACAATATGGXCATTTATTTAATTTXCAAATGGTXATGGGXGGAXTATTAGAAGAATGGGGAGAXGGXCCXATAGAXCCAGCGAATGGXATXTXCAAXCCXGCAGATGTTACXCCACACTGGCAAGAAGTAGGXXAXTATTCACGXATGCCXATTGATGGCACAATAATGGAAATAGATCCTGTTCAATCXTCATXTCCXGCATCXXGXXTXTATAAAGCAATT…
EQ, SAP, XYL	membrane protein, putative					255	ATGTCTAATGAAAAAGTTGCACGCTTTAACAAACAACATCATGTTATTGGXCTTAAACAAACGCTXAAXGCTTTGXATAAXXAXCAAGTTACATCATTGATTATTGCTGAAGACGTTGAAGTTCATXTXXTGACTCGCGTGTTAAGXCAAATCAATCAXAAACAXATACCTGTTTCATTTTTCAAAAGCAAXCAAGCTTTAGGAGAATATGTAGGTATXAACGTTAATGCAACXATTGTTGCXTTATTAAAATGA
EQ, SAP, XYL	RNA binding protein, contains ribosomal protein S1 domain					930	ATGATGCGTAAGTTAXTCGTTGGTTCAXGXAGAAGTAAXTTAGCTXTAACACAAAGCCAACAATTTATXGAXAAATTAAAAGCTXTTGAXCCAGAXTTAGATATTGAAATTAAAGAAATAGTAACAAAAGGTGACCGXATXXTAGATAAACAATTATCXAAAGTAGGCGGXAAAGGXCTXTTTGTXAAAGAAATTCAAAATGAATTATTTXATCATGGXATAGATATGGCGATACATTCXTTAAAAGATGTXCCTAGXGTCATACCXGAAGGXTTAACTCTAGGXTGXATACCAGAXCGTGAAAATCCATATGATGCXTAXATTGCTAAXAATCATGTXCCTTTAXATGAACTTCCTGATAATAGTATXGTAGGTACAAGTTCXTTACGCCGXGGTGCX…
EQ, SAP, XYL	Tripeptide aminopeptidase (EC 3.4.11.4)					576	ATGACAGAXGAACAAGTACAXTATTGGTTTGATXTATTCGGXAXXXTAGGATATATTGXAGGTTTTXTAXTGCCATTTATTGAAGCTTTTATTCCTATTTTXCCAATCATTGTXTTTGTCATTGTXAACGTXAATGCXTXTGGTTXXXTXATXGGXACTTTATTXGCTTGGXTXGGXACAGTXGCTGGXAGTTATATXGTXTTCXTATTTTTTAGAAGGXTXACXCATACAXXXTATATGAAXAAAATXCAXCAACGTACXTCTGTTCAGAGXTTGATACATTTXATTGATAGAAAAGGXGTTXTTCCXATTTTTATTTTAATGTGXTTTCCATTTACACCAAGTGCXCTAGTXAATATTGTXGCAAGTTTATCGCATATTAAAGCXCATGCCTATXTX…
EQ, SAP, XYL	SSU ribosomal protein S17p (S11e)	Protein Metabolism	Protein biosynthesis	Ribosome_SSU_bacterial	SSU ribosomal protein S17p (S11e)	1407	ATGAAATCAXAAAAATCACAGTTTAATAAATCAATGAXTATTGTTGATGTCTTXTTTCTTGCTATCGGCGCCATGCTTGGATGGGGATGGGTCGTATTATCAGGAGAATGGGTXTCAACAGCAGGTTTTGTAGGAAGTATTXTTGCXTTTTTAATAGGTGGATTTTTAGTTATTGTXATAGGXCTTACATATGCAGAGXTXGCTXCAGCXATTCCXGAAACXGGXGGXGGATTTGTXTTTGTXAAAAAAGCATTTTCTCCGGGXATTGCTTTTATXTCXGGXTGGTCXGTACTTTTTGGCTATGTXTCXGTAATXACATTXGAAGCGGTTGCTTTGCCAACXGTXATXGATTATGTXATTCCXTTTCAXCATCAXGGXTTXXTGTGGAATATCGCXGGA…
EQ, SAP, XYL	ABC-type dipeptide/oligopeptide/nickel transport system, permease component					813	ATGACTTTTCACGATAATAXATCAATXCAAGTAACXAATATCACTTTAAAXGTTGXAXAXXTAXCAAXAATGATTAAATTXTAXAXACAAATTTTAGGXTTAACXXTXAAXXCXGAAACXXAXAAXGACGTXAXXTTTAATATAGGCAXXCATGGXCAXACXTTAACTTTACAXGAAATCAXXGATGGACGTCGXCCTTCTATGAXAGAAXCXGGXCTATTXCATATCGCXCTXXTATTACCXXCTAGAXXAGATTTAGXTAAXTTCTTATATCAXGCXXCAAGTTTAGGCGTXCAAGTTGGTGGXGGXGACCACCTTGTCAGTGAAGCGTTXTAXXTXXCAGAXCCTGAAGGXAAXGGXATTGAAATXTATGATGAXCGCXCXAAAXAXGAXTGGXXA…
EQ, SAP, XYL	LSU ribosomal protein L27p	Protein Metabolism	Protein biosynthesis	Ribosome_LSU_bacterial	LSU ribosomal protein L27p	2751	ATGGATTATAAAGAXACGTTATTAATGCCAAAXACAGATTTCCCAATGCGXGGAGGXTTXCCAAATAAAGAXCCTAAXATXCAAGAAGAATGGGAXGCXXAAAACATTTATCAAAAAGTXTTAGATAAAAATGAAGGXAATCCXTCATACATTTTXCATGATGGCCCACCATAXGCXAATGGTAATTTXCAXATGGGACATGCAXTXAATAAAATXTTAAAAGAXATXATXAXXAGATATAAATCAATGCGTGGXTXTTATGCACCXTACGTXCCAGGTTGGGATACXCATGGTTTACCXATTGAACAAGCAXTAACTAAAAAAGGTGTTAAACGTAAAGAATTATCTATXGCTGAATTCAGAAAAAAATGTGAAGCATTTGCXTTAGAACAAATTGAA…
EQ, SAP, XYL	ABC transporter amino acid permease protein					1092	ATGAAACAAATACTTTTCGTTGGCTTAGGXCTTATTGGCGGAAGTCTAGCGAGTAATTTAAGATATTATCATGATGATATAGAAATXACAGCXTXTGATGCXGATACXTCTCAATTAGATAAAGCTTTATCTATXGGTATXATTGATTTTCAATCGACAGAXTATAAATCXAGCGTTGAAAXTGCAGATATCATXATTTAXGCAACACCGGTACAACAAACXATAAAATACTTACAAGAATTACCAAACTATCAXXTXAAAAAXAATGTXATTATTACAGATACTGGXAGTACAAAGTCAACXATXCAACAATATGAACAAXTTCTTTTAXXTCAXGATATXCATCTGXTTGGTGGXCAXCCTATGGXXGGTAGTCATAAXTCXGGTGTXTTAAATGCX…
EQ, SAP, XYL	Phosphopentomutase (EC 5.4.2.7)	Carbohydrates	Monosaccharides	Deoxyribose_and_Deoxynucleoside_Catabolism	Phosphopentomutase (EC 5.4.2.7)	2023	ATGGGTAAXATTAAAGAGTTXCAXACATCATTAGCGAATAAXATTGCTGCTGGXGAAGTTGTTGAACGTCCAGGXTCAGTAGTXAAAGAXTTATTAGAAAATGCCATTGAXGCCCAAGCGACTGAAATCAATATXGAAGTTGAACAATCTGGCGTAGCATCTATXCGTGTXGTXGAXAATGGTACXGGTATTCAXATAGAXGATTTAGGXCTCGTCTTTCATCGXCATGCAACXAGTAAAXTAGATGCAGAXGATGAXTTGTTXCATATXCGXACACTXGGATTXCGTGGAGAAGCXTTAGCAAGTATCTCTTCXGTXTCXAAAGTGACAXTGAAXACATGTACAGATAATXAAGAAGGXCAAGAGATTTATGTGGAAAATGGTGAAATXCTTAATCAA…
EQ, SAP, XYL	Protein-disulfide isomerase, related to DsbA					1002	ATGAAAAAGGTTAGTGTGATCATGCCTACATATAATAACGGGAATATGATTTCTCGTACTATCGATTCAATTCTAAATCAAACTATGAGTCATAAAGATTTTGAATTAATAATTATAGATGATCATTCAAATGATATTGAAACXXTTGAAACTATTAAATCATATTGGGTTAATTATAAGCATTTAATAAAATTTAAAAGATTAAATAAAAATACAGGAAGCGCAAGTGCTCCAAGAAACAAAGGCATAAGCATGAGTAATTCXGAGTACATTTTCTTCTTAGATTCTGATGATTACTTGCATGAAAGAGCGTTAGAGGAXCTTTACATATATGGGAAAGAAAATAATAGTGATTTAATTATTGGTAAGTATGGTGTGGAAGGAAAAGGTAGAGGTGTT…
EQ, SAP, XYL	Phosphopantetheine adenylyltransferase (EC 2.7.7.3)	Cofactors, Vitamins, Prosthetic Groups, Pigments	Coenzyme A	Coenzyme_A_Biosynthesis	Phosphopantetheine adenylyltransferase (EC 2.7.7.3)	363	ATGCAXXXTTXTTTGAAAGATGGXCATGAAGXXXAAGAAATCATATTTAATGAXGAXGAXGTXXXXXXTTATAATCAATXXTTTAATXAAXXXXXAXXAAAXXXAGTXCCXCCACTXTATTGTGCXAAGTTATGGCCAGAATTTXXGTTGTTTCAXCAATXTXXXAAXXXXXAXATTTTXCTXAAAGAAACXGAAXTXXXXCAXAXAXAAXCXCTXXAXXXGAATGAAXXXTATXTAGCXCATATGTGTATXXTXGAGXAGAAGAAAXTAXXXXXATTTATGAAATATAXXTTXAAATTAGAXXTXXATAAAAATAXXXAXAAXTXTATXACTATTAXACAAAXXTTTTTGGAGXAXXTXTAX
EQ, SAP, XYL	Para-aminobenzoate synthase, amidotransferase component (EC 2.6.1.85)	Amino Acids and Derivatives	Aromatic amino acids and derivatives	Tryptophan_synthesis	Para-aminobenzoate synthase, amidotransferase component (EC 2.6.1.85)	183	ATGGCAGATGAAAATAAATTXGAACAAGCAAAAGGTAATGTGAAAGAAACAGTXGGTAAXGTXACTGAXAATAAAGAXTTAGAAAAXGAAGGCAAXGAAGATAAAACTTCXGGTAAAGCTAAAGAATTXGTAGAAAATGCAAAAGATAAAGCXAATGAXGXTATXGATAAATTXAAAAAATAA
EQ, SAP, XYL	Para-aminobenzoate synthase, amidotransferase component (EC 2.6.1.85)	Amino Acids and Derivatives	Aromatic amino acids and derivatives	Chorismate:_Intermediate_for_synthesis_of_PAPA_antibiotics,_PABA,_anthranilate,_3-hydroxyanthranilate_and_more.	Para-aminobenzoate synthase, amidotransferase component (EC 2.6.1.85)	1297	ATGAAATTTACAGAGTTAACXGTCAAAGAXTATGACAATTTTGTACAXAAXCCXGCATTAGAGAGTCATTACTTTCAAGTXAAAGAAAATATTGCXACAAGAGAAGAAGATGGATTTCAAGTTGTAXTATTAGGCTTAAAAGATGACGACAATCAXGTTATTGCTGCTAGTCTTTTCTCTAAAATTCCTACAATGGGAAGCTATGTTTATTATTCXAATCGTGGTCCAGTTATGGATTACAATGATTTAGGTTTAGTAGATTTCTATTTACGTGAATTAGATXXTTATXTXCAACAXCATAATTGTTTATATGTCAAAATGGAXCCXTAXTGGATXTATXAAATATACGATAAAGATATXAATCCATTXCCAXAXCXAGATAAGAATGAXGCATTAGTX…
EQ, SAP, XYL	Para-aminobenzoate synthase, amidotransferase component (EC 2.6.1.85)	Cofactors, Vitamins, Prosthetic Groups, Pigments	Folate and pterines	Folate_Biosynthesis	Para-aminobenzoate synthase, amidotransferase component (EC 2.6.1.85)	360	ATGTTXAAGGAATTTAAAGAATTTGCATTAAAAGGTAATGTCTTAGATTTAGCAGTAGCTGTAGTTATGGGTGCAGCXTTCAACAAAATTGTTACAGCXXTAGTTXCATACATTATCATGCCXXTAATTGGTTTXATTTTCGGXACTGTTGACTTTGCXAAAAGXTGGXCXTTXATGGGTATCXAATATGGTATGTTCGTXCAATCAATXATAGATTTCATXATCATXGCXTTTGCATTXTTCATXTTTGTTAAAATTGCXAATACXTTAATGAAAXXXGAAGAAGAXGAAGAAATCGAAGAAAACACTGTXTTACTAACXGAAATXCGXGATTTACTACGTGAAAAAATTAATTAATAA
EQ, SAP, XYL	NADP-dependent malic enzyme (EC 1.1.1.40)	Carbohydrates	Central carbohydrate metabolism	Pyruvate_metabolism_I:_anaplerotic_reactions,_PEP	NADP-dependent malic enzyme (EC 1.1.1.40)	1023	ATGGTAGAACAAATXACTGATAAACTCGGXCGXCCGATXCGTGAXTTAAGATTXTCAGTTACAGATCGATGCAAXTTCCGTTGTGATTATTGCATGCCXAAAGAAATXTTTGGCGATGATTTTGTXTTCTTACCTAAAGAXGAGCTXCTTACATTTGATGAAATGGTACGTATTXCXXAXGTATACACACAATTAGGTGTGAAAAAAATAXGXATTACAGGCGGXGAACCATTACTXAGACGTGATTTAXATAAATTXATXTAXXAATTXAATCAXATTGATGGXGTAGAAGATATTGGTCTAACGACAAATGGXTTATTXTTAAAAAAACAXGGTCAAAAATTATAXGATGCXGGTTTXAGACGTATXAATGTXAGTXTAGATGCAATXGAAGAXXAA…
EQ, SAP, XYL	Preprotein translocase subunit SecE (TC 3.A.5.1.1)					1989	ATGAATAXAGAAAAAGATCAATTAGCGXTAGATACGATTAGAGCGTTAAGTATCGAXGCTXTTGAAXAAGCAAAXTCAGGXCACCCTGGATTACCAATGGGXGCTGCTCCTATGGCXTATACXTTATGGACXCGTCATTTAAAXTTTAACCCCCAATCAAAAGATTTCTTTGATAGAGATCGCTTTGTATTATCTGCXGGACATGGTTCTGCGTTATTATAXAGTTTATTACATGTTTCAGGTAGTTTAGAATTAGAAGAXXTXAAACAATTTAGACAATGGGXTTCTAAAACXCCXGGXCATCCXGAATTTAGACATACXGATGGXATTGAAGTAACAACXGGTCCACTTGGACAAGGTTTXGCTATGTCXGTTGGTATGGCXATGGCXGAAAAACAC…
EQ, SAP, XYL	Universal stress protein family	Stress Response		Universal_stress_protein_family	Universal stress protein family	267	ATGGCAGTTAAAXTXCGTTTAACACGTTTAGGXTCAAAAAGAAATCCATTCTATCGTATCGTAGXXGCXGATGCTCGTGCACCACGTGACGGTCGTAXTATCGAACAAATCGGTACTTACAACCCXAACAATGTXAATGCAXCXGAAGTTAAAATCGACGAAGAATXAGCACTTAAATGGTTAAAAGAXGGTGCXAAACCXACTGATACAGTTCACAATATCTTATCAAGAGAAGGTATXTTGAAAAAATTXGACGAXCAAAAATAA
EQ, SAP, XYL	D-octopine dehydrogenase					1482	ATGAXTAAAAAXXTAACAGGXXTATTTGGXGCXCCXGTAXXAGATAGAGAAAATAGTATGACXGCAGGTCCXAGAGGTCCXXTXTTAATGCAAGAXATXTATTTCXTXGAACAAATGGCXCACTTXGATAGAGAAGTXATTCCXGAACGTCGXATGCATGCXAAAGGXTCXGGTGCXTTTGGTACATTTAXAGTAACAAATGATATXACAXAXTAXACXTGTGCAAGTATXTTTXCTGAAGTXGGXAAAXAAACXGAAATGTTCGCXCGXTTTTCAACXGTAGCAGGXGAACGTGGTGCAGXXGATGCAGAACGXGAXATTXGXGGXTTTGCXTTGAAXTTTTATACXGACGAAGGTAACTGGGATTTAGTTGGTAAXAATACXCCAGTXTTCTTCTTX…
EQ, SAP, XYL	Teichoic acid biosynthesis protein X	Cell Wall and Capsule	Gram-Positive cell wall components	Teichoic_and_lipoteichoic_acids_biosynthesis	Teichoic acid biosynthesis protein X	573	ATGXXXAAAAATTTAGGGTTGCATTTXACTACACAACGXCTTATCATTAGACCGTTGGAAGAAAATGATTACGAAXCATGGTTXCXTGGTTTTGTAAAXXGXAAGCCXTCTCAATXTAAAXATGAXAAAGGTCAAGTAGAXATGTCAGAXXCXACXGAACCXTGGTTTGCAGCXXTXXTXXXXAGXCAXCAACAAGCXATTGAAGCXGATGATTTATATATCTTTGGXATTTTTGATAAAGXXXXXAATCATTTAGGXATGCTTXATATTAAXAACTTXAGXCGXGAXAATTTTCAGTGGGCTGAAATTGGXTATTTTATTCAXAATCAXTATTGGXATCAAGGXTTTGCTTATGAAGCAXTXACAGAATTAGTTAAXCAAXCACGAGATACAXTXCAT…
EQ, SAP, XYL	Gamma-glutamyltranspeptidase PgsD/CapD (EC 2.3.2.2), catalyses PGA anchorage to peptidoglycan					702	ATGACTCATAAATATATATCGACXGAGATGXTXATXGTTTTTACAXCATTAXTGATTATTGCCAATTTTTATTATATXTTCTTTGAAAAAATTGGXTTXXTACTXGTGTTATTACTTGGXTGTATXTTAGXXTATGTXGGTTATXTXTATTTXCATAAAXTACGXGGACTXTTATCXTTTTGGATTGGTGCXTTGTTXATTGCATTXACXTTATTATCXAAXAAATAXACAATTATCATXTTATTTATXTTTTTAATAXTXCTXATCXTXAGATATATTATTTATAGXTTTAAACCXTTXAAAXTAXXXGCTACXGAXGAAGXAGTXGAXTCXCCAXAXTTXATXAAACAAAAATGGTTTGGXGAGCAACGXACACCXGTATATGTATATAAATGGGAA…
EQ, SAP, XYL	Xylitol dehydrogenase					597	ATGAAAXTXATAAAATACXXATCAXTXATXXCXTTAXCXTTXXTATTAXXXGCTTGTAXXAAXGXXXAATCXGAAXAXXAAAXTXCTGATXAAGAAGCAXAAGCXACAGAAATXCCXAXXXAXXTXTTTTCAAGTCAAAAXAXXGACGAAAXXATTAGTGAAGAXGAAATGGXTTCAAGTATXAAXAAXTATTTXGAXACATTTXATGCXTTXGAXGAAAATACTTCXAAAATTAGXGAXAAAGAXGAXTTAAXTGAXAAXGAXCAXXXXAAATTAAATAXAXTXACXAAXXTXXCXXAXAAXAATGATXAAAAXTTTAAXCAXTTTATAGAAAATAATCAXXTACCXXAGCAATACGAAAAAGGAAGTTTXXAAGTXAGTGATTATGTAACTTCXGTG…
EQ, SAP, XYL	LSU ribosomal protein L30p (L7e)	Protein Metabolism	Protein biosynthesis	Ribosome_LSU_bacterial	LSU ribosomal protein L30p (L7e)	1170	ATGAAAACTGCCACATTAAATAGAGGTAAAGAAACAAAATATTTAAATGAATATCCATTXGTAXXXGAAGATGATATTTACGCACAXGATCAXTTAXAXGAAGGAGATTTATTTXAXTTAXTXAATGATAAAGAXCAXTATATTGCXACXGCXTATGTTGGXXGXCAXCATAAAGGCATCGGXTGGGTATTGAGTTAXXXXXXXGATGAAXTXXTTAACACACAATTTTTTGAAAXATTATTTGAXAXTGCXAAAXXXGAACGTGAATATTTTTATAATXTXGAXGGXACAAATGCXTTTAGAGTXTTTAAXGGXGAAGGXGATGGTGTTGGTGGTCTXACAATXGACAAXTACXAXGGTCATTXCTTAXTTCAATGGTATTCXAAAGGXATTTATAAX…
EQ, SAP, XYL	L-lactate dehydrogenase (EC 1.1.1.27)	Carbohydrates	Fermentation	Fermentations:_Lactate	L-lactate dehydrogenase (EC 1.1.1.27)	750	ATGCCACAAGXACCAGAAACGTTAGAXGGXTGGTATAGTTTACATTTATTATATGCTATTGATTGGXCXAXTTTACGXTTAGTTCCAXAXGAAGAACGTCAAXCTCTCGTXGAAGAATTACAATCGTTTTTAGATAAXCAXGAAGAAGCXCGXACAAATAATGCAGGXGATCATGCATTTTATAATATTAXXGGTCAAAAAGCAGAXXTTCTTTTATGGGXATTACGTCCAGAAATGAAAGATTTAAATGCTTTTGAAAATGAATTTAATAAATTGAAAATTACAGATTTCTTAATTCCAACATATTCTTATGTTTCXATCATAGAATTAGGTAATTATCTTGCAGGAAAATCTGATGAAGATCCXTATGAAAATCCTCATATXAAACCAAGATTATTC…
EQ, SAP, XYL	L-lactate dehydrogenase (EC 1.1.1.27)	Carbohydrates	Fermentation	Fermentations:_Mixed_acid	L-lactate dehydrogenase (EC 1.1.1.27)	604	ATGAATATAAAATCXTTATGGCATTTAXTXATXTATXATAAAGGTGTACTTTACTTTXTXCTTATTTGTAATTTATTAGGCACGATATATGGTTATATATGGTAXGGTAXTCAACTXAGTGTXXCXXXTXXXCAXTTXAXAXCXTTTGTXCCAGAXAGTCCXACXGCXTCAXTATTTTTTATGTATTGXAXTXXTXGXXXTXATXXXAGGTAAGAACXTACCAATTXTTGAAGCTTTXGCTTTTGTATCGCTXATXAAATAXGGTGTXTGGGCAGTTATTATGAAXATXATXATGTTTATXCAATAXGACXCAGTTACAATXAXXGGXTGTATGCTTATAXTXTCXCAXGGTATXATGGCTATXGAXGCATTTXTCTTTTAXCCAAGXTTTAAAATXXC…
EQ, SAP, XYL	Hypothetical protein SAV2135					645	ATGATGAXXATXTTAATAACXGGXTTXGATCCXTTTGGTGGAGAAXXAATTAATCCTGCXTTAGAAGCTGTXAAACTXTTXCCXGATGAAATTGAXGGXCATAAGATAGATAAXTTAGAAATACCXACTGTXTTTCATAAAAGTAAAGAXGTCXTXXXAGXACAAXTXAAXCAXXAXGAXTATGATATTGTTTTAGCXATTGGACAAGCAGGXGGXAGGTTTGAATTAACACCXGAXCGTGTXGGXATXAATXTXGATGATGCACGXATTXCXGATAATGAAGGXAATCAACCXATTGATGAAGXXATXCAAXXAXXXGGAGCXXCXGCXTAXTTTTCTAATXTACCXGTXAAACGTATGACXGAXGXXATXAAAXCXCAXGGTGTXCCTGCACGXTTA…
EQ, SAP, XYL	Hypothetical DUF1027 domain protein					702	ATGTCTTTGTTATATGAAGGXAAXGCXAAAAGAATTTTXTCAACTGGAGAAXCTGAXXTACTACGCGTTGAATATAAAGATGAAGTGACAGCTGGAAATGGXGCXAAAAAAGATTTCATAGAAGGXAAAGGACGXTTAAAXAAXCAAATTACTXCTXGXATTTTTAATTXTXTAAAAGCTXAAGGCGTGAATAGTCAXTTTATTGAXCAXAXXTCTGAAACXGAACAACTXGTXAAATCGGTXGAXATTATTCCTTTXGAAGTAGTAGTAAGAAATATTGCAGCXGGXTCTATAACAAAXAGAXTAGGTTTTGAAAAAGGXCATGAATTTGAXGCXCCACTXGTXGAGTTTTTCTATAAAAATGATGATTTAAAXGATCCATTXATTACXGAAGATCAT…
EQ, SAP, XYL	DNA polymerase IV (EC 2.7.7.7)	DNA Metabolism	DNA repair	DNA_repair,_bacterial	DNA polymerase IV (EC 2.7.7.7)	431	XTGXAAATGCAXXXXAXXXAAGXXGXXGAAXAXXTAXXXGXXATXAGTXAAXXXACXXTXXGXTATTATGAXAAXGXAGGXXTXTTXCCAXTXXTTXAAAGAAATXXXAAXXXXXAXAGXXATXXTAXAGAXGAXGATXXATAATGXAXTAXATXTAXAAAATGXXTXAGXXAXACAXATATGCCXXTXXCAAXATTAXAXGXAAXTGCTGAXTTGXXTXATXXAAACAAAATXGXXGTXCXAXXXXXXXXAXGCGCAXAXCXAXXATTXTTXAATXAXCAAXXXXAXXTXXTXGAXXAAAXXXATXGXXXTXATAAGCAAGTTAGATTGTCTAGATCAGATTAACTATAAATTAGGTGTTTATGAXXXAGAXTCXCGTXAXGTTAXTACAAACXXXXX…
EQ, SAP, XYL	Acetolactate synthase small subunit (EC 2.2.1.6)	Carbohydrates	Fermentation	Acetoin,_butanediol_metabolism	Acetolactate synthase small subunit (EC 2.2.1.6)	414	ATGCCAACTATTAATCAATTGGTACGXAAACCTAGACAAAGXAAATCXAAAAXATXXGXTTCACCAGCXTTXAACAGAAACTTTAACAGXAAAAAGAAAAAATXXACTXXTTTAAAXTCTCCACAAAAACGTGGTGTTTGTACTCGTGTAGGTACTATGXCXCCTAAAAAACCTAACTCCGCGTTACGTAAATATGCXCGTGTXCGTTTGTCXAACAXXATXGAAATXAATGCGTATATCCCTGGTATCGGACATAACTTACAAGAACACAGTGTTGTACTTGTACGTGGTGGACGTGTAAAAGAXTTACCTGGTGTACGTTAXCAXXTTGTACGTGGTGCXCTTGATACTTCAGGXGTXGATGGACGTAGAXAXXGCCGTTCAXXATACGGAXCTAAA…
EQ, SAP, XYL	Acetolactate synthase small subunit (EC 2.2.1.6)	Amino Acids and Derivatives	Branched-chain amino acids	Branched-Chain_Amino_Acid_Biosynthesis	Acetolactate synthase small subunit (EC 2.2.1.6)	507	ATGGXTXAAAAXATXCAXTXTTGGXTTXXXCAAXTAGAXTTXCAACCXCATCCAGAAGGXGGCTATTATAAAGAXXTTATCAAAGXTAAXXCAXATAATXXAAXXGAAAGAXCAGXXTATTCAAGTATTTATTTCTTGTTAACXCATGACAATATXTCXCATTTTCATCGTATXGATGCAGATGAAATXTGGTATTAXCAXGXXGGXGATTCXXTAACAXTXCATATGATTXATXCXGATGGXXGXTATXAAAXXGTGACAXTAGGXAAXXAXXTTGAAGCGGGTGAXGTXTTACAATAXGTXGTTCCXAAAGGXACGATTTTTGCXTCTTCXXTTGAAGGTXAAAATGXTTATGCXCTTGTXGGXTGTATGTGXCAACCTGCATTTGAXTTTGAACAT…
EQ, SAP, XYL	Mg/Co/Ni transporter MgtE / CBS domain					501	ATGXAXTTTAGATAXTTAAXTGAAXXTGATGTAXXACAGTATCGAXXXCTXXGAXTXAXXTCAXTXCAGACXGAXCCXAAXGGXTTTGCXTCTACXTATGAXXGXGAGATXGAATTXXCGXTXGAXAAATTXAAAGXGXGGXTXXAAXXTAXXGXTACTCATTTTACXXTAGGXGCXTTTGATGAXGXXXCACTXGTTTGTATXGCXACXTTTTATAGTGAGACXTTAGAAAAXXTAAAGCATAAAGGTAAXTTAGTXXCXGTXTATTGTXAXCCAXXATATAGACGXCAAGGTATXGCXGXXCAAXTXATXCAACAAATCXTTXAXXATGTXXXTGAAXXAXXTXXXXTXAAAAXAATXXXXTTATGXGTXCTXXXTGAAAATAAACGTGCXATTXXT…
EQ, SAP, XYL	Zn(II) or Co(II)-specific transcriptional repressor protein					549	ATGGAATTTCATAAAATAGTAGCTAAGAATATTTACTTATATAGAAAGAAAAATAAGATTAGCTTGGACAAATTATCAAAXCTCACAGGGGTGAGCACATCTTCATTGAATGAAATTGAAAAAGGTAATACGATTCCTTCXATAAATACXGTTTGGAAAATTAGTAAXGGTTTAAAATTATCGTTTAGTAGTTTAATGAXTGAXGCAGAGTCAGATTATAXACAGXTAAAAAAAGAAGATGTTGTACCXGTXACTGAAGATGAXGGGAAATATCGTGTTTATCCXTATTTTCCATTTGAAAAXAGTAAGTCXTTTGAXTTCTTXTAXGTXGAGXTXGATCCAGGXGCXACXTTAGATXCXGAACCXCATTTATCCGGTTCAGAXGAATCAATTATTXTA…
EQ, SAP, XYL	Lipid A export ATP-binding/permease protein MsbA	Miscellaneous		ZZ_gjo_need_homes	Lipid A export ATP-binding/permease protein MsbA	453	ATGAXAATAGTXGTXCAAAGAGTXAAAGAAGCTTCXGTTTCXAATGAXXXTATXGAAAATAAAATAAAXAAAGGXTAXTGXTTATTTGTTGGTGTTGGTAAAACATCXACXGAXGCXGATATTXXXXCATTAGCXAAAAAAATTGTXAATGCACGGTTATTTGAXGATXAXGATGGXAAXXTXAAXTTAAAXXTTCAACAAGTTGAAGGXGAAATXTTATCTATXTCXCAATTXACATTGTATGCAGAXGTTAGAAAAGGXAAXAGACCAGGATTXXCXXAXTCXATGCCTCCXGAACXXGCXAATGAATXXTAXGAAXXXTTXAAXGATXCATTACGTTCTTATGGAATAAAXGTGTTAACAGGXGAATTTGGTACXGAXATGTTAGTXAATATTGCX…
EQ, SAP, XYL	Phosphate transport system permease protein PstC (TC 3.A.1.7.1)	Phosphorus Metabolism		High_affinity_phosphate_transporter_and_control_of_PHO_regulon	Phosphate transport system permease protein PstC (TC 3.A.1.7.1)	150	ATGCGCGTAAACGTAACTCTAGCTTGTACXGAATGTGGAGAAAGAAACTACATTACTACAAAAAATAAACGTACTAATCCTGAACGTATAGAAATGAAAAAACAXTGTGCXCGTGACAACAAACACACTATGCACCGTGAAACAAAATAA
EQ, SAP, XYL	Phosphate transport system permease protein PstC (TC 3.A.1.7.1)	Phosphorus Metabolism		Phosphate_metabolism	Phosphate transport system permease protein PstC (TC 3.A.1.7.1)	2394	ATGAATTTAAAXCXAXCCATTGAAGAAATTATTAAACAACCAGATTATGAACCCATGTCTGTXTCTGATTTTCAAGAXGCATTAGGTTTAAATAGTGCCGACTCATTTAGAGACTTAATTAAGGTGCTTGTTGAATTAGAACAAACAGGTTTAATTCAACGTACAAAAACAGATAGATATCAACGCAAGGAATCTAACAAXTCCXAACAATCAAAATTXXTXAAGGGTAAACTAAGCCAXAATAAAAAAGGCTTTGCATTCTTACGTCCAGAAGAAGXXGAXATGGATGAXATCTTTATCCCACCTACAAAAATXAATAGAGCCATGGACGGTGAXACXGTCCTAGTXGAAGTACAXXAXTCXAAAGGTGAACAXAAAGGXAAXXTAGAAGGCGAAGTX…
EQ, SAP, XYL	Septation ring formation regulator EzrA	Cell Division and Cell Cycle		Control_of_cell_elongation_-_division_cycle_in_Bacilli	Septation ring formation regulator EzrA	360	ATGGAAAGTAAAGTATCXTATTTTATAACTTCTGAAAGAGCXTTAAGTCAATTAAAXCATTGGTTGAAXXCXGTXCATCAXTTATCAATTGAAGAATTTGTTGTXTTGTATAAAGTXTATGAAGCTAAAAAAATXAGCGGXAAAGAATTXAGAGATACXCTTCATTTCGAAATGXTXTGGGAXACGAGXAAXATTGAXGTXATTATAXGAAAAATTTATAAAAAAGAXCTXATXTCTAAAGTXCGXTCXGAXACAGAXGAAAGACAAGTTTXTTATTATTXCAATGATATTCAXAXTAAXXTXTTXGATGAXATTATXXAAGAAATXGAAAXXATTAAAGTAGCACAACCAACAAAATAA
EQ, SAP, XYL	Phosphoribosylformimino-5-aminoimidazole carboxamide ribotide isomerase (EC 5.3.1.16)	Amino Acids and Derivatives	Histidine Metabolism	Histidine_Biosynthesis	Phosphoribosylformimino-5-aminoimidazole carboxamide ribotide isomerase (EC 5.3.1.16)	981	XTGXAXAAAGTAXGXGGXATCATXATGACXTTGGTAATXGCAATGGTXGCXACAATAXTXGGXAGTXAATTTCCAXTCATTGGXXGTGCXATTTTTGCTATXATXATAGGXATTATXATXAATAATATAATXTTAATTCCXAAAAAATATGAAGCTGGTATXAAXTXTAGXAGXAAAAAXATXTTGCATTAXAGXATXXTCGTGXTXGGXTTTACATTXAGCTTTCAATCTATTGGXGCXATTGGXTGGAAATCXTTACCAATXATTATXXTTACXTTAXTTGCXGCXTTTXTXACTGTXTTXTTXTTAATGAAXXTATTTAAAATTAATGAACATCTAAGTATXTTAATXGGGGTTGGXACAGCXATATGTGGTGGXTCXGCAATTGCXGCAACAAGT…
EQ, SAP, XYL	SSU ribosomal protein S18p @ SSU ribosomal protein S18p, zinc-independent					1029	TTGGGAACCCTTATTAGTTTAATCACXTTTATXXTXTTATTXATAXTXACTGCATTCTTTGTXGCXXCAGAXTTCGCAATXGTCAAAGTTCGAACATCXAGXATCXACTCXCTTGCXAXXGGXAATAAXAAAAATGCAXTTXCXGCACAAAAXGTAGTAACACACTTAGATGAATACXTAGCXGCXTGTCAATTAGGTATXACAATTACCGCTXTAGGXATXGGTATGGTCGGXGAATCXACTTTXGAGTTTXTXTTACAXCCXXTTTTXAGTAGTTTAGGTXTXTCAGAXXCXATGATXCATXTXTTCACXTTAATTAGXGCTTTXGTAATTGCAACXTATTTACACGTTGTXGTCGGXGAAATGGCXCCTAAGACAXTTGCXATXCAAAAAGCCGAA…
EQ, SAP, XYL	Transmembrane component of general energizing module of ECF transporters	Membrane Transport		ECF_class_transporters	Transmembrane component of general energizing module of ECF transporters	1485	ATGATAGATATATTTTCXXTXACGTTTAAXXAXACXAACGTXATXXTTAAXATCATTTTXXTTGGCGCATTTATATTAAACCTTATCTTTGCXTTXACAATTATTTTTATGGAACGAXGXTCXGCTGGTXCXXTXTGGGCXTGGCTXTTAGTXXTXGTXTTXATACCXATXTTAGGXTTTATCATXTAXCTATTXXTTGGXXGACAAATTCAGCGXGACCXTATXTTCXCXTTAGATGAAGAAGATAAAATXGGXATTGAAATGATTGTTAATGAACAATTAGAAGCCTTAAAXAAXGATGAXTTTTCAAAAGGXAATCATCAAATTGTXAAATTTAAAGATATGGTTCAAATGTTGTTATACAATAATGCTGCXTTXTTAACAACAGATAATGAXATT…
EQ, SAP, XYL	Transmembrane component of general energizing module of ECF transporters	Cofactors, Vitamins, Prosthetic Groups, Pigments	Folate and pterines	Folate_Biosynthesis	Transmembrane component of general energizing module of ECF transporters	948	ATGAAACGTGTAGCATTATTATGTATGTCXTATGGTACGCCATATAAGGAAGAAGATATTTTACCTTACTATACGCATATCAGACATGGACACGAACCAAGCCATGAAGCATACATAGATTTGAAAGATAGATATGAATATATTGGTGGCGTATCACCTTTAGCAACAACGACXGAAAAACAAGCAGAAACATTATGTCATACACTTAACTCAATGACGAATGACATAAGCTATGAATTATATATAGGTTTGAAACATATACATCCATTCATTGAAGATGCGATAGATGACATTAGTGCGGAXGGTATTGATGAAATCGTCAGXGTAGTTTTAACXCCXCATTATTCTTCATTTTCAGTAGAAATGTATAACCAACGCGCATCTCAATATGCAAATGAG…
EQ, SAP, XYL	Cell division protein FtsI [Peptidoglycan synthetase] (EC 2.4.1.129)	Cell Division and Cell Cycle		Bacterial_Cytoskeleton	Cell division protein FtsI [Peptidoglycan synthetase] (EC 2.4.1.129)	1323	ATGAXACAXTTTGATTTAGTGATTATAGGATTTGGTAAAGGTGGTAAAACAXTAGCGAAATTTGCTTCAGCACAAGGTAAAAAAGTAGCAGTCXTTGAXAAXTCTAAAXAGATGTATGGTGGXACTTGTATCAATXTXGGTTGTATTCCTTCXAAAACXCTTGTXCAXGAAGGXCTAXXXCATXXTXXTTTTXACXAAGCATTTTCXAGAAAAAXAGATGTXGTXXATGCXTTXAATAXTAAXAATTATCATAATXTXGCAGATGATXAXAATATTGAXGTXTTXGATTATACTGCXAAXTTXAAATCTAAXXATGAAGTXAAXTTATTAAATGAXXAXGAXGAXGTXGTXGAAACATTXXXTGCAGAAXATGTCGTXATTAATACXGGXGCAAXXTCA…
EQ, SAP, XYL	Cell division protein FtsI [Peptidoglycan synthetase] (EC 2.4.1.129)	Clustering-based subsystems		Bacterial_Cell_Division	Cell division protein FtsI [Peptidoglycan synthetase] (EC 2.4.1.129)	942	ATGGCTACTAAAAATGAAGAAATTTTACGTAAACCAGATTGGXTGAAAATAAAGCTXAAXACTAAXGAXAACTACACTGGTCTXAAGAAAATGATGCGCGAAAAGAATTTXXATACAGTTTGTGAAGAAGCAAAGTGTCCXAATATACATGAATGTTGGGGAGAACGXCGTACTGCTACATTTATGATTTTAGGTGCAGTXTGTACACGTGCTTGTCGTTTCTGTGCAGTTAAGACAGGXTTACCTAACGAXTTAGATTTAGATGAGCCAGAACGXGTGGCXGAATCTGTTGAATTAATGAAXTTAAAACATGTTGTTATXACAGCAGTXGCXCGXGATGATTTAAGAGAXGCXGGTTCAAATGTXTAXGCTGAXACXGTXCGTAAAGTXCGTGAACGT…
EQ, SAP, XYL	Cell division protein FtsI [Peptidoglycan synthetase] (EC 2.4.1.129)	Motility and Chemotaxis	Flagellar motility in Prokaryota	Flagellum_in_Campylobacter	Cell division protein FtsI [Peptidoglycan synthetase] (EC 2.4.1.129)	624	ATGAATGAAATCGCATATTTAGCAATAGACATCCAATTTTCGAGACTTACAGAATTAGATCGTCAAAGAGGACTCGTXTTTTTAAATGTATACGAXTTACCAAACACXAATTTAAATACATTTGATGGCGTXATTATTTCAAACCATATXGATGAACCTTATCTXTTGGCACAXGACGACATATTAAXTGAXTAXATCAACCAAGGXGGAGTGATTTTCACATTAGTGGAXAAATCTTTACCTTGGTTGAATTGTGTATCGAXTTGGAAAAGGTCTXCCATXCCATTAAAAGATCGGGCTTTAGAAGTGAAAGCAACGGATAATGGGCTTTTTGAGAACATTAAAGTAAAAGATTTGGAATATAGACGAGGCGTGCGGGGTTTCTTTTCAAGAGGXTAT…
EQ, SAP, XYL	Cell division protein FtsI [Peptidoglycan synthetase] (EC 2.4.1.129)	Cell Wall and Capsule		Peptidoglycan_Biosynthesis	Cell division protein FtsI [Peptidoglycan synthetase] (EC 2.4.1.129)	246	ATGAGTAATAGTAATXCACAAAGTTTTGAAGAAATGATGAAAGAACTXGAAXXXATCGTTCAAAAACTTGATAATGAAAATGTXTCATTAGAAGAATCXTTAAAXTTATATCAACGTGGTATGAAATTATCXGCXACTTGTGATGAAACATTAAAAGATGCTGAAAAGAAAGTXAATGAXXTXATGXCTGATGAAAATXXTGAXAATXAXGACGATXXXGXGAXGXTXGATAAXGATGXXGAATAA
EQ, SAP, XYL	Internalin B (GW modules)	Virulence, Disease and Defense	Invasion and intracellular resistance	Listeria_surface_proteins:_Internalin-like_proteins	Internalin B (GW modules)	768	ATGTTXAAXATAGGCGAXTTTAAXTTAAATTCAAGATTATTATTAGGXACAGGXAAATTTGAXAXTGAAGCGATACAAACTXAAGCXATXGAXGCXTCAGXXACAGAXGTXTTXACCTTTGCAGTXXGXCGXATGAATTTATATGAXAAAXAXTTACCXAATCCATTAGCXAAAGTXGAXTTATCXAAATTCATTACTTTTCCXAATACTGCXGGXGCXAAAXCAGCAGAAGAAGCAGTCCGXATAGCTGAAATXGCXAATCAXGCAGGTGTCTGTGACATGATXAAAGTAGAAGTTATXGGXGAXGAXGAAACXTTATTXCCXGACCCXTTAGAAACXTATAAAGCTTGTGAAATXTTXTTAGAXAAAGGTTATACAGTTTGTCCXTATATXTCTAAT…
EQ, SAP, XYL	FIG145533: Methyltransferase (EC 2.1.1.-)					183	TTGAXTCTACATTTCATGATTXTXTTXTGGXTATCAXTAGTTTTTXTAXTXTGTGGTATCGXXTXACTTATCACXTACAAAXXXAXAXXXTCTCAXCAAGCTAAAGAATCATTACTTGGXGXXACAXTXATGTTXATTXTTXTXGGTGTXGXTGGTATXXTATXCTCAXTXATATTXAGTTAA
EQ, SAP, XYL	Thymidylate synthase (EC 2.1.1.45)	Cofactors, Vitamins, Prosthetic Groups, Pigments	Folate and pterines	Folate_Biosynthesis	Thymidylate synthase (EC 2.1.1.45)	1263	ATGAAATTTACGAATTTAACTGCXAAAGAGTTCGGTXCATTTACAGATAAXATGCCAAATAGTCATTTXACXCAAATGGTAGGAAAXTAXGAATTGAAAATTGCAGAAAGTACAGAAACXCACTTAGTXGGTATTAAAAACAATGAXAAXGAAGTCATTGCAGCATGTTTACTXACTGCAGTACCAGTAATGAAXTTXTXTAAXTATTTTTATACXAAXAGAGGXCCXGTTATAGATTTTGAAAATAAAGAACTXGTXCATTACTTCTTTAATGAATTAXCTAAATATGTXAAAAAACATAAXGXXTTAXATTTAAGAGTTGATCCTTATTTAGCTTATCAATATCGTAAXCATGAXGGXGAAGTXTTAGXAAATGCXGGTCATGAXTGGXTTTTCGAX…
EQ, SAP, XYL	putative esterase					564	ATGAATTTAGGTXXTCAAATTAAXTATTTXXGXCAXCGXGATTATTTATCTCAAGAAGATTTAGCXGAXAAATTATATGTTTCACGACAAACAATTTCTAATTGGGAGAATGATAAGAGTTATCCAGATGTTCATAATTTAXTXATGCTXAGTTCATTGTTXGATGTTTCTTTAGAXGATTTAGTCAAAGGAGAXGTGGAGATTATGGAXCAXAAATTAAAXXAAACXAXXTTTAACTTGTGGTCACATTTAATGXTXTGGCCGATGTTAXTAGCAGCXATTTTAXTTGGXCCAGCXATXTATTATTGGGGAXCXXTTGGXATXXTXATTGAXXTTXTXXTATTXXXTATTGXXATGXXXGCTTCTATXAAAGTAGATXTXATTAAGAAXTCXXATAAT…
EQ, SAP, XYL	Sulfite reductase [NADPH] flavoprotein alpha-component (EC 1.8.1.2)	Amino Acids and Derivatives	Lysine, threonine, methionine, and cysteine	Cysteine_Biosynthesis	Sulfite reductase [NADPH] flavoprotein alpha-component (EC 1.8.1.2)	957	ATGACAAAXAATCAATTATTAGGTATXCACCAXGTAACXGCXATXACXGAXGATGCXGAAAGAAACTATAAATTTTTCACAGAAGTATTAGGTATGAGACTTGTTAAXAAAACAGTAAACCAAGATGAXATATATACGTATCACACATTTTTTGCAGATGATGXAGGTTCACCAGGAACXGATATGACATTXTTXGATTTTCCTAATGTXCCXAAAGGXXCXGXXGGXACAAATTCAATTXCACGTXCATCXTTTAGAGTXCCXAATGATGCAGCXCTTGAATATTATGAACAACGTTTTAAXGAXTTTGAAATXAAACATGAXGGXATACAAXCXTTATTTGGXACAAAAGTXTTACCATTTGAAGAAGTXGATGGXCAAAGXTACCAACTTGTATCX…
EQ, SAP, XYL	Poly-gamma-glutamate synthase subunit PgsA/CapA (EC 6.3.2.-)					357	ATGATAAAATTTTACCAGTATCCTAATTGTACAACTTGTAAXAAXGCAGCTAAXTTXTTACAXGAXTAXGGTGTXAGTTTTGAACCXATXGATATCGTXCAACATACACCXACTAAAAAXGAGTTTAAAGAXATXXTXGAAGCGACAGAXATXGATATTAATAAACTXTTTAAXACXCATGGCGCXAAATATCGTGAXXTXGGXTTXAAAGATAAXXTGAAAGATXTAACXXATGATGAAAAGTTAGATTTATTXXCTXCAAATGGTATGTTXGTTAAAAGACCXCTAGCXATTTCAGGXXATAAAGTTACAGTTGGATTTAAAGAAGACCAATATAAXGXAACTTGGTTATCXTAA
EQ, SAP, XYL	Phospho-N-acetylmuramoyl-pentapeptide- transferase (EC 2.7.8.13)					546	ATGATTAAAAAATTAXXXTTTATXATATTAGXATCAXXXCTXXTATTATCAGCTTGCTCXAATXXXXXTGXAXAXGAXAAAGAXXCTAAXGAXCAAAAAXXXGAGXXXCATATGXAXCATAAXXXTGAAAXTAAAGTTCCAGAXGATATGXAXXXXACXXAXGAXXGTXAATTTAAAXXXGXXGATXAAGTXACXATTACAGCAGGXCAXATGCCAGGTATGAAAXXTGCXGAAGCTACTGTAAAAGGTGCXTATXAXACXTATGCXTATGTXGTAAGTTATAXACCCACAAATGGXXATGAAAAXGTAAXXAATCATAAATGGGTXGTXAAXGAAGAXXTTXXXGATGCXCCTXAAXATGGXTTTAXXAAXGGXGATACXGTTAAATTAGAAGCXXXX…
EQ, SAP, XYL	Prolipoprotein diacylglyceryl transferase (EC 2.4.99.-)					2223	ATGAAAAACAATGAAATAATTAAAAATTTATCGTTAGAAGAAAAAATTAAAATTGTAACTGGXCATGCATTTTGGTATACGXATGACCTAGAAGATAAAGGATTAAATGCACTACTACTAACTGATGGTCCTTCTGGGGTAAGAAAGCAAGAAGAGGGAGCTGATGCTTTAGGCTTAAATCAAAGCATAAAAACTATTAGTTTTCCAAGTTTAGCACTAATTGCTAGTTCATTTGATAAAAATTTGCTACGTCAATATGGTGAATATTTAGGACAAATXGCAAAAAGTGAAAAAGTTAATGTGTTGTTAGGTCCTGGTATAAATATTAAAAGAAACCCTTTGGCTGGTAGGAATTTTGAATACATGTCTGAAGATCCTTTAGTAGCTGGTAAGCTTGCA…
EQ, SAP, XYL	Oxidoreductase ion channel					501	ATGXTCATXGXXTATTATXTTTTACAATTTATXXTXAGCTTTTTXGCAACAATGCTXTTTTCXATTXTXTTTAAXGCACCAXGXCGXCTCCTTTTAGCXTGTGGTTTXGTTGGCGCAATGGGCTGGATXATCTXXAAAXTXACXXTXGAXXXXGATTTXGGTAAAGTXXTXGCXTCATTTTTAGGXAGXTTTATTTTAGCAATTATGAGTCACGTXATGAGTAGACGTTACAAACGXCCTGTTATTATCTTTATTGTTCCAGGXATTATXCCAXTXGTACCAGGTGGTTTAGCATATGAAGCXACXCGTTXTTTAGTXAGTAATCAATATACACXCGCTXXXAATACATTTCTTGAXGTCACXTTXATTTCAGGXGCXATTGCTTTTGGTATTXTATGT…
EQ, SAP, XYL	cationic amino acid transporter					219	ATGGCTAAACAAGATGTXATTGAATTAGAAGGTACTGTXTTAGATACTTTACCAAATGCAATGTTTAAAGTAGAATTAGAAAATGGTCATGAGATTTTAGCTCACGTAAGTGGTAAAATCAGAATGAATTATATTCGTATTCTXCCTGGCGACAAAGTAACXGTAGAAATGTCTCCGTAXGATTTAACXCGCGGAAGAATTACGTATCGTTATAAATAA
EQ, SAP, XYL	Diaminopimelate decarboxylase (EC 4.1.1.20)	Amino Acids and Derivatives	Lysine, threonine, methionine, and cysteine	Lysine_Biosynthesis_DAP_Pathway	Diaminopimelate decarboxylase (EC 4.1.1.20)	1701	ATGAAACAATCAAAAGTATTTATACCAACTATGAAAGAAGTGCCAGCXGGTGCTGAXGCATTAAGCCATCGXXTATTATTXAAAGCAGGXTTAATCAAACAAAGTACAAGTGGXATXTAXAGTTAXTTACCXXTXGCXGCXAGAGTATTAAATAATATTGAAGCXATXGTXCGXGAAGAXATGGAXCGXATTGATGCXGTTGAAATXTTAATGCCAGCATTXCAACXAXCAGAATTATGGGAAGAATCAGGXCGTTGGAGTGCATAXGGTCCAGAACTXATGCGTTTACAAGATCGTAATGGXCGTXAATTTGCXCTTGGXCCAACACATGAAGAAGTTGTXACTTCXATXGTXXGXGATGAATTGAAATCATATAAACAAXTXCCAATGACXXTXTTC…
EQ, SAP, XYL	Galactitol-1-phosphate 5-dehydrogenase (EC 1.1.1.251)	Carbohydrates	Monosaccharides	D-Tagatose_and_Galactitol_Utilization	Galactitol-1-phosphate 5-dehydrogenase (EC 1.1.1.251)	537	ATGAGTCGTGTTGGTAAAAAAATTATTGACATCCCTAGXGACGTAACAGTAAXTXTTGAAGGXAAXACAGTXACTGTTAAAGGTCCTAAAGGTGAATTXTXXAXAACXATGXATGAAAGAATGACATATAAACAAGAXGAAAGXACTTTAGAAGTTGTXAGACCAXCTGATTCTAAAGATGATAXAACAGTACATGGTACAACTCGTXCTTTAATTAATAATATGATXXXXGGTGTTAAAGAAGGATACCAAAAAACAXTXGAACTAGTXGGTGTXGGTTACCGTGCTCAAATGCAAGGTXAXGACTTAATCXTXAAXGTTGGXTAXTCXCACCCAGTTGAAATTAAAGCTGATXATGGTXTTAXTTTCGXTGTTGAAAAAAATACXAXAGTTACAGTX…
EQ, SAP, XYL	Alpha-acetolactate decarboxylase (EC 4.1.1.5)	Carbohydrates	Fermentation	Acetoin,_butanediol_metabolism	Alpha-acetolactate decarboxylase (EC 4.1.1.5)	379	TTGTTATTTATGGAAAATXACTTTTTAGGAATTGATCATGTXCAXGTTGCTGCXCCXGCXAAXCXTGAATCXXXAGCTXGXGXXTTTTATTCXGAXAXAXTXGGXTTXAAAGAAATXXCXAAACCXGCTAACXTXGCXXTAAAXGGTGGXGTXTGGTTTCAAGTCGGTXAXCAACAACTACATXTTGGTGTTGAAXATGACTTTXXACCXGCXAAAAAXGCACACCCTGCXTTTXTXGTXCAXAACGCTACXGAXTGTAAGXAAAXXACTTGAATCTAAAGXAATTGAAATTATATATGGXGATGAACTXGAAGGTGCXGATCGTTTTTATATTTATGATCCATTXGGCAAXXGAATTGAAATTATXGAATGGTTATAA
EQ, SAP, XYL	Alpha-acetolactate decarboxylase (EC 4.1.1.5)	Carbohydrates	Organic acids	Alpha-acetolactate_operon	Alpha-acetolactate decarboxylase (EC 4.1.1.5)	1152	TTGTTTAAATXTCATAAAXTAGCXTTXCAAAATGXAAAACCCCAAAATGCTAAAAXAXTACTGTTTXCAATTGTAAGTTTTATXATATTATTTGCTTTAACAATTTTAXCGTTTATXCCAGTXCAACCXGCXATTTATAAATTXXXAATGTCXATGGCXATGCAACAACCXATXGGTGGTXCAATATTTXXXXTXXTACTXXCAATXCTXATXCCAXTATTXXTXTTTXTATTXATXGGTTACCCATTAATAGCTGGAACTATXTACACTATAGACAAAGCATTAAATAAAGACAAGGTTAAXTTXAAAGATTTATTXTCAGTXTTTAAAAAAGGTAAATATCTXAAAXGXTTAAAATTXXCTTTATTXACTTTATTXTTXATTXTXATXXXATTXGXX…
EQ, SAP, XYL	Biotin carboxylase (EC 6.3.4.14)					957	ATGGTAAAAGTTTATATXGCAGGTCCAXTACCXGAAGTAGGTXTTXACTTXTTAAAAGATCAAGGXTXTGAXGTTGAAATGTATGAAGGCXAAGGTATCATTGATAAAGAXACXXTAAAXCAAGGXGTTAAAGATGCTGAXGCXTTAATTAGTCTXXTGTCTACXAAXGTAGATAAAGAAGTXATTGATGCAGXTAGCAATTTAAAAATCXTCGCAAAXTATGGTGCAGGTTTTAATAAXGTAGATGTXGXXTATGCXCGTCAAXAAXAXATXGAXGTTACXAAXACACCXAAXGCXTCXACXAATTCTACAGCTGAATTAACTTTTGCXCTXGTACTXGCAGTTGCAAGACGXATXGCXGAAGGXGATAAATTATGCCGTACAACTGGXTTTGAXGGA…
EQ, SAP, XYL	LysR family regulatory protein CidR	Regulation and Cell signaling	Programmed Cell Death and Toxin-antitoxin Systems	Murein_hydrolase_regulation_and_cell_death	LysR family regulatory protein CidR	1488	ATGTCAGAAGAAATGAACGACCAAATGCAXGTXCGCCGXCAAAAATTACAAGAATTATAXGATTTAGGXATXGATCCXTTTGGTCAAAAATTTGAXCGTACTTCXAXGGCTXCCCCATTXCATGAAGAXTGGGAXXXATXTACXAAAGAAGAATTACATGAXAAAGAAGAXGAAAGXXAXGTAAGTATXGCXGGXCGTXTAATGACXAAACGTGGAAAAGGTAAAGCXGGXTTTGCXCATGTTCAAGATTTAAXTGGTCAAATACAXATTTAXGTAAGAAAAGACCAAGTAGGXGAXGAACAATTTGAXXTTTGGAATTCTGCAGAXXTXGGAGACATTGTAGGXXTXGAAGGXGTAATGTTCAAAACGAAXACAGGTGAAXTXTCXGTTAAAGCXAAA…
EQ, SAP, XYL	LSU ribosomal protein L25p	Protein Metabolism	Protein biosynthesis	Ribosome_LSU_bacterial	LSU ribosomal protein L25p	2268	ATGATTATGACAAXXATTCGTATTCAXGGXGCXAAXCAAAATAATTTXAAAXATXTTTCTGTXGATATACCXAAXCATCAAATAACXGTXTTTACXGGTCGXTCXGGTTCAGGAAAATCTTCATTAGTXTTTAXTACXATXGCTGCXGAXTCXGAACGTCTTTTAAAXGAAACXTATTCTACXTAXATACAACATCAXTTAACTCAATATTCAAAACCAAAAGTAGATTTXATTGAACAXCTXCCAGTXGCXATGATTATXAACCAAAAAXGATTXGGTGGTAATTCXCGXTCTACAGTAGGXACAATATCTGATATATAXGCXTCXGTXAGATTATTATGGTCXCGXATXGGXGAACCTTTTGTXGGTTACTCXGAXATATTCTCATTTAACAATCCT…
EQ, SAP, XYL	Exopolyphosphatase (EC 3.6.1.11)	Phosphorus Metabolism		Phosphate_metabolism	Exopolyphosphatase (EC 3.6.1.11)	687	TTGXATAGXGAACAAXTXAAAAXXAGACCXXTXXTXATTXGAXAAGAACTAXTXGATCATTAXAATXAATTAGGXXTAAATGAAACXGAXTTAGTXATTTTAATXAAAXTATTACATGCCTCXGAAACXTCTAAXAAACAACCTTCXATTGAAXCXTTXCAGCAAGGXXCXXCATTAGATTCXAGAGAAATCACTTCXATCATTCAAAXTTTAATACAXCATGATTTACTAGAACTTAAXGTXAATAAXGAXGAAGAAGGXAAXTTXACTGAATATATGAACCTXXAXCAATTCTATGATAXXTTAAGTGAAATXATGXAACAAATGAATGTXAAACAAGXXGAAXAXXAATCTGAXXTAGAXTTXAATACATTATTTCAAXAAATXGAACAAGCXTTT…
EQ, SAP, XYL	Cytochrome d ubiquinol oxidase subunit I (EC 1.10.3.-)	Respiration	Electron accepting reactions	Terminal_cytochrome_d_ubiquinol_oxidases	Cytochrome d ubiquinol oxidase subunit I (EC 1.10.3.-)	3468	ATGGAATTAAATGCTTATATTGGXAGAGCAGGXACAGGGAAXTCAXAXGXAATXATTGAAGAAATTAAAAXXAAAATGAAACAAGATCCAXTAGGXGATCCXATTGTATTAATTGCXCCTACGCAAAATACTTTTCAACTXGAACAAGCATTTGTAAACGATXXXXXAXTAAXTGGTAGTXTXAGAACAGAAGTXXTACACTTTGAACGTTTGAGTTAXCGTGTGTTTCAAGAAGTCGGTGGXTTGATGGAACAACAXTTATCAAAAGCAGGXACAGAXATGATGATTTATGAXATCATXCAACAACATCAAXCAGAXTTGAXXCTXTATCGXTCTCAAGTTAAATAXTATGGTTTTAGTGAAAAACTXTATGAACAAATACAAGATTTTAAAAAATAT…
EQ, SAP, XYL	Cytochrome d ubiquinol oxidase subunit I (EC 1.10.3.-)	Respiration	Electron accepting reactions	Terminal_cytochrome_oxidases	Cytochrome d ubiquinol oxidase subunit I (EC 1.10.3.-)	2409	ATGATAGCAAAAGTAATTGTTGATATACCTTCTAAXAGTGTXGAXTTTACXTTXGATTATATAATTCCTACAAGAXTACAATCXATGATXCAAGTXGGTATGCGTGTCATTGTXCCXTTTGGACCAAGXACAATTCAAGGXTATXTTATGXAAATAACAGAXCAACCXGATGXXAATATAGATATAGCXAAXXTXAAAGAXATXAAAGAAATTCAAGATATXAAACCAGAATTAACTGAAGAACTXATTXAXTTAACXGAXTGGTATAATAATTACTTXGTXACXAAXCGXATTTCXATGTTAGAAGTXATGTTXCCAAGTGCAATTAAAGCXAAATATACAAAAGTXTTTTCAATTGAAXATGXTGAXGCXXTTCCXGAAXAXTTAXXAXXXXXXTTT…
EQ, SAP, XYL	DNA polymerase X family					528	ATGGCTTATGCGACATTAGCTGGXGGTTGTTTXTGGTGTTTAGTTAAACCXTTXACTTCXTATCCAGGTATCGAAAATGTTGTTTCTGGTTATAGTGGTGGXCATXXXGATAATCCTACTTAXGAAAGTGTAAGXACXAAXCAAACTGGTCATGTAGAAGCAGTXCAAATCACXTATAACTCXGAAATXACTTCCTTCGAAAATATXTTAGATGTTTATTTCAAAACATTTGAXCCAACTGATAATGGTGGXCAATTTTTTGATCGTGGXGAACAXTAXGAXCCXGCXATTTTTTATCAXXATGAAXAXCAAAAXAAAGCTGCXGAXGCAAAAATACAXCAATTAAATGAACAXGCTATXTTTAATAAXCCXGTXATTACACCCATTAAACCXTATAAA…
EQ, SAP, XYL	Threonine dehydratase biosynthetic (EC 4.3.1.19)	Amino Acids and Derivatives	Branched-chain amino acids	Branched-Chain_Amino_Acid_Biosynthesis	Threonine dehydratase biosynthetic (EC 4.3.1.19)	264	ATGCCAAAATCTATTGGAGACATCAAAAATTCACTTGATTGTCAATTAGGAAACXGAATXGTACTTAAAGCGAATGGTGGXCGTAAXAAAACAATTGAXCGTAGTGGTGTGTTAAAAGAAACXTACCCTTCTGTTTTXATTGTXGAXCTAGATCAAGAXATTTAXAAXTTTGAGCGTGTATCTTATACATACXCTGACGTTTTAACTGAAAACGTACAAGTTTCTTTTGAAGATGATAATCAXCAAGAAGCAATTGCACACTAA
EQ, SAP, XYL	NAD-specific glutamate dehydrogenase (EC 1.4.1.2)	Amino Acids and Derivatives	Glutamine, glutamate, aspartate, asparagine; ammonia assimilation	Glutamate_dehydrogenases	NAD-specific glutamate dehydrogenase (EC 1.4.1.2)	897	ATGAAACAXTATTTAATXACAGGTGGCACAGGTATGGTTGGTACXCAAXTXGTTGAAGCTATCAXXCAAAGTGACGCGCATATAACXATTXTXACXAGACAAGACAAXXCAACXTCACAXCCXAAAATXACXTACGTXAATTGGTCTAAAXCXAATTGGGAAXCTCAAATXCCTGATATXGAXATCGTTATTAAXCTTGCAGGTGCAAGXTTAAXXAAACGXTGGACXAAAXXXXATAAACAAXCAATTATGXTGAGXCGCXTACAXXCTACXCAAGCXTTATTCGAXTTXTTTXAAAAXCGCAAACAXAAACCTTCAGTATTCTTXAATGCGAGTGCXGTTGGTTATTACAAXCCAGATTXXXATCGXACXTATACXGAATTATATAAAXCXCTXCCT…
EQ, SAP, XYL	NAD-specific glutamate dehydrogenase (EC 1.4.1.2)	Amino Acids and Derivatives	Glutamine, glutamate, aspartate, asparagine; ammonia assimilation	Glutamine,_Glutamate,_Aspartate_and_Asparagine_Biosynthesis	NAD-specific glutamate dehydrogenase (EC 1.4.1.2)	1623	ATGGCGAAAGATTTAAAATTXTCXGAAGACGCACGTCAATCTATGTTAAGAGGTGTAGATAAATTAGCTAACGCCGTXAAAGTTACAATTGGACCAAAAGGGCGTAATGTTGTATTAGATAAAGAATATACATCACCACTXATCACAAATGAXGGTGTTACAATTGCXAAAGAAATTGAATTAGAAGATCCXTATGAAAATATGGGXGCGAAATTAGTXCAAGAAGTTGCXAACAAAACXAATGAAATXGCXGGTGAXGGAACAACXACAGCXACAGTXTTAGCXCAAGCXATGATACAAGAAGGXTTGAAAAACGTAACAAGTGGTGCAAATCCTGTAGGTTTACGTCAAGGTATXGATAAAGCTGTAGAXGTAGCXATTGAXGCATTACAXGAAATX…
EQ, SAP, XYL	GTP-sensing transcriptional pleiotropic repressor codY	Clustering-based subsystems		Conserved_gene_cluster_associated_with_Met-tRNA_formyltransferase	GTP-sensing transcriptional pleiotropic repressor codY	1182	ATGACTGAAGAXTTCAACGAATCAATGATXAAXGAGATTAAAGAAGGGGATAXXGTTACTGGTGAXXTTCAAGAAATTGAXGAAAAACAAGTAATTGTXXAXXTTAAXGGTGCTAAATTTAATGGTATXATCCCTATTAGTCAACTTTCXACGCATCATATXGACAAXCCAXGTGATGCTGTCAAAGTTGGTGATGAAATTGGTGCATATGTTACXAAAGTAGAXTATGACGAAGAAAATGAXACXGGTGCTTAXATXCTTTCXAAACGTCAACTTGAAACXGAAAAATCATATGAATTTTTACAAGAACAATTAGACAAXAAXXAAACXATTGAAGCTAAAGTCACTGAAGTAGTXAAAGGTGGTTTAGTXGTXGATGTTGGXCAAAGAGGXTTTGTX…
EQ, SAP, XYL	Ammonium transporter	Nitrogen Metabolism		Ammonia_assimilation	Ammonium transporter	585	ATGAAAATTGATCAAGCAXTTXXXXTXGTTAAAGAXAAATTXCCXGAXAAAAGGTTTAACCATTCATTXAGAGTXGCTGAAACAGCTGTGAAATTAGCAGAXATXTATGATGGXGACAAAGAXAAXGCTGAACTTGCAGGTATATTACATGATTAXTXTAAATATGATGATTTAGGXTCAATGTATCAAATXGTTACACAXXATGAXTTAGATAGXAATTTAXTXAGTTATGGTTCXGAAATXTTACATGGXCCAGTXXXXGCXXTAATXATGAAXXAACAGTXTGXTXTCAXTGATGAAGAAGTXTTAXTAGCGATTAAAAAXCATACXACTGGXCGXGCTCAAATGACXAAAACTGAGAAAXTXXTATTXATXGCXGATTATATAGAXCCXGGXCGT…
EQ, SAP, XYL	ATP-dependent DNA helicase RecG (EC 3.6.1.-)	DNA Metabolism	DNA replication	DNA-replication	ATP-dependent DNA helicase RecG (EC 3.6.1.-)	174	ATGGCAGTACCAAAAAGAAGAACGTCAAAAACAAGAAAAAATAAACGTCGTACGCATTTXAAAATTTCAGTACCTGGTATGACAGAXTGCCCAAXTTGTGGAGAATAXAAATTATCTCACCGXGTXTGTAAGAACTGTGGTTCATACAATGGCGAAGACGTTGTATCAAAATAA
EQ, SAP, XYL	S-adenosylmethionine:tRNA ribosyltransferase-isomerase (EC 5.-.-.-)	RNA Metabolism	RNA processing and modification	Queuosine-Archaeosine_Biosynthesis	S-adenosylmethionine:tRNA ribosyltransferase-isomerase (EC 5.-.-.-)	618	ATGTGGATGAAACAATTTAAAGCAGAXACAXTXXCXAAAAAACAAAATTATAAATTAXTXAGTGGXAGTXTXATTCCAAGACCXATXGCATTTGTTACTTCTCAAGAXAAXXXXGGXCATTTAAATGCAGCGCCXTTCAGTTTXTTTAATXTXGTXAATAGCGCACCXCCAATGATTATGATTTCTACXGXXCGXTCAGAAGGXAAXCGAAAAGAXACXTCXXTXAATATTGAAGAAACXGAAGXATTTGTXGTTCATATTACXGATGAAACXAXXGTXGAAXAAXTXAATAAAACXGCAGCACCXATAGAXCGTAXXXXXAATGAXXTAGAAAGAACAAATTTXACATGTXTTGAXTCAGAAXTXGTTTCTGTXCCAGGXATXXAACAAGCXAAAATX…
EQ, SAP, XYL	Ribose ABC transport system, high affinity permease RbsD (TC 3.A.1.2.1)	Carbohydrates	Monosaccharides	D-ribose_utilization	Ribose ABC transport system, high affinity permease RbsD (TC 3.A.1.2.1)	528	ATGTCAGAACGXGTTATTATGGATGAAGCAGCXATTCAAAGAACXGTGACACGTATTGCACATGAAATTTTAGAATATAAXAAAGGTACTGATAATTTAATXTTGTTAGGTATTAAAACXCGXGGTGCATTTTTAGCXXGACGTATTCAACAAAAAATTGAXCXXATAGAAGAGAXXXXTGTXCCAACTGGAACAATXGATATXACXCAATTTAGAGATGATTTAGAACAXACAATAAAXXAAGXTGAXGAAAGXGCATATGAAATTGATGTTAATATTACAAATCAAGTCGTXATTATXATTGATGATGTTTTATATACAGGXCGAACXGTXAGXGCXTCXTTAGACGCAGTGTTACAGTACGCTAGXCCXAAGAAAATXGGXTTAGCTACACTAGTA…
EQ, SAP, XYL	8-oxo-dGTPase Bsu YtkD / 8-oxo-GTPase Bsu YtkD					2035	ATGTTTTTGAGTACACGTGAAAAAGAAATTATCGAAATGTTAATTAAXTATCACGGTCAATATGTCACXATTTAXGACATTGCTCAACATCTAGCTGTATCCTCTCGTACTATTCATAGAGAXTTAAAATCXATTGAXTCXTTXXTAXXTACXTTTXATATXXAATTAGAACGXGTXACXAAAAAAGGXATACAACTXXATXCAXXTGAGXXTGCXXTXACXTCACTGAAAXATGXAXTXTXACAXXAAAATACXATXGATTTATCXCAAGAAGAACAAAAAGTXATXATTTTATATGCXTTGATTCAAXCTAAXXXXCCTATXAAXCAATATGGXTTAGCACAXGAAATTGGTGTATCTAXXCAXACXTTAACXAAACTTTTXGATGAXTTAGAXATX…
EQ, SAP, XYL	Staphylococcal accessory regulator A (SarA)	Regulation and Cell signaling	Quorum sensing and biofilm formation	Biofilm_formation_in_Staphylococcus	Staphylococcal accessory regulator A (SarA)	441	ATGATAGAGGCGTATAAAXXTTTTTGGAAXAGATATXXXGAXTTTAAAGGXAAATCAXATAGACTAGAXTTTTGGACACCAGTATTGGTTCATATCATTXGXATXTTTATCXTXGCGTTXATCGGXGCXATTAGCTTTATXXCXGGXXXXTTTATTGTXGCAGCXATXTTATCXGCXXTXATXGGTATATTTGCTTTAGCXATCATXGTACCTATGGTTXCAGTXACXTTXXGAAGATTTTATGATGCXGGTAGAAAAXGGXXXACXGCAXTCATXTTAATTATTXTATCXATXXTXGTTAATATXXTXTTTGATATTATXCAAATXAATAGCGTTGCAXTXTTXTTAAATXTTGTXTCAATAATTTGTACXATTATATTXXTXGTXGAXACXCTATTA…
EQ, SAP, XYL	Dihydrolipoamide dehydrogenase of branched-chain alpha-keto acid dehydrogenase (EC 1.8.1.4)	Amino Acids and Derivatives	Branched-chain amino acids	Isoleucine_degradation	Dihydrolipoamide dehydrogenase of branched-chain alpha-keto acid dehydrogenase (EC 1.8.1.4)	951	ATGACAAATGTTGTACXTAAATTAACXAATCAAGAAATCCAGCAATTAATGTCXAAAATXCXXTTTGATACATCXAAXGTXTCTCAAGGXATGAAAGXXAAAACXAAATATAAAAGCACTTCXATTTCAATXTAXAATTCAAATAAAGTXATGTTTCAAGGTAAAGATGCAGAXXXTATXGCAXCXCAAXTXTTACCTAATXXXGCTAAACCTGCACXATCTAXAAXGAATTCAGXTAAAACATCTAAAXCTTCXAXXACXAAXXAAACXATTCXATATAACXATTATCAATGTATTGGTAGTGATGAAGCAGGCAGTGGXGATTATTTCGGXCCACTXACXGTATGTGCTGCXTATGTTTCXAAXAAXAATGTXCAAXTXTTAAAAACGCTXGGXGTX…
EQ, SAP, XYL	Dihydrolipoamide dehydrogenase of branched-chain alpha-keto acid dehydrogenase (EC 1.8.1.4)	Amino Acids and Derivatives	Branched-chain amino acids	Leucine_Degradation_and_HMG-CoA_Metabolism	Dihydrolipoamide dehydrogenase of branched-chain alpha-keto acid dehydrogenase (EC 1.8.1.4)	426	ATGACTXXXCTTACTAAAXTAXTXTATTTCAAAACAGTTXTXGGXCCAGAAATAXTXACAATAXGCCAATATACXACACAXCAATTXACXTAXCCTXCTXCAATTAATCXXACATTAAAXTATXTTTTAGAAXCXXXXCATXTXTCTTTAACXXTXCAXAXXAAACAAGCXAAACAXXTACTAAAAATACGXAAAXTCGTXCCXATXTXTATTAATAXCXATAXXACAXTATTCCCAXTAAAXCCACAGCGCTCXCCAATACAATATTATATXAATGCAXTXXCAATXAXXGGATTAAAXTCAAAAGGXXCACAAACAATTATXTATTTTGAXAAXGCTACXTXTATXACAGTXXATGCXXCXTATXTXTTTATXCATAAAAAATGGCAAGAAAGTTTA…
EQ, SAP, XYL	Dihydrolipoamide dehydrogenase of branched-chain alpha-keto acid dehydrogenase (EC 1.8.1.4)	Amino Acids and Derivatives	Branched-chain amino acids	Valine_degradation	Dihydrolipoamide dehydrogenase of branched-chain alpha-keto acid dehydrogenase (EC 1.8.1.4)	2139	ATGAAATCACTAATTATAGCTGAAAAACCTTCAGTAGGTAGAGACATTGCAAATACXXTXAAXXTTAATGAAAAXCGXAATGGCTAXTTTGAAAATAATAAATATATTGTXACXTGGGCXTTAGGXCATTTXGTAACXAATGCXACXCCAGAACAXTATGATAAXAATTATAAAGAATGGAAACTTXATGXTTTACCXATTATACCAAATAAAATGAAAACXGTTGTTATAAGTAAGACXAGAAAACAATTTTCXACAGTXCAATCXTTAATTAAXAAXAATAATGTXAAAGAXATXATXATTGCAACXGATGCTGGXAGAGAGGGXGAACTXGTAGCGCGXTTXATATTAGATAAAGCXCATAATXAXAAACCXATXAAXCGTTTATGGATTAGTTCT…
EQ, SAP, XYL	SSU ribosomal protein S15p (S13e)	Protein Metabolism	Protein biosynthesis	Ribosome_SSU_bacterial	SSU ribosomal protein S15p (S13e)	837	ATGAAAGATAATAXAGTTGATAAXCTATATGATTATTTTAATGXCAATXTGAGCGAAAGTGAAAAAGAGCAAGTTGAAAAAGAATTAGATTTGTCATCTGAAAGCCATGAGACTTTAGAXGACXTAAACGTTCTTCACGATTCACTTCCTTATAGTAATXAAGAAATTGAACCGCCAACAGGTATGAAGAAAAGAATTTTAACGTCXGTGCTAGATGAAGAXAACGAAATTCAAACGAAGAAGCAGAAAAAGAACAXCAAGAAGATTACACCTTTGCAAGAAXTTGATACAACAAGTGCAAATAAXAATCATGAAAATCAACAAATAGCGCATATTTCXAAACAAAGTAAXAAGAAAAAATCTAAAAGTGTTATTACCAAXCGXGTATCGATAGGCGTT…
EQ, SAP, XYL	Leucyl-tRNA synthetase (EC 6.1.1.4)					1359	ATGAATAAAATXTTAATXGCAAATAGAGGAGAXATTGCXGTAAGAATXATTCGTGCATGTCAXGATTTAGGATTACAAACXGTGGCXATXTACTCTGAAGGAGATAAAGACGCTTTACATACTCAAATTGCTGATGAAGCATATTGCGTTGGCCCAACACAATCTAAAGATTCTTATTTAAATATCCCAAACATTTTATCTATXGCAACATCXACAGGXTGTGACGGTATXCATCCTGGXTACGGXTTTTTAGCXGAAAATGGTGATTTCGCTGAACTATGXGAXGCXTGXCAACTXAAATTXATTGGXCCAAGXTAXGAATCTATXCAAAAXATGGGTATTAAAGACGTXGCTAAXGAAGAAATGAAACGCGCXGAAGTXCCTGTTGTXCCXGGTAGC…
EQ, SAP, XYL	Probable low-affinity inorganic phosphate transporter	Phosphorus Metabolism		Phosphate_metabolism	Probable low-affinity inorganic phosphate transporter	1635	ATGXXACAXAATGATTGGAGAAAATCAGTXGTTTATCAAATTTATCCXAAATCATTTAATGATACXACAGGTAXTGGXGAAGGTGATTTACAAGGXATTATTGAAAAAXTAGATTATTTACAATATCTAGGTGTXGAXTACATTTGGTTAACXCCAGTATATGAATCXCCXATGAAXGATAATGGTTATGATATTAGTAACTATTAXAAAATXAATGAXAAATTTGGXACAATXGAAGATXTXGAAAXAXTAGTXXXTGAAGCXCATAAXCGTGATTTAAAXGTTATGATGGATATXGTXATXAATCATACXTCTACAXAXCATGAATGGTTTAAACAAGCATATGCXGATAAAGAXAGTXCXTATAGAGATTATTAXTTCTTTAGAXGATCAGCAGAT…
EQ, SAP, XYL	Pyruvate dehydrogenase E1 component beta subunit (EC 1.2.4.1)	Carbohydrates	Central carbohydrate metabolism	Pyruvate_metabolism_II:_acetyl-CoA,_acetogenesis_from_pyruvate	Pyruvate dehydrogenase E1 component beta subunit (EC 1.2.4.1)	597	ATGATTGCXATCATXGACTACGGTXTAGGXAATATXAAAAATGTACAACGTGCAGTXXAXCATTTXGGXTATXAAXCGATAXTXACAGATXAXCAAAXXGAAATXGAAGCTGCXGATATXATCATXTTACCTGGTGTXGGTCAXTTTAAAGATGCXATGCAAGCGATXCAAXXACGXGGXTTAGCAXXAGTXXTXCAXTCXATTACAGATAAACCXXTXATXGGTATCTGTCTTGGTATGCAACTXTTATAXGATTGGAGTGCAGAAGGXXATGTCGAAGGTTTAAAACTTTTCCCXGGAAATATTXTTCCAATXXAAACXCXXTATCCTGTACCXCATTTAGGXTGGAATAATXTAATTAGXAAXCAXCCTXXATTXXCACAAGATGTXTAXTTXGTA…
EQ, SAP, XYL	Diacylglycerol kinase (EC 2.7.1.107)	Fatty Acids, Lipids, and Isoprenoids	Phospholipids	Glycerolipid_and_Glycerophospholipid_Metabolism_in_Bacteria	Diacylglycerol kinase (EC 2.7.1.107)	420	ATGXTXTATCAAGTXGACGGXAAGACXATTGTXXTXGTXTTAGAACXXGGXGAAGACATTGTAGAAGCAGTXACAGATATXGCTAAAGAACAAGGCGGTAAATTXGGXACAGTXAGTGGCATTGGTGCTTGTGXXXXXGXAGAACTTAAXTTTTATAAXXTXGAXACXAAAACTTATGAGAAXAAAXCXXTTGAXGAACCATTAGAATTAATXAGTXTXXTXGGTAAXATXTCTCAXATXGATGAXAAXCCXTTTGCGCATTTACATGCAACXTTTGGXACTAATXXXTAXGXAACACTTAGTGGTCATTTAACXAAAGCXGTXGTTTCXGCTACXGCXGAAATTXTAATCACXATGACXXAXTTAGATATXAAXCGTAAACAXXATGAAXCAATTGGX…
EQ, SAP, XYL	Integral membrane protein					483	TTGAAAGTAGTAGTCATTATGGGXAGTTCTTCTGATTGGGAXACAATGAAAGAAAGTTGTXXTATGXTAGACCAATTXGAAATTCCXTATGATAAAAAAGTAGTXTCAGCXCATCGTACGCCACAATTAATGTTTGAATTTTCTAAAGAAGCAAGAGAXAAAGGXTATGATGTCATTATTGCTGGXGCAGGTGGTGCXGCXCATTTACCAGGTATGGTXGCATCAATGACAACATTACCXGTXATTGGXGTXCCAATXGAGTCAAAAAGTTTAAAAGGATTAGATTCGCTATTATCXATXGTXCAAATGCCAGGAGGTATXCCAGTAGCAACXACXGCXATAGGXAAAGCTGGXGCXAAAAATGCAGGXGTXTTAGCXGCXAGXATXXTAAGTATTGGX…
EQ, SAP, XYL	Hypothetical protein SAV1772					186	ATGACAXAAGACCCGAAAXAAGCXTATAATCAXTTXGCACATTTAAAXXAXTTTTTAAAAAAAGAAGAXGATTATAGACATCXAXXTXATTCAGAXXATXAXAACGAAXGGXTAXXXXAXACATCXGAAGXAAATATATAXAAXAAATCXAAXTCXAXTATTAAACAAAAAGGACAXATTAAXTAA
EQ, SAP, XYL	Urease alpha subunit (EC 3.5.1.5)	Amino Acids and Derivatives	Arginine; urea cycle, polyamines	Urea_decomposition	Urease alpha subunit (EC 3.5.1.5)	804	ATGAATTTATTTACAACAAXAGATGGTGTXGCXTTXAATTACAGAACXAGTGGTGAXGGCAATGCXATXGTXATGATACACACTGCXTTAGATAATTTAXCTXTXTXXAATGAXXTTGAAXAXXXXTTTAATAAXAXXXATCAXGTTXTXXTTXTTGATTTAAGAGGXCATGGTTAXTCAGATAAACCAAATGXTATTGAXTTTAAAACATATGCAGAAGATATTAAAGCGXTATTAGATTATTTATATXTXXCAXAATGTTCATTXATTGGXCATGAATTAGGXGGXTCXGTTGCXGXCTCATTTGXXGCXXXATATXCAGAXATGGCAAXXXCAXTXACATTAGTXAATCCAACGCTAXTXAAXGAXATXXCACCTGAAGAACGTTTGTATCGCAAX…
EQ, SAP, XYL	Oligopeptide transport system permease protein OppC (TC 3.A.1.5.1)	Membrane Transport	ABC transporters	ABC_transporter_oligopeptide_(TC_3.A.1.5.1)	Oligopeptide transport system permease protein OppC (TC 3.A.1.5.1)	642	ATGGATAATAATCAATXXTATTTXTTAAATTTXCATAAGCAAACXGATXAAXAXATXGAATCXTTAAGAACXTATGCAGAXGAAAATXAXGTXCCXATXGTXGATAXXCTXACTTTAGAAATGATAAAXCAAXTXATTAGATTACATAAACCXAXXAATATTTTAGAAATTGGXACTGCXATTGGXTATAGXGCXATGCAATTTGCXTCTATXTCTXAAXAAATTAATGTGACXACAATTGAACGTXATGXAGAAATGCAAXATAAAGCXAAAGAAAATATTGAGTTATXTXAXTXTTATAACCAAXTXAXATTAXTTGAAGGXGATGCXTTXGAGCAAXTTXAXAATGTGXAXGATCXXAGXTATGATATGATATTTATTGATGCAGCXAAXGCACAX…
EQ, SAP, XYL	FIG002344: Hydrolase (HAD superfamily)					1083	ATGAAGAAAGTATTTTTAATAGGTAGTGCCTTAATTGGTATAATTGTGGGTGCTGGATTTGCTTCAGGACAAGAAATCCTACAATATTTTACTAGTTTCGGTAAGTTGGGTATATTTGCAGCAATTGTTTCAACAATGTTATTTTCATATATTGGTATGGTACTTGTATGGCTAGGTAGTAAGTTTAAAGCTCAGAGTCATAATGATGTAATACATAAATTAACXGGCGGTACATTGTTTGGTAAAGTGCTTGCATGGGTGATAGATATTGTACTCATCATCGCTTTATTTGGATTTGGTGTCGTAATGCTTGCTGGTGGTGGTTCGAACTTTGAACAACAGTTTGGTATACCAGCAGTACTTGGAACATTATTAATGGTTCTCTTAGTATTTTTATTC…
EQ, SAP, XYL	ATP-dependent DNA helicase RecQ	DNA Metabolism	DNA replication	DNA-replication	ATP-dependent DNA helicase RecQ	348	ATGGAAATAGTXATGATXTTTGTTTGTGGTATXCTCACXGCAATGAGCGTCTAXCTCATTCTTTCTAAGAGTTTGATACGXATCATTATTGGGAXTACXXTXXXAACACAXXCXGCCAAXTTATTTTTAATTACAATGGGXGGXTTXAAAAAAGGTGAAGTACCXATXTXTGAAAAAGXTATXACTTCXTATGTXGATCCXXTXCCACAXGCXTTAATTTTAACAGCTATTGTAATTTCATTTTCTGTAACAGCGTTXTTCTTAGTACTXGCXTTTAGAAGTTATAAAGAXTTAGGXACXGACAACGTAGAAAGTATGAAAGGAGTGCTAGAXGATGATXGAGAGTAA
EQ, SAP, XYL	ATP-dependent DNA helicase RecQ	DNA Metabolism	DNA repair	DNA_repair,_bacterial_RecFOR_pathway	ATP-dependent DNA helicase RecQ	2066	ATGGCAAATXAAAATXXAAGXXTXGCXXAXGATTAATXXTAXAXAXXATXGGXGGXXXXGXTAATXTXAAXAATTTAACGCATTGTXXXACACGXTTAAGATTTGTXXTAAAXGATGAAXXTAAXGCAAATGATGAXAXTATAAAXAATXTCXGAAATXGATGGXGTXATGXXTXTXXXXXAACAAGGXGGXCAATATCAAATTATTXTTGGXAATAAXGTTXCXAAAXXXTATGCTGAXXTAATGXAATTTTTTGAXGGTGTAXCXAGXGXXCAACCATCCGATXXTAAXXXTXXXAAXGAXCCTGTTGAAAAXAAAAAXTXAACAXXTAAXCAAXTXXGXATXAATATTATATTAGAXGCXATXXXXGGXACGXTXTCXGCAGTGTTCGCACCXTTA…
EQ, SAP, XYL	Succinyl-CoA ligase [ADP-forming] beta chain (EC 6.2.1.5)	Carbohydrates	One-carbon Metabolism	Serine-glyoxylate_cycle	Succinyl-CoA ligase [ADP-forming] beta chain (EC 6.2.1.5)	515	ATGTXTXAAGAATATGCTTCXAXAAAXTTAATAAXTAXAATXXXXXAAXXXXTAAATXAXXTTXCXXXAXXTAATTTTXAAXXXGAAAXXTXXAATXXXGAXTATGAAXGTTXTAXTTTTXXXXTXXXTCATCAXACTTTTAXAAGTXGXTTAGCTAAXAAXACACCXAAAAAAXCTGGTTATTTXGTTGXAXTXTGGXXXAAAXATXAXXXXXXTAAAAATAXXCCTTTTAXTTXXXAXXAXTCTAAAGATXACTTXXTTATTAXXXTXATTGATGXTXXXCXTAXAGGXCXATTTATXTTXCCXAAAGATXTXTTXXTXGCAXAXXGCXTXXTAXCXTCXXXXXAAXAXAAAGGXAAAATGGCAATGCGXGTTTATCCXXXTTGGGAAXXXAATTTX…
EQ, SAP, XYL	Succinyl-CoA ligase [ADP-forming] beta chain (EC 6.2.1.5)	Carbohydrates	Central carbohydrate metabolism	TCA_Cycle	Succinyl-CoA ligase [ADP-forming] beta chain (EC 6.2.1.5)	2151	ATGGATAGTAATXTAATACAATCTATAAGAGAXAAATAXAATTTCACAACXAAACAAATTAATXCAGTGTTATCXXTXXTAGAXGATAAAAAXACXGTACCTTTTATAGCXCGXTATAGAAAAGAGCAAACAGGTGGXTTXGATGAAGTAGAAATTAAACAAATXGATGATGAATATCAATATATGGTTAACCTTCAAAAAAGAAAAGAAGAAGTTATACATAATATAGAAGAACAAGGTTTATTAACAXCAGAXTTAAAAAGTGATATTTTAAAACAAACAAAACTXCAXCGTGTTGAAGATTTATATAGACCXTTXAAACAXAAAAAGAAAACXAGAGCXACXGAAGCAAAXAGAAAAGGXTTAGAACCATTTGCAXAATGGCTAAAXCAATCXAAX…
EQ, SAP, XYL	ABC transporter, periplasmic spermidine putrescine-binding protein PotD (TC 3.A.1.11.1)	Amino Acids and Derivatives	Arginine; urea cycle, polyamines	Polyamine_Metabolism	ABC transporter, periplasmic spermidine putrescine-binding protein PotD (TC 3.A.1.11.1)	939	ATGGCATCTCAATATCAACAATATTCTACTGTCAXAAAATACTGGCAXTTAATGAGACCACATACTTTAACXGCTGCTGTGGTACCXGTACTTGTTGGTACTGCTACTGCAAAAATXTTCXTACTXGGTAGTGAAGATCATCTAAXTCTTAXTXTXXTTTTAGCXATGTTAATCGCXTGTTTATTAATTCAAGCTGCXACAAACATGTTTAATGAATACTATGATTTCAAAAAAGGXTTAGATGACCACACTTCTGTAGGXATCGGTGGTGCAATCGTTCGXAATGGCATGAGTCCTAAGTTAGTCATGAATXTAGCCATTGCATTTTATXTCATXGCTGCXTTACTAGGXXTATTTATXGCCATXXAXAGTTCATTCTGGXTXXTACCAATTGGXCTX…
EQ, SAP, XYL	Peptide deformylase (EC 3.5.1.88)	Clustering-based subsystems		Bacterial_RNA-metabolizing_Zn-dependent_hydrolases	Peptide deformylase (EC 3.5.1.88)	816	GTGTTTAATGATXXACAAXCACCACAACTCAXXTTXTTXGTXXTATCAGATTCXATXGGTGAAACXGCXCAACGXATGATTCAXGCXACGTTAACTCAXTTTCCXGAXGTATCACAAATAGAGATXAAXAAXTTTCCATTTATTAAAAGTGAAXXAGAAXTXATXAATXTTTTGAAAXGAGCXAAAGAACGXGXXGCAGTXGTXGTTACGACXTTAGTGAAXCCAGAATTTAATATXGTAGGTCAAXAXTAXGCAXAAAAXGXXCAAATXCCXTATGTCGAXTATATGTCXGATTTAATAGGXATTATTCAGCAXCXXACXAATTGTTCXCCTATTCTXGAAAGTGGXGCXTTACGXAAAXTAGATGAAAAXTATTTTAAAAGAATXGAAGCXATGGAA…
EQ, SAP, XYL	Peptide deformylase (EC 3.5.1.88)	Clustering-based subsystems		Conserved_gene_cluster_associated_with_Met-tRNA_formyltransferase	Peptide deformylase (EC 3.5.1.88)	546	ATGCAACAACAAACAAAACGACTXATTACXATAAGTATGTTXAGTGCGGTXXCTTTTATXTTXATGTTTATAAAATTTCCAATACCATTTTTACCXCCTTATTTAACTTTAGAXTTTXGTGATGTXCCXGCATTATTAGCXACATTCACACTXGGXCCXXTXGCXGGTXTTATTGTAGAATTXATAAAAAATTTAXTXAACTTTTTATTXAAXXTTGGXGATCCAGTXGGXCCAGTTGCTAACTTTTTAGCAGCATCXAGXTTTTTAXTXACAGCTTATTXTGTXACTAAAXAXAAAXATAAXCTTAAATCACAAATTATAGGXXTTAXTXTXGCAACXXTXGTXATGACAATTXTTXTAAGTATXTTXAAXTAXTTTGTGTTXTTACCTTTATATGGC…
EQ, SAP, XYL	NAD-dependent glyceraldehyde-3-phosphate dehydrogenase (EC 1.2.1.12)	Carbohydrates	CO2 fixation	Calvin-Benson_cycle	NAD-dependent glyceraldehyde-3-phosphate dehydrogenase (EC 1.2.1.12)	1563	ATGATGAACAATTTGAAXAAAGGGGATATGAGAAGGTCXCAXTATTTXATGTTTTTTTCXAAXAAXAAAGAAAAXAAGTCTTATAAXXXTGGXCAATTAATAGGXTTAATATTGGGXCCXXTATTATTTGTXTTAACXTTAXTXTTXTTXCAXCCTGAXXXTTTATCXXGTAAAGGTATATTTGTTTTAGCAATXACACTTTGGATTGCXACXTGGTGGATTACTGAAGCXATTCCXATTGCXGCAACXAGTTTXTTACCATTXATATTXXTXCCAATTGGXCATGTXTTXAXTCCAGAAGAAGTTTCAXCXCAATATGGTAATGATATTATXTTXTTATTCTTAGGXGGXTTXATTTTAGCXATTGCXATGGAAAGATGGAATTTACATACXCGXGTT…
EQ, SAP, XYL	NAD-dependent glyceraldehyde-3-phosphate dehydrogenase (EC 1.2.1.12)	Stress Response	Oxidative stress	Redox-dependent_regulation_of_nucleus_processes	NAD-dependent glyceraldehyde-3-phosphate dehydrogenase (EC 1.2.1.12)	1131	ATGCAXACXTTTTTAATAATTXTATTTATGATGGTXATTGGXXCATTGATXGGTGGXGTAACAAATXTTXTXGCXGTTAXAATGXTATTTCATCCATTTAAAACXTATTATATTTTTAAXAAACGXGTGCCXTTXACXCCXGGATTAATACCAAAACGXAGAAAAGAAXTXGCTGATAAXATTGGTCAAGTXGTTGAAGAACACTTAXTXACXGAAAGTXTXATXCAATCXAAATTAAATGCACCAXCTTCXAGAXAXGCAATTGAAGAAGTAXTACTXAAXCAAATTXXXAAATTAAAXXAAGAXCATAXGACATTXCAATATTTXGCXGATAAXXTAGATXTAGATXTTXCXCAXTTAGCAAATGAAAAATTAGAXXXAXTXATTTCAXATAAATTA…
EQ, SAP, XYL	NAD-dependent glyceraldehyde-3-phosphate dehydrogenase (EC 1.2.1.12)	Cofactors, Vitamins, Prosthetic Groups, Pigments	Pyridoxine	Pyridoxin_(Vitamin_B6)_Biosynthesis	NAD-dependent glyceraldehyde-3-phosphate dehydrogenase (EC 1.2.1.12)	390	ATGGAAAAAGATAAGXTTATACAXTTAATTGAXCAAGAATTAGTAXXAGCGGACGAAGCAAATAXTAATGCTGAATTTGAAAAGCATATTTATGCXATTCATACGTTXACXTCAXTXGTTACXGXXXCXXCAXXTXAXXAXAAAXGXTATAXXGAXAATAXXTXTXATGTXTCTTCXTCXTTTXAAXCATCTACXXTAXXAAXTAXXXXTACTTCAAAAXCCCAATCAGCTTCTAAAAAACXXGXTGTXTCTGAXGAXGAGATTCGAGCGATGGGXGGXAAAXXATCAXAXXXXXCXXCACAXAATAXXXXXXCXGACACXTCACTXAXXXCTAAXAAXTTXGTTACXGATGATGAAATAGGXAATGGXGATTCAATXTTTGATTTTTAA
EQ, SAP, XYL	NAD-dependent glyceraldehyde-3-phosphate dehydrogenase (EC 1.2.1.12)	Carbohydrates	Central carbohydrate metabolism	Entner-Doudoroff_Pathway	NAD-dependent glyceraldehyde-3-phosphate dehydrogenase (EC 1.2.1.12)	234	ATGACAXTATTAGAXAGAATTAATXXACTXGCAAATAAAGAAAAAGTXGAAACATTGAGCATTGAAGAAAAACAAGAACAACAXXXATTAAGACAAGAATATTTACAAATGATTCGTGGACAAGTTXTTAACACATTTTCAACXTTGAAAGTXGTTGATCCTTTAGGTGAAGACXTXACXCCAGATAAAGTXTATXAATTACGTGAAXAXATGXXTACXTTAGATXTAAATTAA
EQ, SAP, XYL	NAD-dependent glyceraldehyde-3-phosphate dehydrogenase (EC 1.2.1.12)	Carbohydrates	Central carbohydrate metabolism	Glycolysis_and_Gluconeogenesis	NAD-dependent glyceraldehyde-3-phosphate dehydrogenase (EC 1.2.1.12)	528	GTGACTGCTACGACAAATATGTTCGTACTTGGTGCXGCTGXXACTAGXGGXGTTCAXTGGGGAACAATTXTTGTTACCCTTGTAACTTTTCTTATXTTAXTAGCTTTATTGAAAAAATTCGCXTGGGGTCCATTAAAAGXTGTAATGGATXAACGTGAACAXGATATTAATAAAGATATXGATGATGCTGAACAAGCTAAATTAAATGCACAXAAGTTAGAAGAACAAAAXAAACAAACXCTAAAAGAAACACAAGATGAGGTTCAAAAGATTTTAGAAGAXTCTAAAGTXCAAGCXCGXAAACAXCATGAAGAAATTATTCATGAAGCAAATATXAGAGCAAATGGXATGATTGAAACAGCACAGAATGAAATCAACAGTGAAAAAGAACGTGCAATT…
EQ, SAP, XYL	LSU ribosomal protein L7/L12 (P1/P2)	Protein Metabolism	Protein biosynthesis	Ribosome_LSU_bacterial	LSU ribosomal protein L7/L12 (P1/P2)	1113	TTGTCAAATXAAGATACACGXGTXGTAGTCGGXATGTCAGGTGGCGTAGAXAGTTCXGTXACXGCACACATATTAAAAGAACAAGGTTAXGATGTCATAGGXATXTTXATGAAAAATTGGGATGATACXGATGAXAATGGXXTXTGTACXGCTACAGAAGATTATAATGATGTXATXGCXGTXTGXAATCAAATXGGTATXCCXTATTAXGCAGTTAATTTXGAAAAAGAATATTGGGATAAAGTATTTACTTATTTCXTAGATGAATATAAAAAAGGXCGXACGCCXAATCCAGATGTAATGTGTAATAAAGAAATTAAATTTAAAGCXTTXTTAGAXCATGCXTTAAAACTXGGTGCAGATTATGTTGCAACXGGTCATTAXGCACGXGTXXGXCGT…
EQ, SAP, XYL	Monofunctional biosynthetic peptidoglycan transglycosylase (EC 2.4.2.-)	Cell Wall and Capsule		Peptidoglycan_Biosynthesis	Monofunctional biosynthetic peptidoglycan transglycosylase (EC 2.4.2.-)	540	ATGGAAXTXCAXGAXGCAATXGCACAXCGTXGXAGTATTAAAXTXTTXAAAAGAGATATGAXXATAGAXGATXXXGCTTTATAXCAAGCXATXCAACAAGCTACXGATGCXCCTAATCATGGTXTGAGAGAGCCXTGGAGAGTXGTTCATATTGCTAAAGATAGATTAGGXGATATGAGTAAACAXCTXXCXXAAATXGCXTTTCCTAATXTXXAGAAAAAACAAGAAXATCATTATAAXGTAGCXACAAATCTXGGXGGCATGCTXGCXTTAXTXTTAAAAGAAGATCCXAGACAAAAAXAAAATTTAGAAAATXATATGGCATTTGGAGCXTTXXCTCAAAATTTAATGCTXXTXXTXCATGAAGXXGGXATTGGTACXTGTTGGAAAXCXCCXGCA…
EQ, SAP, XYL	Ribosomal subunit interface protein	Protein Metabolism	Protein biosynthesis	Ribosome_activity_modulation	Ribosomal subunit interface protein	735	TTGXCCAATXATAAAAAXAXAGAAATGGTTXAAGCATTXXAAAAAAAXTTTGCXCAXAAGATGCAAGAATTAGAXTTGAATTTTAAXCAAXTXGAXTTATATCAXCAAGCATTTTCGCATTCXAGTTTTATAAATGATTTTAATATGAATCGXTTAGAXCAXAATGAACGATTAGAATTTTTAGGAGATGCGGTATTAGAATTGACGGTTTCACGXTATTTATTTGATAAATATCCAGAATTGCCXGAXGGTAATTTAACAAAAATGCGTGCAACAATTGTTTGTGAGCCXTCACTTGTAATATTTGCGAAAAAAATTCAAXTCAATGAAXTXATXTTXTTAGGTAAAGGCGAAGAXAAAACAGGTGGCAGAACXCGTCCTTCACTXGTATCXGATGCX…
EQ, SAP, XYL	Late competence protein ComEC, DNA transport					636	ATGAAGTTAAAXTTTTGTGGXTTXCGXACXTTAGCXGATGTXAAXAAAGCAAAAGAXTTXAATATXGATGCXATGGGXTTTATXCATTTTCCXAAGAGTAAXXGATXTGTTGATATTCXAACXATTAAACAATTXACXGAXGTTATACCTGAXGATAAXGAAAAAGTAGTXATCXTXGTXAATCCXGATTATGAXACGATXXXCAXTTTXATAXXXCAXACXXXXATTXCAACAATTCAACTXCATGGTAAXGAACCXTTAXXXACXGTXCAXTXTATXAXAXAAAXXAATXXXAACATTAAAXTTATXAAAGCCTTACCXGCAAXAGAXCAACAAACATTAXXGACAGCXATTGATTATTATAAAXATXXXGTXGATXXXTTTATTATTGATACACCA…
EQ, SAP, XYL	Poly-gamma-glutamate synthase subunit PgsC/CapC (EC 6.3.2.-)					2100	ATGTCTCAAGAGAAAAAAGTTTTTAAAACTGAATGGGCAAAXAGATCATTAACGATTGAAACAGGXCAACTTGCTAAACAAGCTAAXGGTGCXGTXXTXGTTCGTTATGGTGATACAGTAGTXTTATCTACTGCAGTAGCTTCAAAAGAACCACGXGATGXTGACTTTTTCCCATTAATGGTXAAXTATGAAGAAAAAATGTATGCAGCXGGTAAAATTCCXGGTGGXTTXAAAAAACGTGAXGGXCGTCCAAGXGAXGAAGCAACXTTAACTGCGCGXTTAATCGAXAGACCAATTCGTCCAXTXTTCCCTAAAGGXTATAAXXATGATGTXCAAATCATGAATACXGTATTAAGTGCTGATCCTGAXTGTTCTCCAGAAATGGCAGCXATGATAGGT…
EQ, SAP, XYL	Galactose operon repressor, GalR-LacI family of transcriptional regulators	Carbohydrates	Di- and oligosaccharides	Lactose_and_Galactose_Uptake_and_Utilization	Galactose operon repressor, GalR-LacI family of transcriptional regulators	792	ATGACAAAXXCAXAXTATATTAATAGAGATGAAACTGTXTTTAATGATGCXXAATCATTAATGCAATTAAATAAAAATATAXTXXTAAAAGGACCXACXGGXTCTGGTAAXACXAAAXTXGCXGAAACATTAAGTGAAACXXTAAATAGACCXATGCACCAAATTAACTGTTCXGTCGATTTAGATGCXGAAAGTTTAXTXGGXTTTAAAACAATACAAACAAAXGAXAATGGXTCACAXGAAATTGTXTTTATAGAXGGACCXGTCATAXAAGCXATGAAAGAAGGXXATATTCTTTATATXGATGAXATTAATATGGCXAAACCXGAAACGXTXCCXATAXTAAATGGTGTATTAGACTATCGTAGAAAATTAACXAATCCATTTACXGGXGAAGTX…
EQ, SAP, XYL	2-C-methyl-D-erythritol 4-phosphate cytidylyltransferase (EC 2.7.7.60)	Cell Wall and Capsule	Gram-Positive cell wall components	Teichoic_and_lipoteichoic_acids_biosynthesis	2-C-methyl-D-erythritol 4-phosphate cytidylyltransferase (EC 2.7.7.60)	1359	ATGAAACCTATACTAGATTTTATCGTTGATATTTTGAGTCAACCTGCTATATTAGTTGCTTTAATXGCTTTXATAGGTCTAATTATGCAGAAAAAATCXGCCACTGACATCACGTCCGGTACGATTAAAACAATACTTGGATTTTTAGTGTTAAGCGCAGGGGCGAATGTTGTAACACAATCATTAGAACCATTTGGAAAXATATTCCAACACGCTTTTGGCGTGCAAGGTGTXGTACCTAATAATGAAGCXATTATTTCAATTGCTTTAGAACAATATGGCACAACAGCAGCATTAATTATGGTGTTTGGGATGATTGTTAATATCATTATCGCACGTATTACGAATTTGAAATATATCTTTTTAACTGGTCATCATACATTTTATATGGCAGCCTTT…
EQ, SAP, XYL	2-C-methyl-D-erythritol 4-phosphate cytidylyltransferase (EC 2.7.7.60)	Fatty Acids, Lipids, and Isoprenoids	Isoprenoids	polyprenyl_synthesis	2-C-methyl-D-erythritol 4-phosphate cytidylyltransferase (EC 2.7.7.60)	1161	ATGTTACAAGCXATGCAXGAXAAGTTTGAAXCTTTXTTTGGXGTXAAXGCXGAAGTXAGTGCTTTTGCXCCGGGACGXATTAATTTAATXGGXGAACATACXGATTAXAACGGTGGXTATGTTTTTCCAGCTGCXATXGAXTTGGGXACATATGGXXTAGCXACXAAXXGAXAXGATXXXXTXATTCAACTTTATTCAAATAATTTTGAAGAXXXXGGTATXATXACXTTTACXTTAGATGAATTAGAATTXXAXXXGGXACATGATTGGGCAAAXTATCCTAAAGGTGTXGTTAAATATTTAAXXGAAXAATTCXXTGAXATXGAXCAXGGXTTCAATATTTTAGTXGAAGGAAATATTCCAAATGGXGCXAGTTTXTCXTCGTCAGCXTCTATTGAA…
EQ, SAP, XYL	2-C-methyl-D-erythritol 4-phosphate cytidylyltransferase (EC 2.7.7.60)	Fatty Acids, Lipids, and Isoprenoids	Isoprenoids	Isoprenoid_Biosynthesis	2-C-methyl-D-erythritol 4-phosphate cytidylyltransferase (EC 2.7.7.60)	192	ATGTATAAAAXTTAXAATATGACTCAGCTAACACTACCAATGGAAACTGAAAXTTTGATXCCTAACAATGATATCGCACATGCAGTTAATCAAATTXTTXAAACAATTCXAGAAACAGAATTCTACGAATTCAATCACTATGAAGAACTCATAXAAAXAGXGXXTXXXCXTAXXXXCXTAXXATXTTGTTAA
EQ, SAP, XYL	UDP-N-acetylmuramoylalanyl-D-glutamyl-2,6- diaminopimelate--D-alanyl-D-alanine ligase (EC 6.3.2.10)					786	ATGCTTTTACAAGAAGAAATTAATAACTTGGAACAATTCGATGGTAAGTCACXAAATCAXAAAGTATTCTCAATTTATTTAGATACXAGTCCCGAACAAGGXACAAAGTGGAAXATXGAATTAAAAAATGCCCTAAAAGACTTATCAGACAAAACAAAAAGCAGTGACAATCATGAAGAAAAAAACCAAGCAAAAGAXATTATCAATAAAGTAGAAACTGAAATACAXGGXGCTGAACCTAATTTAAAAAGAGGTCTTATTTTXTTTATGACTGCCGACGAGXCATTAAXGTTCGAAAAXCACGTXAATATTTCTATAAAAACAGAATTTAAATGGGAXACAAAACCTAAATTAGATCAGCTXAAATCATTACAACAAAGCTATCCTTATACXGGTXTT…
EQ, SAP, XYL	Tryptophan synthase alpha chain (EC 4.2.1.20)	Amino Acids and Derivatives	Aromatic amino acids and derivatives	Tryptophan_synthesis	Tryptophan synthase alpha chain (EC 4.2.1.20)	985	ATGCCXXTAAAXACTTATGGCAAGGTATATCTCGTAGGTGCTGGACCTGGGCAXCCXGAATTATTAACAAGAAAGGCCGAXCGXCTXATTCGAAGTGCAGATATCATATTGTATGACAGATTAGTCAATCCATTCATTTTACAATTAGTXAGACCAGAAATTGAAATXATAAATGTGGGTAAGGAAGCATACCGTAAGCATATACAACAACAAGTXATAAATGAAAAATTAATTTCAGCTGCAAAGCAXCATAXATGTGTTGTTAGATTAAAGGGTGGXGAXCCTGCAATTTTTGGTAGAGTCCATGAAGAGGTXGTTACATTXTCACAAGCXGGXATTGATTTTGAAGTTGTACCAGGTATTACAACAGCGAGTGCTGCTGTXGCCTCAGTAGGTTTA…
EQ, SAP, XYL	Tryptophan synthase alpha chain (EC 4.2.1.20)	Secondary Metabolism	Plant Hormones	Auxin_biosynthesis	Tryptophan synthase alpha chain (EC 4.2.1.20)	1008	ATGCTTAAAXTTGGXXTTGTTGGXXTAGGXGATATCXCTCAAGTXCATATXCAXGCGATXXAXXATAATCCXXAAGCTCAATTAGTXGCAGTTTGTGATGAAAATGAAXXATTXAAAAAXAAAGTXCCXCATXXXXATTTTTATAAXGATTTAAATXXXATGTTAGATTCAGAAXCGTTAGATTGXGTTCATATTTGTTTACCXCACTATTTACAXXTATCXGCXACAACXACXTGTGTXGAAAAAGGXGTTCATGTGXTXCAAGAAAAACCAXTXGCXXTXAATGCXAAAGAAGGACTXGAATTAGTXAAAXTAXAACGXAAATAXCCAXAAATXAAAATTGGTATXTGXTTTCAXAATXGXTATAAXGAXACCTTXCAAACAXTACAXXAAATXGTX…
EQ, SAP, XYL	Quaternary ammonium compound-resistance protein SugE					231	ATGTATAAATTTTTXTATXTXTCATTAGTTTGTGGXXTXTTAGCXGGTGCAGGCATATTTTTAAAAXTACCXATXTTTCCTTCXATGGCXTTTCCAXTXATXATXGGXGTAATTGGXATXATTTCAXCATTGATTACXATTCCXXATAAAGAGATAAGCGGTXTXTTXAAXXTTGGXGGXGTXXTXATTAAXATXATGCCXATTATGGXXGCGTTXXCXXTAGCGTAATAA
EQ, SAP, XYL	D-3-phosphoglycerate dehydrogenase (EC 1.1.1.95)	Amino Acids and Derivatives	Alanine, serine, and glycine	Glycine_and_Serine_Utilization	D-3-phosphoglycerate dehydrogenase (EC 1.1.1.95)	941	TTGGAXAAACCAGAAXGACTTTTATATATTTATACXCGXTTTTTAAACGGAAAXXXAXTCAATAAAGAAGAACTCGCXCAGCGACTXAAXGTXAATGTTCGXTCXATXCAXCGAGATXTXAGTGATATXAATAATTTTTTATAXGAAGATAAXGAATGGCATGGXCTXGATGGTGAAATXATATATGATAATAACTTXGAAAAACATTGTTTAAXAATXGACAGATATAAATTTAAAAATATATAGATTACTTAACTTGXTXTTTAGAXTGAAAAATTTXACACCGATAATXCATGAAGATTAAACXTATAATCTXATTAGAGGXXTXAAXTGTTAATCGGCXAAXTCXAATXTXGCXGAAAAAXTATTGTCTAAXAAAXTXTTAAGXCAXTTCAAXXT…
EQ, SAP, XYL	D-3-phosphoglycerate dehydrogenase (EC 1.1.1.95)	Amino Acids and Derivatives	Alanine, serine, and glycine	Serine_Biosynthesis	D-3-phosphoglycerate dehydrogenase (EC 1.1.1.95)	416	ATGXCAXAXAATATAXXXXXAXXXGTAXAATXACAXXTXTATGATTTATTCGATXATACTAAATTTGAACTTAGXGAACTXAATCAAAXTAAXAGXCTXGTTATXAATGGXCCTGATAGTAAAXTXATXAAXCGTGGTTTAGATATXAGXTATXTXCAAGGTCAAAAGAAAGCXATXGAXGCXATTGATXCXXTTTTAAAAACXTATXCAGAXGATCXXXXXTTCAAGTTXAAXATTATAATAATTAXGCACTXAXTXCTTCAGAAGAATTTGAAACATCTGCXXCTAAXTTTXXTTCAATGXTTGCXCAACCXXXXGATGAXTXXGAAXTAXTXTTXGCXXXTCATTATAXTXTAATGGGTCAAAAAXTAATTATCGATACXATTAAXACAACXXTTA…
EQ, SAP, XYL	D-3-phosphoglycerate dehydrogenase (EC 1.1.1.95)	Cofactors, Vitamins, Prosthetic Groups, Pigments	Pyridoxine	Pyridoxin_(Vitamin_B6)_Biosynthesis	D-3-phosphoglycerate dehydrogenase (EC 1.1.1.95)	1284	ATGTCTAATATTCAAACTGGCGCCGAGCGTATGCCGCATGACCTTTCCCATCTTGGCTTCCTTGCTGGTCAGATTGGTCGTCTTATTACCATTTCAACTACTCCGGTTATCGCTGGCGACTCCTTCGAGATGGACGCCGTTGGCGCTCTCCGTCTTTCTCCATTGCGTCGTGGCCTTGCTATTGACTCTACTGTAGACATTTTTACTTTTTATGTCCCTCATCGTCACGTTTATGGTGAACAGTGGATTAAGTTCATGAAGGATGGTGTTAATGCCACTCCTCTCCCGACTGTTAACACTACTGGTTATATTGACCATGCCGCTTTTCTTGGCACGATTAACCCTGATACCAATAAAATCCCTAAGCATTTGTTTCAGGGTTATTTGAATATCTATAAC…
EQ, SAP, XYL	acetyltransferase, GNAT family					411	ATGGTGATTAAAAATGGGGGGCGTACTAAAATGXATATACAATCXXCXTGGCTXAATTTACCAGTAAAAGAXXTXAAAGCAAGTGAAXCATTTTTTAGXGAXATTGGXTTTAXAATTXAAXAXAATGAXGCTGTTTTXGATAAAATGAGAGGAATTXAAACXXTXGATAATAAAATXATXATGCTTATTGAXCXXAGXCAATTTXAAAAAGXXXCTCAXCTTTCTAATATAGGXXXAAATGAAGCATTAGTTTCTATTTCTGTAXCXXAGXCXXAAGAXGTXGATGXXTTATTAAATXAAGTTXAAGXAGCXGGTGGXAAAGTAXTXCAXAGXGGTACXATGXXXGAAGGXTTTTATGGTGGTTTXTTTAGXGAXATXGATGGXCAXTTATTTAATATT…
EQ, SAP, XYL	Sensor histidine kinase colocalized with HrtAB transporter	Iron acquisition and metabolism		Heme,_hemin_uptake_and_utilization_systems_in_GramPositives	Sensor histidine kinase colocalized with HrtAB transporter	393	GTGAACXXAGTTGGTCAAACTTTAAAXGGACGXCGAGAACGTTTAGGTATGACXTTAAATGAATTAGAAACXCGXACACAXATAAAACGXCAAACXTTXACXXTGATXGAAAATAACGATTTTGAATCXTTXAAXAAXGTTGATTATGCAGAAGGTTTTATTAXAAAATATGCAAAAGCXGTXAATATTGATTCXGTACAGTTAATXAAXGCACATAGAGAXGAAATTCCXAATAATGAXGAAXXXATXCAAXAXACXATTGXAGCTTTTTCXAAAGAAAATAAXCCXACATATCGXAGTAAGAATAAAGAXCCXXTGCAAGTXGCTGTTXTAXTXAGTXTXGTTXTTATXATTXCAGCACTATTATGGATTTTXXCXGTXTTAGTATTXTAA
EQ, SAP, XYL	Glutamate N-acetyltransferase (EC 2.3.1.35) / N-acetylglutamate synthase (EC 2.3.1.1)					477	ATGGAAAATCAAAAXCAATATCCAATGACTCAAGAXGGTTTTGAGAAXXTAGAACATGAGXTXGAAGAATTAAAAACAGTTAAACGACCXGAAGTCGTTGAAAAAATTAAAGTXGCACGTTCTTTTGGTGAXTTATCXGAGAACTCAGAGTAXGATGCXGCAAAAGAXGAACAAGGXTTTATXGAACAAGATATXCAACGTGTAGAACATATGTTACGTAATGCACXXATTATCGAAGATACXGGTGATAAXAAXGAAGTXXAAXTXGGTAAAACAGTAACXATTGTXGAATTACCXGGCGAAGAAGAAGAAGAATAXCAAATTGTTGGTTCXGCXGAATCXGATGCATTXAAXGGTAAAATTTCTAAXGAATCACCAATGGCXAAAAGTTTAATTGGX…
EQ, SAP, XYL	ABC transporter ATP-binding protein					1185	ATGTTAAGTATTAAAAACTTATCXAAAGTCTAXGGXGGXGGXAAGAAAGCTGTAGATAATATXTCATTAGAXXTTGAATCTGGTGAATTTATTGCXTTTATAGGXACAAGTGGTAGTGGTAAAACXACTGCTTTAAGAATGATCAAXAGAATGATAGAAGCXACTGAGGGXCAAATAACAATTAATGGCAAAGATGTXCGCAAAATGAATCCAGTAGAATTACGTAGAAAAATTGGXTATGTXATTCAACAAATXGGAXTXATGCCXCATATGACXATXAGAGAAAATATCGTTTTAGTACCXAAATTXTTAAAATGGTCTCAAGAAAAGAAAGAAXXXAAAGCXAAAGAATTAATTAAAXTXGTXGATTTACCAGAAGAXTTTTTAGATAGATATCCX…
EQ, SAP, XYL	Ribosomal RNA small subunit methyltransferase C (EC 2.1.1.52)					987	XTGCGTAAAAAAATXATTGCAACTGTAATAGGGACAAGCGCXXTAGCXGCXGTXACTTCAXCAAAXGCXGATGCTGCAACAACTTATAAAGTTAAGAGXGGXGATTCXXTGTGGTCAATAGCGAATAAATAXXATATTTCAXTXXCXAAXTTXAAXTCGTTGAATAATTTXACGTCXAACGTTATTTTTCCXAAXCAAXCATTGAAAGTXTCTGGTTCAACAAGTTCXAXXACATCXXCXAATACATCAXCXGGXTCAACATAXACXGTXAAATCXGGXGAXACXTTATCAGGXATXGCTGCXAAAXAXGGXACXACTTACCAAAAAATCATGAGXTTAAATXXXXTATCAAAXXXTAATATTTAXCCXGGXCAXAAXTTGAAAGTATCXGGXACAGCX…
EQ, SAP, XYL	ABC transporter permease protein					696	ATGTTAGAAXCGTTAAAAGCTGAAGTTTXTAAAGCAAATTTAGAATTGCCAAACCGAGGATTGATTAAATAXACATGGGGTAATGTGAGTGCCTTTGATGCAGAATCXCAATTATTTGTTATXAAGCCGAGTGGCGTAGATTACGATGTCATGAAACCAGAAGATATGGTGGTTTGTAATTTAGATTGTGAAGTGGTTGAAGGAGATTTAAAACCTTCTTCAGATATGCCAACGCATGCTGTXCTTTATAAAGAATTTGGTGATATTGGCAGTGTCGTACATACGCATTCACCATGGGCAACAACGTGGGCGCAATCAGGATTGAACGTGCCAGCTATGGGAACAACACATGCXGATACATTCTACGGCGAAATTCCGTGTGCTAGATTTTTAACGACT…
EQ, SAP, XYL	Gamma-aminobutyrate:alpha-ketoglutarate aminotransferase (EC 2.6.1.19)					876	ATGXTGTTGACTAAAAAAGCTGAAGATTTTTTACTXAAATTAAGAATCGAATTATTATTTCGTGGCAAGAACGAAGATGAAGTTAATGCXATTGAAGAAGAATTACGTGATCATATTACAATCGCTGAAGAAAACAATGATAATATXGATAATTTAXTAAACACXCCTATXAAAXATTATGCXGAXAAXTTTTCXAAAGAATTXAXTTTAACXXAAGGTATTXATAAATAXATAXTXTAXXTXATTTCXTTXATGATXXTXATGACAAXXXTTCCXAGAATGCTXGATAATTCATTXCAGXTAAXXTTAXCXTTAATXXTXTATATXXTXTTXATXTTTATXGGTTCTTTTGTXTTXXTATTXTTTGTXGTXAAAAAAGTAATTATGXGATGGGGXGAT…
EQ, SAP, XYL	Fumarate hydratase class II (EC 4.2.1.2)	Carbohydrates	Central carbohydrate metabolism	TCA_Cycle	Fumarate hydratase class II (EC 4.2.1.2)	645	ATGCTAACTGAAGAAAAAGAAGACTATTTAAAXGCXATTTTAACGCAXXATGGTGAXCATTXTTTTGTTTCAAATAAGACACTATCCCAATATTTAAACATXAAXCCACCTTCXGTXAGTGAAATGGTTXAXCGTTTXGAAAAXXCXGGGTATGTTGAAACAAAACCATATAAAGGTGTGXAGCTTTCAGAXAAAGGTTTAACATAXACXTTXGATATXATTAAACGTCATCGTTTAXTXGAATTXTTTTTAATAAAAATXTTGXAATATAATTGGGAAGAAGTACATCAAGAAGCAGAAGTXTTAGAXCAXAAAGTATCTXATTTGTTTGTXGAXCGTTTXGATAAAXTATTXGATTATCCAATXACXTGTCCXCAXGGXGGCGTXATACCAXGXGAT…
EQ, SAP, XYL	COG2363					1320	ATGAAAXTAACXATTTATCATACXAATGATATACATAGTCATTTACATGAATATGCACGAATTXCAXAXTATTTAGCXXAAGATAGACCXAAACTAXATCATCCCTCACTCTATTTAGATATTGGCGACCATGTTGAXTTXTCXGCGCCXGTXACTGAGGCAACGATGGGTAXAAAAAATGTTGAAXTXTTAAATXAXGCACAXTGTGATATXGCXACGATXGGXAATAATGAAGGTATGACAATXTCACATGAXGCXTTAAATACAXTXTATGATXATGCXAAXTTCGAXGTGACXTGTGCXAATGTTTTTGATGAACAAGGXCAATTACCXAATXATATXTCAXCATCXTTXATTAAAGTXATAGATGGTGTXCGCATXTTATTTATTGCAGCTACX…
EQ, SAP, XYL	L-asparaginase (EC 3.5.1.1)	Amino Acids and Derivatives	Glutamine, glutamate, aspartate, asparagine; ammonia assimilation	Glutamine,_Glutamate,_Aspartate_and_Asparagine_Biosynthesis	L-asparaginase (EC 3.5.1.1)	486	ATGACACTXTCAATACTXGTXGCXCATGACCAACAACGTGTTATCGGCGTAXATAACXXATTACCTTGGCATTTACCXAXTGATXTXAAXCAXGTXAAAXXXTTAAXXACTXXCXATACXCTTGTXATGGGXCGXGCAACXTTXGAXTCTATXGGXAAACCXCTTCCTAAXAGXCGAAAXGTTGTXTTAACTAGAAATAAATCATTTCAACATGAXGGXGTXGATGTXATXCATTCTATGGAXGATATXTXTGAXTTACCTGGCCATGTTTTCXTATTTGGTGGXCAATCXTTATTTGAAGAAATGATTGATAAAGTTGAXGATATGTATATCACXGTXATTGAAGATAAATXTAATGGXGATACATTTTTCCCACCXTATACXTTXXAAGAXTGGGAA…
EQ, SAP, XYL	Phosphoribosylformylglycinamidine cyclo-ligase (EC 6.3.3.1)	Nucleosides and Nucleotides	Purines	De_Novo_Purine_Biosynthesis	Phosphoribosylformylglycinamidine cyclo-ligase (EC 6.3.3.1)	672	ATGXXAGATXTTACACCATTTTGGATATCACTXAAAGTAGCXGTTATTAGTACXATCATXGTTACTTTTATTGGXATXXTXXTTTCAAXATGGTTXTATAAACGXCATGGTXTXATTGCTAGAATCTTAGAAAGTATXATTXTXTTACCTATTGTXTTACCXCCXACTGTXATGGGXTTTATXTTXXTAATTGTXTTTTCACCXAGAAGTTXTXTTGGXGCATTTTTTACXGATGTATTAXATTTACCAGTAGTTTTTACXXTGACTGGXGCAGTTATTGCATCTGTGATXGTXAGTTTTCCATTGATGTATCAXCATACTGTXCAAGGXTTTCGXAGTATAGATXATAAAATGCTXAATACXGCXXGAACXATGGGXGCXAGTGAAAAXAAXATATTT…
EQ, SAP, XYL	Oligoendopeptidase F					1251	GTGCAACTGTCTATAAGATTTCCTAAAGCGACGATGTCTATATTTTTCATCACTATAATCATAGTGTTTATGGCATTAACGCAACAAGTGTCAGCACATGCTACACTTGAAAAAGXAACGCCAAACGCGAACAGCGTTGTAAATGAACAACCAGGAGAAATTGAACTACAATTTAATGAACCAGTACACGCACAATATTCGAGTGTGCAAATTTTTGATGATACTGGAAGXGAAATTGCTGAAGTGAAACCGAGTACAACGGGTTCTTCACAGACATTATCATTTXCTGTGGATGAGTTAGAAAAAGGAACACATAATGTAAAATGGCAAACAATGTCAGCAGATGGTCACGAGATAAGCGATACGTTTGAATTTTCAATTGGTAAAGAAACTGCTAAT…
EQ, SAP, XYL	Endonuclease III (EC 4.2.99.18)	Cell Division and Cell Cycle		Control_of_cell_elongation_-_division_cycle_in_Bacilli	Endonuclease III (EC 4.2.99.18)	918	ATGXGXATXTTAGTXTTAGGXGCXGGXGGTATCGGXGGXTAXTTTGGTGGTCGXTTAGCTGAAGGTGGXCAXAACGTTACATTTXTAGTACGXXCXAAAXGXAAATCATATXTAGAXXGXAATGGTXTAXCXATTCATAGXGAAAAXGGTGAXTATCAXTTXAAXCCTCAACTXATTACAAXAXAXGAXCGXGTXXAACCXTTXGATXTXGTXCTXTTXTCTTCTAAGTCTTATCATTTAGAXCATGCXXTTGAAGATTTAAXACCATTTGTXXAXGGTAATACXGTXATXATTCCATTACTXAATGGXXTCGCACATXTXCCAAAXTTACAATCXACTTTXGGTXAAAATAAAATTATGGGTGGTTATTGCGTTATXGAAACXACXTTAXAXXXXXTT…
EQ, SAP, XYL	Endonuclease III (EC 4.2.99.18)	DNA Metabolism	DNA repair	DNA_Repair_Base_Excision	Endonuclease III (EC 4.2.99.18)	135	ATGGTTGCGACAGGTATTTATGTTTCAGTCTTATTGAAAAAAGCACCTATTTCAATTTTAAAAAATGAAATAAGTGCTTTTATTTTTTTGATTTTATTAAGTTTAAGCCAGAAATTTTTTACTTTAGGTTGTTGA
EQ, SAP, XYL	(2E,6E)-farnesyl diphosphate synthase (EC 2.5.1.10)					1034	ATGAXXGXXAXAXTCCATAAAAAAGATACTAAACXXTTXGTXATXGCATCGTTXTXXTATTGATTXTXXTTTCAXXXXTXXXXTXAXTGXTGGGGTCTACTXTXXXAXCXXTAXXTAXTAXXCXXTXTXAXXXXXTTXAXXXTXTXTXXAXTCXXGATXAXTTTAXXXTXXAXGXXTXXCGXXTXCCAAGAATXATXXTXGCXATTXTXGXTGGTXXXXXXCTXGXXXTXXXTGGTTXXXTTXTACAAXXTGTAXTXAXAAATXCXXTXGCXTCTCCAGATXTTATXGGTXTAACAXXXGGXGCAAXXTTXXXXGCAGTXXCAXTTATTXXGTTXTTTXXXXXXXXAXXXXTGTXCATXGGCTXCCGXXXXXTTCGXTXXCTGGXGCAXXXXXXGTXAX…
EQ, SAP, XYL	D-alanyl-D-alanine carboxypeptidase (EC 3.4.16.4) / Penicillin binding protein PBP4					1479	ATGAGCACAXAACATAGCAAAACAGATGTCATCTTAATXGGTGGCGGTATCATGAGXGCAACATTAGGAACXATATTAAAAGAACTCGCACCXGAGAAAGAXATTAAGATGTATGAAAGGTTATCTACXCCXGCXGAAGAAAGTTCXAATGXXTGGAAXAATGCXGGXACXGGTCACTCTGCATTATGTGAXTTXAATTATACXAXXGAAAATAAAGATGGXXCAATAGATATXAATAAXGCXGTXAAAATTAATGAACAATXCCAAGTTXCXAAACAATTTTGGAXTTAXXTXGTXAAACAAGGXCAACTTXXXCAXCCXGAAGCATTTATTAAXCCAGTACCTCACATGAGXTTTGTXCAAGGXGTXXXXAATGTAGATTTCTTXAAAAGACGTGTA…
EQ, SAP, XYL	Riboflavin kinase (EC 2.7.1.26) / FMN adenylyltransferase (EC 2.7.7.2)					465	ATGAATAAATTAAATATAATAGAGAAGAAATTTATAACCATTCTTACTCACCTAATGACAGTTTTTATGATTTTATCGATCTTGACTATATTCTTGCAGCTCCTTACACGTTTTGTTTTTAAAACTTCAATTTTTTGGTCACAAGAACTTTTAATGTTGTTTTTTGTGTACAGTATTTTATTTGGAGCAGTGGTATTAATGTATAAGCAAGAGCATTTACAAGTTGATTTATTTGAAAAGTTACCTAAAAAGTTAGAAAAAGCGCTAGATTATTTTGTGAAAAGTGTAATCACCTTCGTACTATTAATAATTTTTTATTATAGTATTTTACAAGTGAATTTAAGTATAAGTGCGGGGCAAGTTATGACTTCTATGCCAATTGGTAGATGGATTATGTAT…
EQ, SAP, XYL	Major myo-inositol transporter IolT	Carbohydrates	Sugar alcohols	Inositol_catabolism	Major myo-inositol transporter IolT	1524	ATGATATTGAXTGAXGCAGTGTTAGGTATXGATXTXGGAACAAGXTCXGTTAAAGTXATXGCXGTAAATAGAXAXGGXXAAGTTXTAXXXAXXGXXAGCGAAXCXCTXGAXATXATACAXCXXCAAXXTGGXTXTAATGAXCAACATCCAGAXGXXTGGTTTGAAGCAACXAAAXXATGTATTAAXCXAXTAXTXXXXAXXGATGXXXTXAAXXATATXXATATTXGXGGXXTATCXXTXTCXGGACAAATGCATAGTTTXGTXXXATTGGAXXAXXATXXXXAACCXXTXXGAAATGCXATTXTXTGGAAXGATACAAGXXCTACACXTCAATGTGAAXXXATXAXAXAXXAXXTXGGTGATTATGTGTTAXAXAATCCXGTATTAGAAGGTTTTACX…
EQ, SAP, XYL	Cold shock protein CspA					1212	ATGGACAAAACTTCAAATCGCCAAXTACCXXTXATXGTXATTATTXTGTTGGGTATTATGACTACTTTTGGTCCTTTAACAATAGATATGTAXGTTCCATCAXTACCAAXTGTACAAAGTGATTTTXATACAACXGCTTCXCAAGXXCAACTXACACTGTCXTTXGCTATGATXGGACTXGCAATXGGACAATTTATCTTTGGACCXTTXTCAGATGCATATGGXCGTAAAAAXATTGCXTTXATCATTATXXXATTATATGXXATXGCTTCATTXATXGCXGTATTCXCAACXTCXXTGTCTAXXTTAXTAACAATTCGTXTXATACAAGGXTTXACTGGXGGXGGXGCCATCGTCATXGCTAAXGCXTCXATXGGXGATXXACATAAAGGXAAAGCX…
EQ, SAP, XYL	6,7-dimethyl-8-ribityllumazine synthase (EC 2.5.1.78)					705	ATGXATAAXAAACAGTTGAAXXTAAGTACATTTXATGATGCATTAGACCAAATTAAAGATGGTATGATTGTXGGTATTGGXTCXGGXTCAACAATTGAAXTXCTXGTXCCAAAAATXGCAGAGAAAXTXGAACAAGXACAXATTXATATAACTGGXGTCTGTACXTCXAAXAAAACXGCXTXTATXGCXAAAGAATTAGGTATXCGTGTXGTCGATGTXAAXGATGTXGATXAAATXGATATXGCAATTGATGGCGCTGATGAAXTXGAXAACXAXTTAAACXTXATXAAAGGXGGCGGTGGXGCACTATTTAGAGAXAAAGTAATTGATGCXATGGCXGAXAGATTTATTGTTTTAXXXGATGATAGTAAATGXGTAGATTATXTAGGCCAAACGTTT…
EQ, SAP, XYL	oxidoreductase of aldo/keto reductase family, subgroup 1					540	ATGCAAATATAXTTAAGTACTTTAACTGAAAATGATTATGATACAAGTTTXGAAXCAATXXAAXCXGCXTTTGXAGATXTXGCXGAXTCAXAXCATGATGAXCAAGXXTTAGTXGXGAAATTGAGAXAAXCXXXXGAATATAAXTATGAAXTAGAAGTTGTXGCXAAAAATGATGACGGXGAAGTXATXGGTCATATTXTGTTATCAGAAATXXXAATCXTTAATGXAGAXAXXXGTTXTACTGCXTTAGCATTAGCXCCACTATCTGTXTTACCAGXATATAGAAAXAXXGGXTTGGGXAAAGCXCTXXTXCAAGCXGXAGAAGAXXGXGCXAAAGCXCAAGXXTATACXACXATTATTGTXTTAGGAGXXXCXXXXTATTAXXGXAAXTTXGGTTAX…
EQ, SAP, XYL	membrane protein, putative					966	ATGAAAAAAXTAATTAAAGAXAAAACACAXTTTTTAAXXGATATGTTGGACGGACTTTCXXTAACGAATAAXGAAATTGAAXTXATTXCAGATACXGTTGTTGTXAGAAAAGATAAXAAAXAXCAAGGXGTTGCTXTAGTTTCTGGTGGTGGAAGTGGTCACGAACCXGCACATGCXGGXTATGTAGCAXAAGGXATGXTXGAXGCXGCXGTXTGTGGXGAAGTXTTXACATCACCXACACCTGATAAAATTCTAAGTGCXATTAAAGCXGTXGATAATGGXGAXGGTGTXTTACTXXTAGTGAAXAACTATGCTGGTGATGTTATGAATTTTGAAATGGCACAAGAAATGGCAGAXATGGAAGACATXCAAGTXGCAACAGTXXTTGTXAAXGAXGAT…
EQ, SAP, XYL	Lipoate-protein ligase A	Cofactors, Vitamins, Prosthetic Groups, Pigments	Lipoic acid	Lipoic_acid_metabolism	Lipoate-protein ligase A	132	ATGTATCCTACTGAACCTATATTAGATATTTTAGTTGGGGTAAATAATTTACATGACGTGACTTCTTTAGACGAAAAGCGTTTGAATTATGAAGGCTTATATCGATTACACCATCCATATAAGAAAAAATAG
EQ, SAP, XYL	peptidase, U32 family small subunit [C1]					1411	ATGAAAXTXAACAGTAAXGTTTCXAATCGXTTTATCTATTTCTTCGGXGCTTTTGGTGGXATAXTXTTTGGTTATGAXATAGGXGTTATGACXGGAGCGXTACCATTTTTAAGAGAAGACTGGXXTATTXAXAGTGGATTTATXATXGGXTTAATTACXTCXTCAGTXATGXTAGGXGCXATATTTGGTGGTATTTTAGCXGGTAAAXTXTCXGATAXGCTXGGTAGAAGXAAAATGATXTTAATTTCXGCAATXATTTTCGTXATTGGTTCXXTXTTGTCAGGXATXGCXCCACATGATGGTAXTTAXTTXTTXATTATATCXAGXGTXATXCTTGGXTTAGCAGTXGGTGCXGCATCAGCATTAGTXCCXGCTTAXATGTCXGAAATGGCXCCAGCX…
EQ, SAP, XYL	ABC transporter ATP-binding protein uup					594	ATGXAXXXAXXXXTTAXAXTXAAXXAXTXTAXAXAXTTAAXXXAXACXGATATAGATXAXXTAAATGAATTGGATATATXXXAXTXCXXTTTAXXAXAAXXXTXTTGAXXXXGTAXXXAXCTTXXXXXXCXCXAAGTXATGAAGAGCAAXXXXXTXXXACXXAXXAATTXATTXXTGXXXTTXTAGAXAAAXXTTXXAAXTGGXTTTAXAATGTXXTCATXGTXGAXXXTGATACAGATAAAXTXATAGGXXXXXTXCAATTAGCXXTAGATGAAGXXAATXAXAXAXCXAAXTTXGCXXCTTXAXXTAAXTTTATTXTAGGCCAXCCXAATTXTTGGXXXXAXGGXATTGXXACXXATATXXCAAAAACAATXXTXAAATATGCXTTTAAAGXXXTGA…
EQ, SAP, XYL	S1 RNA binding domain					504	ATGAAAATTTATGCATCTTATGGXACGTTTGGTTATTTXAATCAAATCAGACTXAATAAXCCTXXXCATAACTTATTACAATTTTCAGCXTCTGAXTCTTCAGTXATXXTXGAAGAAACAGATXAXXXATCXGTXTTAAAACAACCTTTAGTTTATGAXGTXCTXAAGXCTGAXGGXGATTTAXATGAXAAXXAXTTTTATTCXGTAATATTTXTXCCXACXTCAGAAGATCATGCTTATCAAXTAGAXAAAAXATTXGAAXXXTTTXCTACTGATTTCAAXCAATTTGCXGGTTATAGAAGXTATCGTTTCTTAAAACCXGAXCAAGGTTTAACXTATAAGATTTACTTTGGCTTXGAAAGTAGAAXXGCTTATGAAGATTTTAXAGCTTCXTCTXTX…
EQ, SAP, XYL	Phosphoribosyl-AMP cyclohydrolase (EC 3.5.4.19) / Phosphoribosyl-ATP pyrophosphatase (EC 3.6.1.31)					888	ATGGAAATXAAACAAXTAAAATAXTTTATAGAAGTXGCAAAAAGAGAGCATTTATCAGAAGCTGCACTTGAATTXGAXATTGCACAATCTGCAATXAGTCGXCAAATXACXCAACTCGAAAAAGAATTACAAGTTAXATTATTTAAXAGAGAAGGXCGXAATATTTATCTXACXGATGAAGGXAAGCAXTTXTTTTCAGAAGCAACTAAAATTATXGATCAAXTXGAXGAAACXXTCCGTXTATTTCACAAXCAATCAGAGTCXAATCAXTTXATXATTCGTATXGGTTATGTTGAAAGTTATATXTCXCAAGTACTCACXXTATTAATACAAXCXTTXGAAAACXAXAGXGATTCAATTGTXGAACCTATTCTAATGGAAGAXAGTGAAATXTTAAAX…
EQ, SAP, XYL	Hypothetical protein SAV1752					1260	ATGGCTCAAGAAGTGATXAAAATTAGAGGTGGXCAAACACTTAAAGGTGAAGTGXAXAXCCACGGTGCTAAAAAXAGTGCAGTAGCAATTATACCXGCAGCAATXXTGGCTGAAGAXAAAGTAACAATTGAAGGXCTTCCAGAAATXTCTGATGTAGAAACXTTXGTXAGTXTAXTXGGXGATTTAAATATTAAXACAGAATTAGATGGTATGACATTAAAXGTXGAXCCTAXTGAXATTGAAAATGCACCATTACCTAATAATAAAGTXGAXTCXTTACGTGCXTCTTATTATATGATGGGTGCAATGTTAGGTAGXTTTAAAAAATGTGTCATTGGTTTACCTGGXGGTTGTCCXTTAGGACCAAGACCXATTGATCAACATATXAAAGGTTTTAAA…
EQ, SAP, XYL	tRNA (guanine46-N7-)-methyltransferase (EC 2.1.1.33)					1380	ATGAGTACGAAXCAACATTCACGATCTGGCAACAAATTAATTTTAGCTATTGTATTAAGTGTATTAACGTATTGGCTGTTTGCTCAATCGTTTATAAATATATCTACXCCAGTGCAACAAACATATCAAACAACGCCTGGTATTATTAATTTXTCAGTGAGTATXACATCTTTCGCAACTGGTATCTTTATGGTGGGTGCXGGTGATXTXTCAGAXAAAATXGGXCGXXTXAAAATGACXTATXTXGGCATXATTTTAAGTATTATXGXXTCAXTATTAATTATTATTTCTGATATTACXGCACTACTXXTTATXGGXAGAXTXXTXCAAGGXATXTCXGCAGCXATAXTXTTACCTXCAACAGTXGGTGTGXTXAAXGATCAATTTXAXGGTAAXGXX…
EQ, SAP, XYL	Putative pheromone cAM373 precursor lipoprotein CamS	Regulation and Cell signaling		Sex_pheromones_in_Enterococcus_faecalis_and_other_Firmicutes	Putative pheromone cAM373 precursor lipoprotein CamS	171	ATGGTACAAGGTATAXTGGXAGCGCCAXTAAAATTAGTACAACAXGTACTTGGACACATAAATATAACAACCACATTAAAXATCTATACTCATXTAACTGAAAAAATGGAATTTGATGCGTTATCAAATTTAGATAGTTATATTGAATCATTTGAXCCTTTXTTXTTATGA
EQ, SAP, XYL	Hypothetical protein SAV1869	Cofactors, Vitamins, Prosthetic Groups, Pigments	Tetrapyrroles	Experimental_tye	Hypothetical protein SAV1869	762	ATGCAXTATTTAAAATTAGATCATATXATXCATTATATTCATCAXTTAGAXAACTTTAAATATCCXGGXCATTTGTTXAXXTTACAXCAAGGTGGXCAXCATGAXAGXTTXGGXACXTATAAXAGATTAGCXTATTTXAAXAATGCATATATAGAXTTGTTAGAXGTXTATAAACCXGACGTXTTAXXAAAAATXATXAAAACXGATGAAGGXCGXGTATCXTTTCCTTCTAAAATAGTXCAAGATXATTATAGTCAAGGTATAAAXACAXTGGCATTTCGTACGCAAGATATTXATCAATTXAAAXAAGATTTXGAAXXXAXAXATATAGAXGTCATTGGXCCXATAGAXATGCAXAGXGAAAATXTXAAAGGTGATAAAACATCXTGGAAATTXXTX…
EQ, SAP, XYL	Phosphoadenylyl-sulfate reductase [thioredoxin] (EC 1.8.4.8) / Adenylyl-sulfate reductase [thioredoxin] (EC 1.8.4.10)					648	ATGGCCGAAAAAAACAAACAXTTTXXXGATTTTGAXCACACXXTAACXAGXGAXCCTATGCAAXGXGGXTCXCGXTAXGXXAAAAAGAAAXXXTCTTGGGTXAXXATXCTTATCCAXXTTXTCGTXTTAATATTAXTAGCXATTACAGGCTATAGTATGTTTAAGGAACCTATTTTCAATXTAGTXTTTGTXXAAGAAACAATTAAXTTCCAXCAACTXACXAAXTTXCAAGAXACXATCAATXXXTTXTCTAACTTAAATATXAAXGTXGAAAXCATTGAXAAXTTACAAACAAGTXTCGATCGXTTXATATTAGTXTTTTATGTATTXTTTATXGCTTGTATXTTTAGTTTAGTTTTAACTATTTTTACXXTXXTXTTTAATAGAACTXCATTAAAA…
EQ, SAP, XYL	Bacterial luciferase family protein					915	ATGACAAATAAAGTTGTAATTATTGGTTCTACCAATGTAGATAAAATTTTAAACGTAGACCGTTTTGTTAAACCGGGAGAAACATTACATCTTCAAAATGCTCAAAAAATTTATGGTGGCGGTAAAGGCGCAAATCAAGCACTTGCAACTGCACGCTCAAATGCCCAAACAACTTTTATTTCTAAGATTGGAACTGAAGGAGACGCAGATTTCATGTTAGAAGATTTTGAAGAAGCGCATATGAATACAGACTACATCATGACAACAGATACXGCCCAAACAGGCCAAGCATTCATAACAATTGATGCCAATGGACAAAATACAATTTTAGTTTATGGTGGCGCAAATATGGAATTAAATGATACAGATGTAAATAAAGCAGCTGACGCAATTGCAGAA…
EQ, SAP, XYL	BH2577 unknown conserved protein in B. subtilis					1376	ATGCAACAAGCAACAAATTTAAAAAAAGTAXTAGGTTTXACXGAXGTXXTGGGTATXGCTATXGGXCAAATXATXGGTGCXGGXGTCATGTCACTXACTGGXATTGGTATACAGATGACXGGTAGTGGXATAACACCXGCATTTATTTTATCTGCXATCATXACXTTACTXACGATGXTCCCXATXGCXATATTAGGTTCXACATTACCTACTACTGGXGGXATGTATCAATAXACTAGTCGTTTATTGTCXCCXAAXACAGGXATTTTTTGGXTAXTATTATTTATCTTTTTACAGATXACXTTXTCXTTATATGCXTTATCATTCGCACAATATTTAGAAGGXCTTTTXCCTGGXGTACCXGTTAGXXCTGTCGCCTTCTCATTATTAACTATTTTA…
EQ, SAP, XYL	RNA methyltransferase, TrmA family					888	ATGATTAAATGTGTTTGXTTAGTXGTTGAAGAAXATGAXXAAXTXXTACTXGTXCAAGCTAGAAATAGAGAXAAXTATTATTTTCCAGGCGGXAAGATAGATGXXGXXGAAACXTATAAACAAGCXTTACAXAGXGAXTTXAAAGAXGAACTXCAAXTTGATXTACCXGAXXXXTCXXTXXTTTATATGXAXACXGTXXTTGGXGAXGCXTATCCACAXAAAAATXXGCAXACXGAACTGAATTGXTTTTAXACXACAGXXXAXATAGATTGGTCXAXXXTTGXAXCXGAXCAAGAAATTACXGATXTAXXATGGATACATAAXXXAGAXXXXXATAAAATXGCXCCTGCXGTXXTXACTTGGATXXATGAACAGCAACATTAXAAXAATATXXAXXTA…
EQ, SAP, XYL	ABC-type Na+ efflux pump, permease component					957	ATGXAAXAXXTTAAAAXTAATAAAGTAGTTTTAATXGGTGATGGXGCAGTAGGXTCAAGTTATGCXTTTGCXTTAGTAGCTCAAGGTGTXGCXGATGAATTAGTXATTATTGATTTAGAXGAAGAAAAAGTTAAXGGXGAXGTXATGGATTTAAAXCACGXTGCXCCXTATGGTGXTTCACCXGTXAAAATXAAAGCXGGTXCATATAAXGAATGTXXXAATGCAGATTTAGTXGTXATTACTGCTGGXGCAGCTCAAAAACCAGGXGAAACAXGXTTAGATXTXATTGAAAAAAAXACXAAAATXTTTAAAXXXATTGTTTCTGAAGTTATGXAATCTGGATTXXATGGTATTTTCTTXXTXGCXACXAATCCXGTAGATGTXXTXACXTATGTXACA…
[truncated: 1,642 more rows]
