# Supplementary material for: Biotic Interactions Shape the Ecological Distributions of Staphylococcus Species
Source: mBio. 2016 Oct 18;7(5):e01157-16. doi: 10.1128/mBio.01157-16 (PMC5082897; doi:10.1128/mBio.01157-16)
Supplement: Table S4 — Significantly differentially expressed genes in plus-Penicillium and plus-Scopulariopsis treatments based on results of RNA-seq experiments. [file mbo005163030st4.xlsx]

## Sheet: Table S4_RNA-Seq
Table S4: Significantly differentially expressed transcripts in +Penicillium and +Scopulariopsis treatments based on RNA-seq experiments
				Raw Counts Alone			Normalized Counts Alone						Raw Counts + Penicillium			Normalized Counts + Penicillium
	Treatment	Product	KEGG MODULE	Rep 1	Rep 2	Rep 3	Rep 1	Rep 2	Rep 3	RPKM Alone	Expression Alone		Rep 1	Rep 2	Rep 3	Rep 1	Rep 2	Rep 3	RPKM Penicillum	Expression Penicillum	Expression Fold Change	pValue Alone vs Penicillum	qValue Alone vs Penicillum
Increased in expression	Penicillium	predicted RNA	-	39	2279	3	1409	49033	272	840	231		26648	45	13402	1090355	1555	596346	17084	7708	33.368	0	0
	Penicillium	predicted RNA	-	40	2317	3	1425	49857	256	854	235		26270	44	13383	1074898	1523	595496	16914	7634	32.4851	0	0
	Penicillium	predicted RNA	-	57	53	18	2047	1149	1355	131	58		176	245	450	7210	8374	20050	1043	456	7.86207	0	0
	Penicillium	predicted RNA	-	815	1147	330	29045	24678	24695	296	128		3769	4931	3425	154234	168080	152413	1848	775	6.05469	3.85e-97	4.47e-96
	Penicillium	predicted RNA	-	5462	6	1	194636	148	122	2035	915		24462	90	375	1000920	3082	16721	10920	4792	5.23716	3.07e-55	2.19e-54
	Penicillium	3-oxoacyl-[acyl-carrier protein] reductase (EC 1.1.1.100)	-	162	284	92	5784	6113	6894	18	8		1019	1402	951	41713	47790	42348	139	58	7.25	2.64e-105	3.37e-104
	Penicillium	Ammonium transporter	-	2624	12110	3811	93497	260549	284743	393	171		36526	38496	30186	1494540	1312208	1343146	2628	1111	6.49708	1.15e-37	5.54e-37
	Penicillium	ATP/GTP-binding protein, SA1392 homolog	-	91	904	440	3265	19465	32909	46	22		9808	10604	7444	401347	361463	331235	1061	446	20.2727	0	0
	Penicillium	DNA polymerase IV (EC 2.7.7.7)	-	57	106	43	2049	2290	3269	4	2		470	665	487	19266	22700	21685	39	16	8	2.21e-237	5.06e-236
	Penicillium	FIG01107859: hypothetical protein	-	21	15	5	769	340	444	2	1		52	98	55	2147	3351	2466	15	6	6	4.14e-87	4.48e-86
	Penicillium	FIG01108584: hypothetical protein	-	192	507	186	6874	10910	13908	26	11		5131	4717	3818	209950	160811	169911	477	202	18.3636	0	0
	Penicillium	hypothetical protein	-	56	86	19	2010	1850	1444	18	7		524	609	474	21475	20777	21105	213	90	12.8571	0	0
	Penicillium	hypothetical protein	-	653	1499	444	23270	32262	33212	96	41		4456	5550	3938	182337	189208	175235	610	256	6.2439	9.17e-116	1.26e-114
	Penicillium	hypothetical protein	-	2424	5869	1855	86385	126278	138598	1861	813		20535	18716	12576	840246	637985	559598	11195	4717	5.80197	6.16e-37	2.9e-36
	Penicillium	Hypothetical protein SAV2173	-	550	2701	940	19620	58116	70234	424	188		22966	24358	17690	939713	830291	787156	7748	3265	17.367	0	0
	Penicillium	Phosphomethylpyrimidine kinase (EC 2.7.4.7)	-	536	1151	365	19109	24772	27272	65	28		3359	4259	2958	137479	145203	131651	400	168	6	4.56e-77	4.34e-76
	Penicillium	Ribonucleotide reductase of class III (anaerobic), activating protein (EC 1.97.1.4)	-	164	242	83	5859	5221	6200	24	10		833	1185	817	34111	40417	36393	164	68	6.8	1.74e-85	1.84e-84
	Penicillium	Ribonucleotide reductase of class III (anaerobic), large subunit (EC 1.17.4.2)	-	614	945	285	21895	20333	21299	26	11		4858	6395	4107	198774	217998	182768	258	107	9.72727	6.83e-253	1.67e-251
	Penicillium	3-hydroxyacyl-CoA dehydrogenase (EC 1.1.1.35)	Amino Acids and Derivatives	203	554	220	7249	11926	16450	26	12		5432	5584	4459	222287	190368	198407	498	210	17.5	0	0
	Penicillium	3-hydroxybutyryl-CoA dehydratase (EC 4.2.1.55)	Amino Acids and Derivatives	76	211	78	2732	4553	5891	20	9		2115	2026	1759	86578	69070	78268	387	164	18.2222	0	0
	Penicillium	Histidine ammonia-lyase (EC 4.3.1.3)	Amino Acids and Derivatives	791	1972	684	28208	42434	51151	60	26		19043	26114	18703	779207	890134	832224	1316	552	21.2308	0	0
	Penicillium	NADPH-dependent glyceraldehyde-3-phosphate dehydrogenase (EC 1.2.1.13)	Carbohydrates	584	2998	1318	20816	64499	98457	126	59		38935	39091	29720	1593091	1332493	1322443	3266	1380	23.3898	0	0
	Penicillium	Pyruvate,phosphate dikinase (EC 2.7.9.1)	Carbohydrates	251	2559	1104	8960	55060	82535	39	18		22833	23682	16004	934281	807266	712122	738	310	17.2222	0	0
	Penicillium	Glycine oxidase ThiO (EC 1.4.3.19)	Cofactors, Vitamins, Pigments	388	1053	358	13839	22672	26786	42	18		8903	11091	7818	364295	378058	347897	768	323	17.9444	0	0
	Penicillium	Hydroxyethylthiazole kinase (EC 2.7.1.50)	Cofactors, Vitamins, Pigments	547	1165	379	19496	25070	28373	69	30		3670	4721	3469	150181	160929	154376	464	195	6.5	2.87e-104	3.62e-103
	Penicillium	Sulfur carrier protein adenylyltransferase ThiF	Cofactors, Vitamins, Pigments	427	880	293	15238	18933	21904	42	18		7321	9564	6464	299555	326023	287629	724	303	16.8333	0	0
	Penicillium	Sulfur carrier protein ThiS	Cofactors, Vitamins, Pigments	77	197	59	2759	4254	4455	43	19		1762	2190	1498	72125	74649	66655	843	353	18.5789	0	0
	Penicillium	Thiamin-phosphate pyrophosphorylase (EC 2.5.1.3)	Cofactors, Vitamins, Pigments	129	454	142	4619	9779	10668	32	14		4249	5476	4020	173880	186680	178876	730	307	21.9286	0	0
	Penicillium	Thiamin-phosphate pyrophosphorylase (EC 2.5.1.3)	Cofactors, Vitamins, Pigments	593	1134	403	21148	24416	30163	88	39		3836	5010	3502	156976	170799	155824	601	252	6.46154	1e-110	1.34e-109
	Penicillium	Thiaminase II (EC 3.5.99.2)	Cofactors, Vitamins, Pigments	390	670	234	13914	14426	17529	49	22		2140	2863	1906	87601	97600	84829	311	130	5.90909	2.17e-54	1.51e-53
	Penicillium	Thiazole biosynthesis protein ThiG	Cofactors, Vitamins, Pigments	368	926	320	13125	19937	23961	55	24		7985	10141	6503	326758	345694	289358	997	417	17.375	0	0
	Penicillium	Duplicated ATPase component YkoD of energizing module of thiamin-regulated ECF transporter for HydroxyMethylPyrimidine	Membrane Transport	1434	2943	1072	51096	63321	80095	101	45		7181	9967	7470	293821	339752	332385	538	226	5.02222	2.62e-48	1.62e-47
	Penicillium	sodium/alanine symporter family protein	Membrane Transport	376	546	158	13411	11747	11835	18	7		1711	1817	1255	70009	61968	55864	94	39	5.57143	1.72e-28	6.46e-28
	Penicillium	Nitrite reductase [NAD(P)H] small subunit (EC 1.7.1.4)	Nitrogen Metabolism	22	47	11	787	1014	859	6	2		63	102	75	2583	3500	3376	23	10	5	1.23e-38	6.11e-38
	Penicillium	Coenzyme F420-dependent N5,N10-methylene tetrahydromethanopterin reductase and related flavin-dependent oxidoreductases	Sulfur metabolism	266	503	164	9487	10839	12309	18	8		1488	2033	1440	60917	69316	64082	117	49	6.125	5.63e-45	3.24e-44
	Penicillium	Pyruvate decarboxylase (EC 4.1.1.1); Alpha-keto-acid decarboxylase (EC 4.1.1.-)		3599	3368	919	128257	72469	68713	126	54		14474	18173	12466	592249	619460	554685	853	358	6.62963	2.31e-84	2.42e-83
Decreased in expression	Penicillium	ABC transporter, ATP-binding protein	-	1182	1650	497	42123	35505	37198	99	43		186	213	178	7634	7279	7920	20	8	-5.375	0	0
	Penicillium	Acyl-CoA hydrolase (EC 3.1.2.20)	-	23942	43352	14500	853067	932678	1083122	4091	1811		186	271	214	7646	9253	9529	39	16	-113.188	0	0
	Penicillium	Amino acid permease-associated region	-	10008	3006	499	356602	64687	37339	258	110		361	422	337	14804	14410	14999	25	10	-11	0	0
	Penicillium	antibacterial protein	-	3114	5069	1442	110964	109074	107720	1883	809		133	146	123	5476	4985	5514	93	39	-20.7436	0	0
	Penicillium	antibacterial protein	-	2537	3903	1193	90402	83970	89118	1493	650		91	112	114	3732	3820	5079	73	31	-20.9677	0	0
	Penicillium	Cobalt-zinc-cadmium resistance protein CzcD	-	4626	5320	1158	164849	114473	86521	306	127		546	579	431	22377	19737	19214	50	21	-6.04762	0	0
	Penicillium	Cobalt-zinc-cadmium resistance protein CzcD	-	4578	5115	1131	163118	110050	84517	298	124		497	554	413	20356	18914	18420	47	20	-6.2	0	0
	Penicillium	D-specific D-2-hydroxyacid dehydrogenase ddh homolog (EC 1.1.1.28)	-	2775	6354	1786	98902	136702	133419	286	122		414	508	379	16942	17348	16873	40	16	-7.625	0	0
	Penicillium	Ethanolamine permease	-	418	303	61	14907	6537	4579	16	7		60	64	40	2485	2187	1822	4	1	-7	2.35e-238	5.45e-237
	Penicillium	FIG01108151: hypothetical protein	-	544	694	211	19401	14941	15786	57	25		96	105	83	3965	3595	3724	13	5	-5	0	0
	Penicillium	FIG01108524: hypothetical protein	-	390	464	142	13909	9988	10615	92	40		21	26	19	886	899	864	7	3	-13.3333	0	0
	Penicillium	Gamma-aminobutyrate:alpha-ketoglutarate aminotransferase (EC 2.6.1.19)	-	7887	2056	287	281051	44238	21465	205	87		201	256	208	8225	8756	9293	15	6	-14.5	0	0
	Penicillium	Glucitol operon activator protein	-	76	119	43	2724	2566	3253	13	6		18	29	12	774	988	547	3	1	-6	9.2e-101	1.11e-99
	Penicillium	glutamine synthetase family protein	-	1256	784	110	44758	16869	8224	40	16		81	115	80	3327	3938	3571	6	2	-8	0	0
	Penicillium	hypothetical protein	-	113	214	38	4058	4611	2885	26	10		8	17	20	354	612	920	4	1	-10	9.71e-306	2.67e-304
	Penicillium	hypothetical protein	-	13261	22613	8496	472508	486496	634683	3124	1416		123	186	135	5037	6346	6039	36	15	-94.4	0	0
	Penicillium	hypothetical protein	-	694	9167	2810	24753	197218	209960	1890	813		31	33	22	1306	1141	1013	15	6	-135.5	0	0
	Penicillium	hypothetical protein	-	62	36	3	2227	792	286	4	1		11	9	10	461	336	489	1	0	0	3.97e-23	1.29e-22
	Penicillium	hypothetical protein	-	30	71	21	1076	1537	1618	2	1		31	23	25	1275	816	1141	1	0	0	1.22e-05	1.92e-05
	Penicillium	hypothetical protein	-	9	9	3	334	214	273	3	1		4	3	2	190	125	107	1	0	0	5.28e-05	8.05e-05
	Penicillium	hypothetical protein	-	14	18	5	518	391	447	2	1		8	10	7	334	341	345	1	0	0	0.00574637	0.00771131
	Penicillium	hypothetical protein	-	6	16	3	244	356	226	2	1		2	10	3	100	343	147	2	0	0	0.0209553	0.0269318
	Penicillium	Hypothetical protein SAV1789	-	7444	24639	7516	265233	530080	561433	1150	497		1613	2023	1497	66026	68982	66619	175	73	-6.80822	0	0
	Penicillium	Manganese ABC transporter, periplasmic-binding protein SitA	-	18217	21027	5005	649112	452377	373900	1240	522		1596	2911	1690	65327	99239	75224	204	84	-6.21429	0	0
	Penicillium	Metal-dependent hydrolase/cyclase	-	3720	16113	4394	132569	346656	328252	863	363		1097	1269	1154	44924	43279	51379	147	62	-5.85484	0	0
	Penicillium	N-succinyldiaminopimelate aminotransferase (EC 2.6.1.17)	-	3670	11378	3314	130797	244788	247592	418	179		661	916	664	27084	31253	29579	60	25	-7.16	0	0
	Penicillium	Phage tail length tape-measure protein	-	193	253	66	6890	5449	4961	2	1		122	135	106	5022	4627	4723	2	0	0	1.89e-11	4.01e-11
	Penicillium	Phage-associated homing endonuclease	-	20	41	8	742	895	639	5	2		4	3	3	195	135	169	1	0	0	2.1e-52	1.41e-51
	Penicillium	Portal protein, phage associated	-	346	558	150	12357	12018	11224	23	10		65	105	72	2667	3585	3235	6	2	-5	2.67e-221	5.74e-220
	Penicillium	Predicted L-rhamnose permease RhaY	-	46	64	19	1664	1385	1474	2	1		26	33	33	1100	1155	1483	2	0	0	0.000121	0.000181
	Penicillium	predicted RNA	-	5006	31439	9060	178379	676382	676780	1289	547		4155	1580	1655	170028	53865	73666	246	106	-5.16038	0	0
	Penicillium	predicted RNA	-	23	286	89	825	6154	6682	877	379		28	14	16	1177	492	748	155	67	-5.65672	1.96e-277	5.05e-276
	Penicillium	predicted RNA	-	476	4178	1558	16974	89887	116413	850	385		526	209	213	21558	7143	9503	153	65	-5.92308	0	0
	Penicillium	predicted RNA	-	1577	810	679	56204	17437	50729	987	505		210	166	117	8612	5664	5233	187	79	-6.39241	0	0
	Penicillium	predicted RNA	-	982	959	248	35021	20647	18561	1157	494		40	41	18	1651	1398	834	62	25	-19.76	0	0
	Penicillium	predicted RNA	-	854	1290	397	30458	27767	29670	1975	861		34	37	29	1399	1294	1298	92	39	-22.0769	0	0
	Penicillium	predicted RNA	-	1026	12275	3909	36575	264094	292045	2858	1242		68	75	51	2788	2559	2271	38	15	-82.8	0	0
	Penicillium	Prophage Clp protease-like protein	-	455	873	239	16232	18799	17898	58	24		78	124	62	3205	4226	2793	11	4	-6	0	0
	Penicillium	putative antibacterial protein	-	2102	3565	908	74900	76710	67874	1286	541		79	90	96	3262	3081	4311	61	26	-20.8077	0	0
	Penicillium	Putative integral membrane protein	-	2088	2966	792	74403	63827	59195	113	48		225	271	195	9238	9266	8682	15	6	-8	0	0
	Penicillium	Transcriptional regulator, ArsR family	-	1098	1164	240	39145	25060	17989	196	81		96	89	68	3935	3041	3053	23	9	-9	0	0
	Penicillium	Transcriptional regulator, ArsR family	-	1121	1228	255	39944	26426	19053	204	84		84	86	82	3447	2937	3685	23	9	-9.33333	0	0
	Penicillium	Transcriptional regulator, GntR family	-	1012	1585	405	36063	34108	30262	208	87		107	161	103	4416	5516	4618	30	12	-7.25	0	0
	Penicillium	5-methyltetrahydropteroyltriglutamate-- homocysteine methyltransferase (EC 2.1.1.14)	Amino Acids and Derivatives	11290	49133	13933	402301	1057053	1040763	875	371		614	785	593	25147	26765	26388	27	11	-33.7273	0	0
	Penicillium	5,10-methylenetetrahydrofolate reductase (EC 1.5.1.20) / Homolog of homocysteine-binding domain	Amino Acids and Derivatives	6627	33060	9126	236144	711257	681712	699	294		149	174	136	6133	5960	6059	7	3	-98	0	0
	Penicillium	ATP phosphoribosyltransferase catalytic subunit (EC 2.4.2.17)	Amino Acids and Derivatives	1154	1244	288	41135	26776	21573	114	48		125	137	121	5126	4672	5403	19	8	-6	0	0
	Penicillium	ATP phosphoribosyltransferase regulatory subunit (EC 2.4.2.17)	Amino Acids and Derivatives	1551	1611	386	55297	34661	28851	114	48		100	127	85	4100	4349	3798	11	5	-9.6	0	0
	Penicillium	Cystathionine beta-lyase (EC 4.4.1.8)	Amino Acids and Derivatives	3778	19531	5663	134625	420198	423064	650	277		58	92	62	2390	3161	2790	5	2	-138.5	0	0
	Penicillium	Cystathionine gamma-synthase (EC 2.5.1.48)	Amino Acids and Derivatives	2285	11353	3456	81417	244249	258221	408	176		73	72	61	2988	2482	2742	5	2	-88	0	0
	Penicillium	Histidine permease YuiF	Amino Acids and Derivatives	2055	1983	462	73229	42668	34527	90	38		216	249	220	8855	8501	9827	16	6	-6.33333	0	0
	Penicillium	Histidinol dehydrogenase (EC 1.1.1.23)	Amino Acids and Derivatives	2180	2491	594	77680	53599	44429	109	46		184	253	162	7552	8634	7235	14	6	-7.66667	0	0
	Penicillium	Histidinol-phosphate aminotransferase (EC 2.6.1.9)	Amino Acids and Derivatives	1661	1563	434	59213	33634	32452	96	41		121	147	109	4987	5036	4878	11	4	-10.25	0	0
	Penicillium	Imidazole glycerol phosphate synthase amidotransferase subunit (EC 2.4.2.-)	Amino Acids and Derivatives	1352	1368	345	48193	29448	25815	140	59		88	119	91	3622	4066	4074	16	6	-9.83333	0	0
	Penicillium	Imidazole glycerol phosphate synthase cyclase subunit (EC 4.1.3.-)	Amino Acids and Derivatives	3345	3898	906	119199	83862	67711	283	118		300	367	251	12309	12522	11184	37	15	-7.86667	0	0
	Penicillium	Imidazoleglycerol-phosphate dehydratase (EC 4.2.1.19)	Amino Acids and Derivatives	1225	1361	319	43669	29282	23855	132	55		106	93	79	4372	3184	3552	15	6	-9.16667	0	0
	Penicillium	Methionine ABC transporter ATP-binding protein	Amino Acids and Derivatives	10813	30768	8013	385282	661950	598621	1276	534		431	558	406	17664	19049	18084	42	17	-31.4118	0	0
	Penicillium	Methionine ABC transporter permease protein	Amino Acids and Derivatives	5130	12822	3120	182809	275871	233083	799	331		142	216	134	5818	7379	5988	22	9	-36.7778	0	0
	Penicillium	Methionine ABC transporter substrate-binding protein	Amino Acids and Derivatives	3041	8162	2396	108359	175605	178989	438	188		160	202	129	6570	6896	5775	18	7	-26.8571	0	0
	Penicillium	Methionine ABC transporter substrate-binding protein	Amino Acids and Derivatives	9499	20990	5955	338477	451588	444890	1179	504		367	510	300	15022	17398	13392	44	18	-28	0	0
	Penicillium	Methionine transporter MetT	Amino Acids and Derivatives	1090	2020	547	38839	43460	40888	74	31		144	191	124	5908	6526	5542	11	4	-7.75	0	0
	Penicillium	Phosphoribosylformimino-5-aminoimidazole carboxamide ribotide isomerase (EC 5.3.1.16)	Amino Acids and Derivatives	1773	2012	456	63183	43294	34135	158	66		141	169	125	5780	5794	5566	19	8	-8.25	0	0
	Penicillium	S-adenosylmethionine synthetase (EC 2.5.1.6)	Amino Acids and Derivatives	8392	36429	10639	299015	783740	794728	1223	522		429	517	355	17557	17635	15819	33	14	-37.2857	0	0
	Penicillium	succinate-semialdehyde dehydrogenase	Amino Acids and Derivatives	1146	739	93	40839	15911	6966	36	14		102	124	84	4199	4239	3774	6	2	-7	0	0
	Penicillium	Succinate-semialdehyde dehydrogenase [NADP+] (EC 1.2.1.16)	Amino Acids and Derivatives	9423	3365	576	335767	72397	43075	255	108		480	672	496	19651	22938	22106	37	15	-7.2	0	0
	Penicillium	Beta-galactosidase (EC 3.2.1.23)	Carbohydrates	26156	40392	10442	931962	868990	780007	683	289		537	607	563	21976	20694	25057	17	7	-41.2857	0	0
	Penicillium	Galactokinase (EC 2.7.1.6)	Carbohydrates	7082	6428	1338	252365	138291	99972	337	140		232	265	216	9493	9050	9639	19	8	-17.5	0	0
	Penicillium	Galactose-1-phosphate uridylyltransferase (EC 2.7.7.10)	Carbohydrates	10525	9740	2310	375015	209561	172605	399	169		556	697	523	22753	23758	23276	37	15	-11.2667	0	0
	Penicillium	Glycerophosphoryl diester phosphodiesterase (EC 3.1.4.46)	Carbohydrates	42	43	8	1523	935	627	2	1		10	14	7	448	497	329	1	0	0	1.16e-19	3.34e-19
	Penicillium	L-lactate dehydrogenase (EC 1.1.1.27)	Carbohydrates	5370	15889	4078	191356	341843	304662	717	299		315	372	271	12923	12709	12088	32	13	-23	0	0
	Penicillium	Melibiose carrier protein, Na+/melibiose symporter	Carbohydrates	8260	11848	3027	294331	254900	226165	439	186		105	139	96	4296	4740	4297	7	3	-62	0	0
	Penicillium	Putative transcriptional antiterminator, BglG family / PTS system, mannitol/fructose-specific IIA component (EC 2.7.1.69)	Carbohydrates	3700	5477	1289	131858	117835	96287	142	59		214	338	243	8765	11546	10827	12	5	-11.8	0	0
	Penicillium	UDP-glucose 4-epimerase (EC 5.1.3.2)	Carbohydrates	7756	7549	1642	276375	162422	122671	446	186		270	342	280	11078	11680	12487	27	11	-16.9091	0	0
	Penicillium	Xylulose kinase (EC 2.7.1.17)	Carbohydrates	167	891	359	5953	19180	26840	25	11		111	110	87	4562	3777	3914	6	2	-5.5	0	0
	Penicillium	DNA repair protein RadC	DNA Metabolism	42	27	10	1497	598	789	3	1		5	4	12	234	137	540	1	0	0	1.06e-36	4.98e-36
	Penicillium	3-oxoacyl-[acyl-carrier protein] reductase (EC 1.1.1.100)	Fatty Acids	272	729	214	9723	15689	16035	40	17		64	79	73	2628	2711	3251	8	3	-5.66667	0	0
	Penicillium	3-oxoacyl-[acyl-carrier protein] reductase (EC 1.1.1.100)	Fatty Acids	1287	768	110	45889	16530	8235	74	30		89	141	92	3672	4812	4129	13	5	-6	0	0
	Penicillium	Arabinose-proton symporter	Membrane Transport	4099	4847	1309	146052	104286	97803	192	82		543	624	488	22253	21287	21714	36	15	-5.46667	0	0
	Penicillium	PTS system, beta-glucoside-specific IIB component (EC 2.7.1.69) / PTS system, beta-glucoside-specific IIC component (EC 2.7.1.69) / PTS system, beta-glucoside-specific IIA component (EC 2.7.1.69)	Membrane Transport	384	386	105	13699	8321	7850	12	5		82	105	62	3364	3580	2766	4	1	-5	2.21e-139	3.53e-138
	Penicillium	PTS system, IIA component	Membrane Transport	450	653	177	16059	14069	13225	76	32		24	35	34	996	1219	1517	6	2	-16	0	0
	Penicillium	Putative ribose uptake protein RbsU, GRP transporter family (TC 2.A.7.5)	Membrane Transport	32	66	22	1173	1439	1715	3	1		12	18	14	495	637	632	1	0	0	2.7e-29	1.05e-28
	Penicillium	Ribose ABC transport system, ATP-binding protein RbsA (TC 3.A.1.2.1)	Membrane Transport	363	1356	439	12965	29190	32851	38	16		75	68	65	3079	2322	2903	4	1	-16	0	0
	Penicillium	Ribose ABC transport system, high affinity permease RbsD (TC 3.A.1.2.1)	Membrane Transport	97	378	132	3456	8148	9887	41	18		21	19	15	877	676	672	4	1	-18	0	0
	Penicillium	Ribose ABC transport system, high affinity permease RbsD (TC 3.A.1.2.1)	Membrane Transport	20	29	11	733	639	864	4	1		8	7	8	347	259	393	1	0	0	1.92e-16	4.92e-16
	Penicillium	Ribose ABC transport system, periplasmic ribose-binding protein RbsB (TC 3.A.1.2.1)	Membrane Transport	300	1072	367	10720	23079	27431	50	22		101	106	80	4134	3613	3559	9	4	-5.5	0	0
	Penicillium	Ribose ABC transport system, permease protein RbsC (TC 3.A.1.2.1)	Membrane Transport	209	859	319	7453	18494	23832	38	17		58	41	26	2394	1416	1186	4	1	-17	0	0
	Penicillium	Queuosine Biosynthesis QueC ATPase	RNA Metabolism	1181	945	243	42112	20335	18215	93	40		109	141	99	4480	4812	4439	16	6	-6.66667	0	0
	Penicillium	Queuosine biosynthesis QueD, PTPS-I	RNA Metabolism	724	589	129	25813	12677	9638	89	37		82	85	83	3385	2917	3711	18	7	-5.28571	0	0
	Penicillium	Vitamin B12 ABC transporter, permease component BtuC		177	100	18	6307	2152	1361	7	3		16	21	11	657	724	526	1	0	0	9.94e-205	2.09e-203
				Raw Counts Alone			Normalized Counts Alone						Raw Counts + Scopulariopsis			Normalized Counts + Scopulariopsis
	Treatment	Product	KEGG MODULE	Rep 1	Rep 2	Rep 3	Rep 1	Rep 2	Rep 3	RPKM Alone	Expression Alone		Rep 1	Rep 2	Rep 3	Rep 1	Rep 2	Rep 3	RPKM Scopulariopsis	Expression Scopulariopsis	Expression Fold Change	pValue Alone vs Scopulariopsis	qValue Alone vs Scopulariopsis
Increased in expression	Scopulariopsis	Ammonium transporter	-	2624	12110	3811	93497	260917	284743	393	171		43944	29089	39204	1617804	1663019	1508723	2116	1282	7.49708	1.78e-59	2.94e-58
	Scopulariopsis	FIG01107935: hypothetical protein	-	2616	3190	941	93218	68729	70310	351	152		13129	4987	10238	483341	285138	393996	1312	764	5.02632	2.37e-47	3.2e-46
	Scopulariopsis	FIG01108187: hypothetical protein	-	51	106	35	1843	2289	2625	21	9		377	154	283	13893	8839	10901	81	47	5.22222	7.1e-79	1.41e-77
	Scopulariopsis	FIG01108584: hypothetical protein	-	192	507	186	6874	10925	13908	26	11		8106	4343	7598	298450	248299	292413	528	313	28.4545	0	0
	Scopulariopsis	hypothetical protein	-	56	86	19	2010	1853	1444	18	7		821	270	677	30254	15470	26068	177	102	14.5714	0	0
	Scopulariopsis	hypothetical protein	-	9	14	3	348	311	268	4	1		41	16	46	1532	925	1777	14	8	8	2.48e-69	4.62e-68
	Scopulariopsis	hypothetical protein	-	195	261	73	6973	5631	5495	75	32		1121	661	903	41303	37831	34769	339	204	6.375	1.3e-96	2.92e-95
	Scopulariopsis	hypothetical protein	-	57	97	37	2037	2093	2796	32	14		354	252	377	13059	14408	14533	148	89	6.35714	6.45e-127	1.65e-125
	Scopulariopsis	hypothetical protein	-	253	868	310	9030	18715	23181	44	20		3104	1375	2720	114308	78615	104686	199	117	5.85	6.31e-65	1.12e-63
	Scopulariopsis	hypothetical protein	-	114	160	50	4094	3457	3787	18	8		516	413	432	19029	23622	16656	69	42	5.25	2.6e-61	4.37e-60
	Scopulariopsis	Hypothetical protein SAV2173	-	550	2701	940	19620	58199	70234	424	189		14338	4513	11739	527851	258014	451778	2751	1580	8.35979	1.24e-149	3.37e-148
	Scopulariopsis	Predicted galactitol operon regulator (Transcriptional antiterminator), BglG family / PTS system, mannitol/fructose-specific IIA component (EC 2.7.1.69)	-	591	1241	380	21061	26749	28446	27	12		3327	2361	3530	122498	135010	135877	102	62	5.16667	2.57e-68	4.69e-67
	Scopulariopsis	predicted RNA	-	37	2280	4	1350	49135	319	840	231		26083	1507	29947	960235	86155	1152483	18500	10040	43.4632	0	0
	Scopulariopsis	predicted RNA	-	39	2328	2	1409	50167	187	857	236		26023	1513	29732	958052	86524	1144221	18414	9994	42.3475	0	0
	Scopulariopsis	PTS system, galactitol-specific IIA component (EC 2.7.1.69)	-	64	151	50	2289	3269	3780	15	6		500	323	521	18436	18522	20064	67	40	6.66667	1.43e-110	3.44e-109
	Scopulariopsis	PTS system, galactitol-specific IIB component (EC 2.7.1.69)	-	32	78	32	1146	1680	2403	13	6		295	187	301	10888	10729	11588	66	39	6.5	6.35e-160	1.83e-158
	Scopulariopsis	PTS system, galactitol-specific IIC component (EC 2.7.1.69)	-	227	556	192	8094	11998	14402	20	9		1730	1188	1813	63704	67934	69791	88	53	5.88889	6.69e-53	9.82e-52
	Scopulariopsis	Pyruvate decarboxylase (EC 4.1.1.1); Alpha-keto-acid decarboxylase (EC 4.1.1.-)	-	3599	3368	919	128257	72572	68713	126	54		17473	12208	15941	643272	697923	613476	651	396	7.33333	2.96e-109	7.02e-108
	Scopulariopsis	3-hydroxyacyl-CoA dehydrogenase (EC 1.1.1.35)	Amino Acids and Derivatives	203	554	220	7249	11943	16450	26	12		9038	4831	8336	332736	276183	320802	539	320	26.6667	0	0
	Scopulariopsis	3-hydroxybutyryl-CoA dehydratase (EC 4.2.1.55)	Amino Acids and Derivatives	76	211	78	2732	4559	5891	20	9		3349	1927	3233	123306	110185	124443	421	251	27.8889	0	0
	Scopulariopsis	Histidine ammonia-lyase (EC 4.3.1.3)	Amino Acids and Derivatives	791	1972	684	28208	42494	51151	60	26		23642	15500	21824	870386	886143	839899	948	573	22.0385	0	0
	Scopulariopsis	L-threonine 3-dehydrogenase (EC 1.1.1.103)	Amino Acids and Derivatives	320	623	193	11403	13438	14436	31	13		1338	2810	1336	49282	160644	51424	134	91	7	2.54e-76	4.92e-75
	Scopulariopsis	Galactitol-1-phosphate 5-dehydrogenase (EC 1.1.1.251)	Carbohydrates	217	550	197	7736	11869	14756	24	11		1820	1158	1873	67012	66218	72107	110	66	6	5.79e-56	9.05e-55
	Scopulariopsis	L-lactate dehydrogenase (EC 1.1.1.27)	Carbohydrates	1127	1311	406	40168	28255	30352	78	34		12698	5620	11009	467494	321326	423685	719	422	12.4118	0	0
	Scopulariopsis	NADPH-dependent glyceraldehyde-3-phosphate dehydrogenase (EC 1.2.1.13)	Carbohydrates	584	2998	1318	20816	64591	98457	126	59		13480	4815	11194	496293	275322	430796	674	390	6.61017	3.48e-91	7.56e-90
	Scopulariopsis	Glucosamine--fructose-6-phosphate aminotransferase [isomerizing] (EC 2.6.1.16)	Cell Wall and Capsule	6655	16537	5851	237148	356290	437115	424	190		59987	33616	54875	2208411	1921840	2111807	1929	1152	6.06316	9.66e-42	1.19e-40
	Scopulariopsis	Glycine oxidase ThiO (EC 1.4.3.19)	Cofactors, Vitamins, Pigments	388	1053	358	13839	22704	26786	42	18		4232	2451	4273	155835	140171	164469	228	136	7.55556	1.52e-137	4.01e-136
	Scopulariopsis	Sulfur carrier protein ThiS	Cofactors, Vitamins, Pigments	77	197	59	2759	4260	4455	43	19		716	402	787	26387	23005	30312	222	132	6.94737	6.37e-120	1.62e-118
	Scopulariopsis	Thiamin-phosphate pyrophosphorylase (EC 2.5.1.3)	Cofactors, Vitamins, Pigments	129	454	142	4619	9793	10668	32	14		1782	1176	2040	65621	67242	78524	200	120	8.57143	6.35e-115	1.56e-113
	Scopulariopsis	Thiazole biosynthesis protein ThiG	Cofactors, Vitamins, Pigments	368	926	320	13125	19965	23961	55	24		2933	2051	3190	108013	117300	122771	249	151	6.29167	1.37e-78	2.7e-77
	Scopulariopsis	DNA polymerase IV (EC 2.7.7.7)	DNA Metabolism	57	106	43	2049	2293	3269	4	2		525	271	480	19333	15507	18503	23	14	7	3.45e-177	1.06e-175
	Scopulariopsis	SOS-response repressor and protease LexA (EC 3.4.21.88)	DNA Metabolism	2508	4338	1309	89396	93477	97805	345	149		14844	6200	13090	546486	354490	503768	1284	750	5.03356	9.26e-44	1.17e-42
	Scopulariopsis	Amidophosphoribosyltransferase (EC 2.4.2.14)	Nucleosides and Nucleotides	2732	2849	861	97370	61395	64385	114	49		19777	11953	19645	728088	683342	756041	810	485	9.89796	4.46e-245	1.67e-243
	Scopulariopsis	IMP cyclohydrolase (EC 3.5.4.10) / Phosphoribosylaminoimidazolecarboxamide formyltransferase (EC 2.1.2.3)	Nucleosides and Nucleotides	3196	3183	983	113877	68581	73496	131	57		14992	10115	14705	551948	578308	565931	631	382	6.70175	2.36e-88	4.97e-87
	Scopulariopsis	Phosphoribosylamine--glycine ligase (EC 6.3.4.13)	Nucleosides and Nucleotides	3701	3420	968	131871	73701	72355	172	74		12944	9300	12654	476551	531677	486999	661	402	5.43243	1.02e-52	1.49e-51
	Scopulariopsis	Phosphoribosylaminoimidazole carboxylase ATPase subunit (EC 4.1.1.21)	Nucleosides and Nucleotides	2375	2952	940	84641	63604	70247	145	64		20152	10642	18506	741921	608421	712182	1020	606	9.46875	1e-233	3.61e-232
	Scopulariopsis	Phosphoribosylaminoimidazole carboxylase catalytic subunit (EC 4.1.1.21)	Nucleosides and Nucleotides	1487	2076	583	53003	44726	43553	235	101		14904	7117	12772	548719	406877	491541	1756	1037	10.2673	1.31e-251	4.98e-250
	Scopulariopsis	Phosphoribosylaminoimidazole-succinocarboxamide synthase (EC 6.3.2.6)	Nucleosides and Nucleotides	891	1061	359	31746	22859	26886	86	38		8486	4151	8009	312422	237344	308238	690	407	10.7105	0	0
	Scopulariopsis	Phosphoribosylformylglycinamidine cyclo-ligase (EC 6.3.3.1)	Nucleosides and Nucleotides	1938	2039	562	69059	43928	42009	116	50		13060	7681	12803	480810	439144	492705	765	457	9.14	3.98e-185	1.26e-183
	Scopulariopsis	Phosphoribosylformylglycinamidine synthase, glutamine amidotransferase subunit (EC 6.3.5.3)	Nucleosides and Nucleotides	909	1056	340	32398	22754	25447	90	39		9052	5093	8690	333267	291189	334428	797	475	12.1795	0	0
	Scopulariopsis	Phosphoribosylformylglycinamidine synthase, PurS subunit (EC 6.3.5.3)	Nucleosides and Nucleotides	291	372	120	10383	8029	9011	79	35		2851	1549	2812	104964	88579	108226	648	385	11	4.42e-224	1.55e-222
	Scopulariopsis	Phosphoribosylformylglycinamidine synthase, synthetase subunit (EC 6.3.5.3)	Nucleosides and Nucleotides	3855	4567	1374	137369	98413	102635	118	51		31458	18259	30004	1158128	1043870	1154662	854	510	10	1.52e-135	3.98e-134
	Scopulariopsis	Phosphoribosylglycinamide formyltransferase (EC 2.1.2.2)	Nucleosides and Nucleotides	919	951	275	32746	20501	20599	99	43		5438	3289	5517	200218	188081	212322	589	353	8.2093	3.95e-206	1.36e-204
Decreased in expression	Scopulariopsis	ABC transporter permease protein with unknown substrate	-	888	2206	587	31645	47527	43891	127	53		128	259	121	4729	14810	4686	15	10	-5.3	1.09e-89	2.36e-88
	Scopulariopsis	Amino acid permease-associated region	-	10008	3006	499	356602	64779	37339	258	110		353	258	307	13015	14753	11836	15	9	-12.2222	0	0
	Scopulariopsis	Biotin carboxyl carrier protein	-	728	763	166	25974	16440	12438	96	40		71	103	54	2636	5905	2084	11	7	-5.71429	1.29e-75	2.49e-74
	Scopulariopsis	Biotin carboxylase (EC 6.3.4.14)	-	2365	2664	609	84288	57406	45544	115	48		162	300	180	5969	17171	6943	11	7	-6.85714	2.39e-170	7.09e-169
	Scopulariopsis	Coenzyme F420-dependent N5,N10-methylene tetrahydromethanopterin reductase and related flavin-dependent oxidoreductases	-	7560	10461	2234	269367	225392	166884	387	159		835	979	797	30767	55993	30703	44	28	-5.67857	8.17e-203	2.77e-201
	Scopulariopsis	conserved hypothetical protein YvmC	-	59	73	13	2115	1586	1032	5	2		18	8	22	685	459	856	1	0	#DIV/0!	2.8e-10	1.28e-09
	Scopulariopsis	D-alanyl-D-alanine carboxypeptidase (EC 3.4.16.4) / Penicillin binding protein PBP4	-	4194	4854	1151	149442	104588	85983	208	87		487	432	466	17951	24717	17969	25	15	-5.8	8.88e-196	2.9e-194
	Scopulariopsis	Di-/tripeptide transporter	-	769	893	245	27412	19260	18343	33	14		80	81	72	2967	4671	2807	3	2	-7	6.9e-117	1.72e-115
	Scopulariopsis	Ethanolamine permease	-	418	303	61	14907	6547	4579	16	7		60	53	46	2225	3049	1771	3	1	-7	1.25e-26	1.17e-25
	Scopulariopsis	Ferrichrome-binding periplasmic protein precursor (TC 3.A.1.14.3)	-	5382	4397	966	191794	94739	72167	314	132		447	621	393	16484	35542	15161	38	24	-5.5	1.27e-177	3.94e-176
	Scopulariopsis	FIG009210: peptidase, M16 family	-	1238	1312	280	44133	28279	20923	58	24		127	131	120	4678	7542	4623	6	4	-6	3.89e-89	8.32e-88
	Scopulariopsis	FIG01108144: hypothetical protein	-	1021	1507	417	36384	32486	31188	106	45		98	97	112	3641	5582	4314	9	6	-7.5	1.64e-191	5.25e-190
	Scopulariopsis	FIG01108151: hypothetical protein	-	544	694	211	19401	14962	15786	57	25		29	35	32	1086	2054	1232	3	2	-12.5	0	0
	Scopulariopsis	FIG01108625: hypothetical protein	-	1224	1311	283	43613	28254	21183	57	23		127	141	145	4696	8065	5599	7	4	-5.75	2.78e-75	5.31e-74
	Scopulariopsis	Gamma-aminobutyrate:alpha-ketoglutarate aminotransferase (EC 2.6.1.19)	-	7887	2056	287	281051	44301	21465	205	87		130	126	160	4788	7256	6167	7	4	-21.75	0	0
	Scopulariopsis	hypothetical protein	-	162	128	19	5774	2766	1466	12	5		16	21	12	603	1202	493	1	1	-5	5.07e-55	7.85e-54
	Scopulariopsis	hypothetical protein	-	163	181	43	5818	3912	3238	61	25		19	17	16	707	1004	646	7	4	-6.25	1.61e-97	3.64e-96
	Scopulariopsis	hypothetical protein	-	188	194	30	6711	4198	2280	63	25		17	12	10	634	741	415	5	3	-8.33333	2.45e-181	7.65e-180
	Scopulariopsis	hypothetical protein	-	279	208	29	9976	4493	2167	22	9		20	17	23	745	996	909	2	1	-9	2.26e-100	5.22e-99
	Scopulariopsis	hypothetical protein	-	331	1445	343	11804	31146	25624	61	25		37	72	35	1398	4168	1383	3	2	-12.5	1.8e-269	7.23e-268
	Scopulariopsis	hypothetical protein	-	694	9167	2810	24753	197497	209960	1890	813		56	15	49	2072	874	1914	16	9	-90.3333	0	0
	Scopulariopsis	hypothetical protein	-	365	212	28	13008	4570	2116	25	10		10	5	1	402	289	53	0	0	#DIV/0!	0	0
	Scopulariopsis	hypothetical protein	-	58	53	12	2083	1160	959	23	9		2	1	1	79	76	51	0	0	#DIV/0!	0	0
	Scopulariopsis	hypothetical protein	-	23	14	7	849	313	566	8	3		1	0	2	53	39	88	0	0	#DIV/0!	2.47e-128	6.38e-127
	Scopulariopsis	hypothetical protein	-	11	13	2	396	282	196	5	2		0	1	1	21	112	42	0	0	#DIV/0!	5.6e-31	5.73e-30
	Scopulariopsis	hypothetical protein	-	54	55	17	1935	1205	1315	3	1		10	7	12	393	415	496	0	0	#DIV/0!	1.38e-20	1.06e-19
	Scopulariopsis	hypothetical protein	-	78	63	18	2792	1371	1369	5	2		15	12	19	569	692	742	1	0	#DIV/0!	1.92e-16	1.27e-15
	Scopulariopsis	hypothetical protein	-	115	136	40	4132	2946	3018	4	2		24	34	20	901	1962	778	1	0	#DIV/0!	5.31e-11	2.59e-10
	Scopulariopsis	hypothetical protein	-	18	23	2	648	511	199	3	1		1	5	4	64	325	154	0	0	#DIV/0!	5.34e-10	2.37e-09
	Scopulariopsis	hypothetical protein	-	61	80	13	2182	1734	991	4	1		23	17	16	848	994	653	1	0	#DIV/0!	1.52e-05	4.46e-05
	Scopulariopsis	hypothetical protein	-	72	93	29	2599	2024	2202	2	1		31	31	30	1174	1788	1163	1	0	#DIV/0!	0.0168925	0.0313403
	Scopulariopsis	hypothetical protein	-	9	9	3	334	214	273	3	1		5	3	4	184	192	163	1	0	#DIV/0!	0.0217057	0.0391969
	Scopulariopsis	hypothetical protein	-	7	16	2	262	347	182	3	1		4	1	6	159	109	255	1	0	#DIV/0!	0.0265344	0.0471097
	Scopulariopsis	Hypothetical protein SAV1778	-	32	37	9	1162	818	743	5	2		9	8	10	362	468	406	1	0	#DIV/0!	7.61e-06	2.32e-05
	Scopulariopsis	Hypothetical protein SAV1789	-	7444	24639	7516	265233	530829	561433	1150	497		1472	1018	1456	54206	58213	56044	101	61	-8.14754	0	0
	Scopulariopsis	Lactam utilization protein LamB	-	1463	1828	378	52159	39401	28269	127	52		97	161	115	3604	9260	4448	11	7	-7.42857	2.06e-154	5.74e-153
	Scopulariopsis	Late competence protein ComGA, access of DNA to ComEA	-	70	65	21	2508	1421	1598	4	1		35	11	20	1316	673	785	1	0	#DIV/0!	6.47e-05	0.000174
	Scopulariopsis	major facilitator family transporter	-	49	55	15	1770	1190	1162	2	1		16	13	23	594	771	893	1	0	#DIV/0!	0.000212	0.00053
	Scopulariopsis	Manganese ABC transporter, periplasmic-binding protein SitA	-	18217	21027	5005	649112	453017	373900	1240	522		1675	1337	1551	61678	76490	59695	113	70	-7.45714	0	0
	Scopulariopsis	Metal-dependent hydrolase/cyclase	-	3720	16113	4394	132569	347146	328252	863	363		1636	524	1768	60243	29989	68054	124	71	-5.11268	8.86e-153	2.45e-151
	Scopulariopsis	Mn2+/Fe2+ transporter, NRAMP family	-	4187	3929	968	149200	84666	72380	194	82		340	513	320	12552	29329	12332	22	14	-5.85714	5.74e-199	1.9e-197
	Scopulariopsis	N-succinyldiaminopimelate aminotransferase (EC 2.6.1.17)	-	3670	11378	3314	130797	245135	247592	418	179		1219	604	1027	44909	34541	39526	57	34	-5.26471	8.81e-172	2.64e-170
	Scopulariopsis	periplasmic binding protein	-	196	124	23	7011	2679	1788	8	3		21	19	20	779	1125	780	1	0	#DIV/0!	3.72e-40	4.51e-39
	Scopulariopsis	Phage tail length tape-measure protein	-	193	253	66	6890	5456	4961	2	1		90	78	106	3342	4504	4113	1	0	#DIV/0!	0.0055904	0.011324
	Scopulariopsis	Phage-associated homing endonuclease	-	20	41	8	742	897	639	5	2		1	4	5	52	254	197	0	0	#DIV/0!	6.64e-46	8.68e-45
	Scopulariopsis	predicted RNA	-	9618	4484	686	342706	96618	51316	1962	821		157	457	154	5803	26131	5963	90	63	-13.0317	0	0
	Scopulariopsis	predicted RNA	-	5463	6	2	194661	129	168	2035	915		69	155	6	2573	8902	259	76	55	-16.6364	0	0
	Scopulariopsis	predicted RNA	-	618	2294	817	22026	49434	61032	1119	501		34	29	35	1269	1691	1376	26	16	-31.3125	0	0
	Scopulariopsis	predicted RNA	-	259	1131	257	9229	24372	19207	1318	533		13	8	9	507	513	371	23	14	-38.0714	0	0
	Scopulariopsis	predicted RNA	-	1026	12275	3909	36575	264467	292045	2858	1243		109	58	106	4037	3351	4115	40	24	-51.7917	0	0
	Scopulariopsis	Probable amino-acid ABC transporter permease protein yxeN	-	136	258	57	4863	5574	4266	17	7		29	37	17	1102	2158	656	2	1	-7	1.37e-24	1.23e-23
	Scopulariopsis	Probable tautomerase yrdN (EC 5.3.2.-)	-	2434	2847	560	86726	61351	41846	395	162		94	138	85	3476	7897	3279	19	12	-13.5	0	0
	Scopulariopsis	putative acyltransferase	-	14	9	3	518	200	228	4	1		1	0	2	44	0	95	0	0	#DIV/0!	5.08e-53	7.49e-52
	Scopulariopsis	Putative cell wall hydrolase	-	852	1283	336	30390	27657	25098	140	59		92	112	131	3398	6410	5053	16	10	-5.9	3.34e-92	7.38e-91
	Scopulariopsis	putative metal-dependent hydrolase	-	213	164	40	7597	3552	3007	27	11		29	24	13	1074	1414	515	3	2	-5.5	1.28e-43	1.62e-42
	Scopulariopsis	putative protease	-	67	73	14	2421	1581	1108	4	1		24	16	10	911	933	405	1	0	#DIV/0!	5.12e-10	2.28e-09
	Scopulariopsis	Secretory antigen precursor SsaA	-	6785	5808	1153	241769	125139	86141	470	195		273	357	336	10064	20420	12935	29	18	-10.8333	0	0
	Scopulariopsis	sodium:pantothenate symporter	-	7876	8491	2016	280653	182953	150640	323	136		302	421	290	11123	24117	11183	15	10	-13.6	0	0
	Scopulariopsis	Surfactin synthetase thioesterase subunit (EC 3.1.2.-) (Cold shock protein CSI16)	-	2562	3025	955	91287	65177	71352	248	109		278	297	319	10247	16979	12313	30	18	-6.05556	3.74e-162	1.09e-160
	Scopulariopsis	Transcriptional regulator, GntR family	-	1012	1585	405	36063	34157	30262	208	87		60	59	82	2223	3383	3156	12	7	-12.4286	0	0
	Scopulariopsis	Transcriptional regulator, MarR family	-	109	111	26	3899	2407	2011	15	6		36	7	18	1340	423	712	3	1	-6	1.46e-25	1.33e-24
	Scopulariopsis	Transcriptional regulator, PadR family	-	22	35	8	792	766	636	5	2		4	6	2	159	394	97	1	0	#DIV/0!	3.6e-23	3.13e-22
	Scopulariopsis	5-methyltetrahydropteroyltriglutamate-- homocysteine methyltransferase (EC 2.1.1.14)	Amino Acids and Derivatives	11290	49133	13933	402301	1058548	1040763	875	371		4177	442	5013	153793	25296	192920	100	55	-6.74545	2.02e-297	8.7e-296
	Scopulariopsis	5,10-methylenetetrahydrofolate reductase (EC 1.5.1.20) / Homolog of homocysteine-binding domain	Amino Acids and Derivatives	6627	33060	9126	236144	712263	681712	699	294		2410	148	3037	88747	8511	116886	71	38	-7.73684	0	0
	Scopulariopsis	ATP phosphoribosyltransferase catalytic subunit (EC 2.4.2.17)	Amino Acids and Derivatives	1154	1244	288	41135	26814	21573	114	48		75	77	77	2765	4436	2982	8	5	-9.6	8.45e-262	3.25e-260
	Scopulariopsis	ATP phosphoribosyltransferase regulatory subunit (EC 2.4.2.17)	Amino Acids and Derivatives	1551	1611	386	55297	34710	28851	114	48		45	46	24	1661	2671	941	3	2	-24	0	0
	Scopulariopsis	Cystathionine beta-lyase (EC 4.4.1.8)	Amino Acids and Derivatives	3778	19531	5663	134625	420792	423064	650	277		1658	81	2069	61055	4683	79648	76	41	-6.7561	5.13e-303	2.25e-301
	Scopulariopsis	Cystathionine gamma-synthase (EC 2.5.1.48)	Amino Acids and Derivatives	2285	11353	3456	81417	244594	258221	408	176		1066	55	1344	39247	3158	51748	52	28	-6.28571	5.94e-264	2.35e-262
	Scopulariopsis	D-serine/D-alanine/glycine transporter	Amino Acids and Derivatives	1993	1826	448	71018	39347	33487	82	35		168	141	162	6192	8099	6253	8	5	-7	1.76e-176	5.34e-175
	Scopulariopsis	Histidine permease YuiF	Amino Acids and Derivatives	2055	1983	462	73229	42729	34527	90	38		99	103	92	3647	5940	3570	5	3	-12.6667	0	0
	Scopulariopsis	Histidinol dehydrogenase (EC 1.1.1.23)	Amino Acids and Derivatives	2180	2491	594	77680	53675	44429	109	46		109	95	83	4027	5465	3218	5	3	-15.3333	0	0
	Scopulariopsis	Histidinol-phosphate aminotransferase (EC 2.6.1.9)	Amino Acids and Derivatives	1661	1563	434	59213	33681	32452	96	41		59	61	70	2180	3495	2729	4	2	-20.5	0	0
	Scopulariopsis	Homocysteine S-methyltransferase (EC 2.1.1.10)	Amino Acids and Derivatives	833	677	162	29694	14599	12122	48	20		119	60	104	4394	3480	4023	7	4	-5	7.6e-66	1.37e-64
	Scopulariopsis	Imidazole glycerol phosphate synthase amidotransferase subunit (EC 2.4.2.-)	Amino Acids and Derivatives	1352	1368	345	48193	29489	25815	140	59		80	72	75	2955	4166	2909	9	5	-11.8	0	0
	Scopulariopsis	Imidazole glycerol phosphate synthase cyclase subunit (EC 4.1.3.-)	Amino Acids and Derivatives	3345	3898	906	119199	83981	67711	283	118		242	232	222	8943	13275	8552	21	13	-9.07692	0	0
	Scopulariopsis	Imidazoleglycerol-phosphate dehydratase (EC 4.2.1.19)	Amino Acids and Derivatives	1225	1361	319	43669	29324	23855	132	55		73	50	66	2711	2873	2570	7	4	-13.75	0	0
	Scopulariopsis	Methionine ABC transporter ATP-binding protein	Amino Acids and Derivatives	10813	30768	8013	385282	662886	598621	1276	535		282	209	250	10381	12000	9651	16	10	-53.5	0	0
	Scopulariopsis	Methionine ABC transporter permease protein	Amino Acids and Derivatives	5130	12822	3120	182809	276261	233083	799	331		54	58	90	2019	3334	3472	6	4	-82.75	0	0
	Scopulariopsis	Methionine ABC transporter substrate-binding protein	Amino Acids and Derivatives	3041	8162	2396	108359	175853	178989	438	188		57	59	66	2111	3392	2571	5	3	-62.6667	0	0
	Scopulariopsis	Methionine ABC transporter substrate-binding protein	Amino Acids and Derivatives	9499	20990	5955	338477	452227	444890	1179	504		184	137	153	6806	7858	5897	13	8	-63	0	0
	Scopulariopsis	Methionine transporter MetT	Amino Acids and Derivatives	1090	2020	547	38839	43522	40888	74	31		92	56	93	3405	3251	3584	4	2	-15.5	0	0
	Scopulariopsis	N-acetyl-gamma-glutamyl-phosphate reductase (EC 1.2.1.38)	Amino Acids and Derivatives	355	442	75	12670	9530	5645	22	8		39	34	50	1452	1984	1947	2	1	-8	2.24e-55	3.48e-54
	Scopulariopsis	Phosphoribosyl-AMP cyclohydrolase (EC 3.5.4.19)	Amino Acids and Derivatives	2971	3346	889	105866	72107	66436	302	129		257	193	219	9465	11056	8462	24	15	-8.6	0	0
	Scopulariopsis	Phosphoribosylformimino-5-aminoimidazole carboxamide ribotide isomerase (EC 5.3.1.16)	Amino Acids and Derivatives	1773	2012	456	63183	43356	34135	158	66		100	96	92	3688	5542	3549	9	6	-11	0	0
	Scopulariopsis	Prephenate dehydrogenase (EC 1.3.1.12)	Amino Acids and Derivatives	1988	1869	433	70860	40272	32415	103	43		169	157	173	6241	8996	6691	10	6	-7.16667	7.67e-156	2.18e-154
	Scopulariopsis	S-adenosylmethionine synthetase (EC 2.5.1.6)	Amino Acids and Derivatives	8392	36429	10639	299015	784849	794728	1223	523		405	266	436	14928	15241	16783	21	13	-40.2308	0	0
	Scopulariopsis	Formyltetrahydrofolate deformylase (EC 3.5.1.10)	Carbohydrates	791	632	140	28199	13632	10462	48	20		39	38	35	1458	2204	1355	3	1	-20	8.31e-290	3.43e-288
	Scopulariopsis	Glycerophosphoryl diester phosphodiesterase (EC 3.1.4.46)	Carbohydrates	42	43	8	1523	937	627	2	1		1	2	5	37	168	194	0	0	#DIV/0!	3.23e-167	9.47e-166
	Scopulariopsis	Glycerophosphoryl diester phosphodiesterase, periplasmic (EC 3.1.4.46)	Carbohydrates	239	266	62	8538	5732	4657	15	6		32	31	43	1191	1795	1665	2	1	-6	1.19e-31	1.24e-30
	Scopulariopsis	L-lactate dehydrogenase (EC 1.1.1.27)	Carbohydrates	5370	15889	4078	191356	342326	304662	717	299		212	126	186	7815	7232	7182	13	7	-42.7143	0	0
	Scopulariopsis	phosphatase (putative)	Carbohydrates	75	59	21	2688	1290	1637	7	3		17	8	6	658	469	239	1	0	#DIV/0!	3.76e-36	4.24e-35
	Scopulariopsis	Succinate-semialdehyde dehydrogenase [NADP+] (EC 1.2.1.16)	Carbohydrates	9423	3365	576	335767	72499	43075	255	109		722	411	689	26608	23523	26552	31	18	-6.05556	8.96e-240	3.31e-238
	Scopulariopsis	Cell division protein FtsW	Cell Division and Cell Cycle	203	188	58	7256	4053	4352	10	4		19	30	15	701	1760	604	1	0	#DIV/0!	1.2e-50	1.71e-49
	Scopulariopsis	D-alanine--poly(phosphoribitol) ligase subunit 2 (EC 6.1.1.13)	Cell Wall and Capsule	276	309	72	9841	6677	5431	73	30		41	19	36	1517	1115	1393	9	5	-6	5.22e-62	8.9e-61
	Scopulariopsis	Poly-gamma-glutamate synthase subunit PgsA/CapA (EC 6.3.2.-)	Cell Wall and Capsule	61	92	27	2192	1989	2086	4	1		19	20	29	728	1144	1132	1	0	#DIV/0!	5.05e-05	0.000137
	Scopulariopsis	Putative Glycosyl transferase, family 2	Cell Wall and Capsule	38	63	18	1377	1366	1344	2	1		18	9	21	699	557	831	0	0	#DIV/0!	1.79e-05	5.21e-05
	Scopulariopsis	Uroporphyrinogen-III methyltransferase (EC 2.1.1.107)	Cofactors, Vitamins, Pigments	411	2112	524	14651	45520	39191	104	42		58	104	54	2141	5962	2097	6	4	-10.5	0	0
	Scopulariopsis	DNA repair protein RadC	DNA Metabolism	42	27	10	1497	599	789	3	1		5	2	7	185	137	274	0	0	#DIV/0!	8.44e-58	1.36e-56
	Scopulariopsis	Ferrichrome-binding periplasmic protein precursor (TC 3.A.1.14.3)	Iron Acquisition and Metabolism	460	330	65	16411	7115	4871	25	10		20	18	24	756	1074	950	1	1	-10	5.7e-308	2.53e-306
	Scopulariopsis	Ferrichrome-binding periplasmic protein precursor (TC 3.A.1.14.3)	Iron Acquisition and Metabolism	1457	1196	232	51922	25788	17358	81	33		61	87	96	2263	5019	3726	6	3	-11	5.6e-262	2.18e-260
	Scopulariopsis	Ferrous iron transport protein B	Iron Acquisition and Metabolism	973	1214	292	34674	26160	21814	32	13		90	146	88	3335	8354	3408	3	2	-6.5	1.92e-87	3.98e-86
	Scopulariopsis	Iron compound ABC uptake transporter ATP-binding protein	Iron Acquisition and Metabolism	3894	3422	771	138754	73732	57593	266	112		52	129	67	1929	7427	2590	7	4	-28	0	0
	Scopulariopsis	Iron compound ABC uptake transporter permease protein	Iron Acquisition and Metabolism	8596	7887	2011	306309	169934	150216	623	266		540	968	555	19892	55374	21374	61	41	-6.4878	4.59e-288	1.87e-286
	Scopulariopsis	Iron compound ABC uptake transporter permease protein	Iron Acquisition and Metabolism	4720	4377	996	168194	94303	74424	277	116		124	242	126	4578	13875	4883	12	8	-14.5	0	0
	Scopulariopsis	Iron compound ABC uptake transporter substrate-binding protein	Iron Acquisition and Metabolism	20451	12717	2478	728697	273980	185104	899	378		271	641	353	9977	36652	13605	28	19	-19.8947	0	0
	Scopulariopsis	iron(III) ABC transporter, solute-binding protein	Iron Acquisition and Metabolism	444	390	65	15841	8412	4921	20	8		25	17	20	939	1012	797	1	0	#DIV/0!	0	0
	Scopulariopsis	Iron(III) dicitrate transport ATP-binding protein FecE (TC 3.A.1.14.1)	Iron Acquisition and Metabolism	210	103	20	7506	2226	1552	10	4		23	17	14	853	978	542	1	0	#DIV/0!	1.14e-65	2.03e-64
	Scopulariopsis	Ornithine cyclodeaminase (EC 4.3.1.12) / Siderophore staphylobactin biosynthesis protein SbnB	Iron Acquisition and Metabolism	516	215	35	18408	4639	2653	20	8		5	11	2	192	636	80	0	0	#DIV/0!	0	0
	Scopulariopsis	Siderophore staphylobactin ABC transporter, permease protein SirB	Iron Acquisition and Metabolism	2112	1302	282	75271	28066	21076	98	41		57	127	58	2104	7315	2256	5	3	-13.6667	0	0
	Scopulariopsis	Siderophore staphylobactin ABC transporter, permease protein SirC	Iron Acquisition and Metabolism	2561	1769	334	91280	38132	24963	123	51		128	184	137	4744	10566	5286	10	6	-8.5	8.04e-208	2.79e-206
	Scopulariopsis	Siderophore staphylobactin ABC transporter, substrate-binding protein SirA	Iron Acquisition and Metabolism	5261	4448	927	187484	95846	69273	282	118		287	619	332	10569	35431	12792	29	19	-6.21053	9.49e-231	3.38e-229
	Scopulariopsis	Siderophore staphylobactin biosynthesis protein SbnA	Iron Acquisition and Metabolism	506	186	29	18033	4015	2169	19	8		5	17	5	185	978	195	0	0	#DIV/0!	0	0
	Scopulariopsis	Siderophore staphylobactin biosynthesis protein SbnC @ Siderophore synthetase superfamily, group B	Iron Acquisition and Metabolism	849	384	67	30281	8284	5054	19	8		17	21	31	627	1249	1198	0	0	#DIV/0!	0	0
	Scopulariopsis	Siderophore staphylobactin biosynthesis protein SbnD	Iron Acquisition and Metabolism	677	285	55	24129	6153	4140	21	9		7	24	10	274	1411	411	0	0	#DIV/0!	0	0
	Scopulariopsis	Siderophore staphylobactin biosynthesis protein SbnE @ Siderophore synthetase superfamily, group A	Iron Acquisition and Metabolism	866	452	69	30890	9750	5213	21	8		72	54	60	2678	3124	2335	2	1	-8	6.34e-79	1.27e-77
	Scopulariopsis	Siderophore staphylobactin biosynthesis protein SbnF @ Siderophore synthetase superfamily, group C	Iron Acquisition and Metabolism	894	440	72	31857	9483	5378	20	8		31	58	35	1172	3323	1347	1	1	-8	7.35e-155	2.07e-153
	Scopulariopsis	Siderophore staphylobactin biosynthesis protein SbnG	Iron Acquisition and Metabolism	417	203	29	14876	4387	2214	21	9		11	4	17	441	249	675	1	0	#DIV/0!	0	0
	Scopulariopsis	Siderophore staphylobactin biosynthesis protein SbnH	Iron Acquisition and Metabolism	977	501	81	34843	10807	6057	34	14		30	25	33	1114	1458	1282	1	1	-14	0	0
	Scopulariopsis	Siderophore staphylobactin biosynthesis protein SbnI	Iron Acquisition and Metabolism	853	380	67	30418	8205	5039	44	19		56	51	35	2072	2945	1357	4	2	-9.5	6.18e-111	1.5e-109
	Scopulariopsis	Siroheme synthase / Precorrin-2 oxidase (EC 1.3.1.76)	Iron Acquisition and Metabolism	295	1330	318	10542	28656	23771	83	34		31	87	33	1161	4974	1287	5	4	-8.5	4.52e-195	1.46e-193
	Scopulariopsis	Sirohydrochlorin ferrochelatase (EC 4.99.1.4)	Iron Acquisition and Metabolism	463	2349	566	16501	50626	42346	120	49		55	130	57	2045	7470	2223	7	5	-9.8	0	0
	Scopulariopsis	ABC transporter ATP-binding protein	Membrane Transport	1212	1687	486	43206	36357	36366	102	44		93	85	88	3455	4887	3402	7	4	-11	0	0
	Scopulariopsis	ABC transporter, ATP-binding protein	Membrane Transport	1182	1650	497	42123	35555	37198	99	43		97	93	95	3597	5340	3660	7	4	-10.75	0	0
	Scopulariopsis	Manganese ABC transporter, inner membrane permease protein SitD	Membrane Transport	20767	23687	6723	739950	510322	502246	1416	612		2820	2510	2655	103841	143544	102198	196	122	-5.01639	8.34e-150	2.28e-148
	Scopulariopsis	Molybdenum transport ATP-binding protein ModC (TC 3.A.1.8.1)	Membrane Transport	658	679	153	23475	14640	11432	65	27		55	73	64	2038	4199	2497	7	4	-6.75	8.38e-85	1.73e-83
	Scopulariopsis	Vitamin B12 ABC transporter, permease component BtuC	Membrane Transport	177	100	18	6307	2155	1361	7	3		10	7	5	368	424	225	0	0	#DIV/0!	5.84e-234	2.13e-232
	Scopulariopsis	Uracil permease	Nucleosides and Nucleotides	794	860	138	28296	18529	10355	36	14		15	75	13	574	4317	529	1	1	-14	5.08e-296	2.13e-294
	Scopulariopsis	Zinc metalloproteinase precursor (EC 3.4.24.29)	Regulation and Cell signaling	1720	1740	334	61319	37490	25009	64	26		218	220	156	8045	12604	6032	8	5	-5.2	6.85e-77	1.34e-75
	Scopulariopsis	Queuosine Biosynthesis QueC ATPase	RNA Metabolism	1181	945	243	42112	20363	18215	93	40		117	114	116	4336	6536	4466	12	7	-5.71429	2.96e-78	5.81e-77
	Scopulariopsis	Queuosine biosynthesis QueD, PTPS-I	RNA Metabolism	724	589	129	25813	12695	9638	89	37		66	61	57	2466	3487	2205	10	6	-6.16667	1.69e-88	3.58e-87
	Scopulariopsis	Queuosine Biosynthesis QueE Radical SAM	RNA Metabolism	1269	927	257	45221	19987	19268	90	39		77	82	89	2840	4698	3429	8	5	-7.8	8.71e-200	2.92e-198
	Scopulariopsis	High-affinity choline uptake protein BetT	Stress Response	310	409	70	11072	8825	5277	12	5		73	83	55	2716	4762	2123	3	1	-5	1.38e-14	8.35e-14
	Scopulariopsis	Adenylylsulfate kinase (EC 2.7.1.25)	Sulfur metabolism	348	1631	379	12400	35142	28335	103	42		26	65	20	970	3726	796	4	3	-14	0	0
	Scopulariopsis	Sulfate adenylyltransferase, dissimilatory-type (EC 2.7.7.4)	Sulfur metabolism	527	2650	558	18790	57111	41688	83	33		66	101	48	2455	5818	1877	4	2	-16.5	0	0
	Scopulariopsis	Sulfite reductase [NADPH] flavoprotein alpha-component (EC 1.8.1.2)	Sulfur metabolism	1226	6870	1572	43693	148022	117470	140	56		236	418	259	8705	23897	9997	11	7	-8	3.38e-297	1.44e-295
	Scopulariopsis	Sulfite reductase [NADPH] hemoprotein beta-component (EC 1.8.1.2)	Sulfur metabolism	1040	5143	1254	37070	110813	93729	114	47		165	283	148	6093	16223	5695	8	5	-9.4	0	0
	Scopulariopsis	D-specific D-2-hydroxyacid dehydrogenase ddh homolog (EC 1.1.1.28)		2775	6354	1786	98902	136896	133419	286	122		373	265	331	13757	15152	12746	22	13	-9.38462	0	0
