# Supplementary material for: Biotic Interactions Shape the Ecological Distributions of Staphylococcus Species
Source: mBio. 2016 Oct 18;7(5):e01157-16. doi: 10.1128/mBio.01157-16 (PMC5082897; doi:10.1128/mBio.01157-16)
Supplement: Table S5 — Metabolites detected in cheese curd agar (CCA) with and without Scopulariopsis by the use of capillary electrophoresis-time of flight mass spectrometry (CE-TOF MS) and liquid chromatography-time of flight mass spectrometry (LT-TOF MS). [file mbo005163030st5.xlsx]

## Sheet: Table S5_Metabolomics
Table S5: Metabolites detected in cheese curd agar with and without Scopulariopsis, using Capillary Electrophoresis Time-of-Flight Mass Spectrometry (CE-TOFMS) and Liquid Chromatography Time-of-Flight Mass Spectrometry (LT- TOFMS)
ID	Human Metabolome Technologies DB †		m/z	MT/RT					Comparative Analysis
	Compound name	KEGG ID			CCA		CCA + Scop		Scop vs CCA
					Mean	S.D.	Mean	S.D.	Ratio ¶	p-value ||
C_0066	Arg	C00062,C00792	175.118	7.33	0.00074	7.8e-05	0.39	0.038	531	0.00615385
A_0035	Glycerol 3-phosphate	C00093	171.007	12.29	0.00034	2.6e-05	0.026	0.0026	76	0.00615385
N_0004	Myristic acid	C06424	227.203	13.82	0.00026	1.3e-05	0.017	0.0014	65	0.00533333
N_0013	Linoleic acid	C01595	279.234	14.19	0.00024	2.2e-05	0.015	0.0014	61	0.00615385
N_0014	Oleic acid	C00712	281.251	14.67	0.0019	9.4e-05	0.11	0.0081	61	0.00533333
A_0045	Citric acid	C00158	191.021	26.73	0.0014	3.6e-05	0.056	0.01	40	0.0176
C_0052	Gln	C00064,C00303,C00819	147.076	10.88	0.0025	0.00012	0.099	0.0062	40	0.00380952
C_0023	Pro	C00148,C00763,C16435	116.07	10.93	0.062	0.0024	2.3	0.15	37	0.00533333
A_0023	Mevalonic acid	C00418,C02104	147.067	8.67	0.00042	9.3e-05	0.012	0.0014	29	0.00780488
N_0008	Palmitic acid	C00249	255.235	14.57	0.0041	0.00049	0.1	0.0094	26	0.00615385
C_0058	His	C00135,C00768,C06419	156.076	7.51	0.006	0.00038	0.12	0.0078	20	0.00380952
C_0069	Phosphorylcholine	C00588	184.073	19.88	0.0008	5.2e-05	0.014	0.0011	18	0.00533333
C_0055	Met	C00073,C00855,C01733	150.058	10.85	0.0021	5.5e-05	0.028	0.0024	13	0.00615385
A_0019	Ethanolamine phosphate	C00346	140.012	8.09	0.00026	1.3e-05	0.0032	0.00038	12	0.0104348
N_0015	Stearic acid	C01530	283.267	15.22	0.0041	0.00099	0.048	0.0059	12	0.00888889
C_0079	Trp	C00078,C00525,C00806	205.096	11.13	0.002	6.4e-05	0.023	0.0019	11	0.00615385
C_0028	Thr	C00188,C00820	120.065	10.64	0.004	0.00031	0.039	0.0013	9.6	0.00228571
C_0009	Ala	C00041,C00133,C01401	90.055	9.22	0.014	0.00094	0.13	0.0097	8.7	0.00533333
C_0062	Carnitine	C00318,C00487,C15025	162.112	8.72	0.0037	4.4e-05	0.031	0.00094	8.4	0.00266667
C_0094	Glycerophosphocholine	C00670	258.109	20.8	0.0059	0.00031	0.047	0.0034	8.1	0.00533333
C_0017	Ser	C00065,C00716,C00740	106.05	10.13	0.0052	0.00055	0.042	0.0023	8.1	0.00380952
C_0053	Lys	C00047,C00739,C16440	147.112	7.1	0.04	0.00096	0.32	0.033	7.9	0.00888889
C_0004	Gly	C00037	76.04	8.51	0.0023	0.00017	0.018	0.0016	7.9	0.00615385
C_0054	Glu	C00025,C00217,C00302	148.06	11.05	0.023	0.00085	0.19	0.0043	7.9	0.002
C_0095	Adenosine	C00212	268.103	10.03	0.0007	5.9e-05	0.0053	0.00036	7.5	0.00533333
A_0018	Malic acid	C00149,C00497,C00711	133.015	21.77	0.0021	0.00013	0.016	0.00096	7.4	0.00380952
C_0016	Choline	C00114	104.107	7.08	0.019	0.00058	0.13	0.0063	7.1	0.00380952
C_0002	Ethanolamine	C00189	62.06	6.56	0.0039	4.6e-05	0.024	0.0021	6.3	0.00615385
C_0068	Tyr	C00082,C01536,C06420	182.08	11.45	0.015	0.00072	0.086	0.0054	5.7	0.00533333
A_0060	Fructose 6-phosphate	C05345,C00085	259.025	10.05	0.00019	3.7e-05	0.001	8.5e-05	5.3	0.00380952
C_0044	Asp	C00049,C00402,C16433	134.045	11.61	0.0086	0.00022	0.042	0.0037	4.9	0.00780488
C_0078	O-Acetylcarnitine	C02571	204.122	9.24	0.0023	0.00011	0.011	0.0015	4.6	0.0166667
C_0024	Val	C00183,C06417,C16436	118.086	10.19	0.034	0.002	0.16	0.0068	4.6	0.00266667
C_0041	Ile	C00407,C06418,C16434	132.102	10.37	0.016	0.00092	0.074	0.0024	4.6	0.002
C_0051	Spermidine	C00315	146.165	4.73	0.00074	5.9e-05	0.0033	0.00046	4.5	0.0166667
C_0050	γ-Butyrobetaine	C01181	146.117	8.3	0.00048	3.3e-05	0.002	0.00021	4.1	0.00888889
A_0037	cis-Aconitic acid	C00417	173.01	28.39	0.0012	6.1e-05	0.0045	0.0008	3.7	0.0281482
C_0063	Phe	C00079,C02057,C02265	166.086	11.2	0.032	0.0018	0.11	0.0014	3.5	0
C_0042	Asn	C00152,C01905,C16438	133.06	10.6	0.011	0.00082	0.035	0.0014	3.2	0.002
C_0040	Leu	C00123,C01570,C16439	132.102	10.47	0.087	0.0044	0.22	0.0088	2.5	0.00228571
A_0059	Glucose 6-phosphate	C00668,C01172,C00092	259.024	9.95	0.0028	0.00018	0.0065	0.0004	2.3	0.00380952
A_0046	Isocitric acid	C00311	191.021	29.14	0.0034	0.00012	0.0073	0.00083	2.2	0.0203922
A_0040	3-Phosphoglyceric acid	C00197	184.986	20.01	0.001	4.2e-05	0.0021	0.00016	2.1	0.00888889
A_0012	Succinic acid	C00042	117.02	21.34	0.0056	0.0004	0.0083	0.00084	1.5	0.0256604
A_0057	Glucose 1-phosphate	C00103	259.024	10.24	0.002	0.00015	0.0031	0.00014	1.5	0.00380952
A_0008	Glyceric acid	C00258	105.02	10.51	0.00054	9.7e-06	0.00073	1.9e-05	1.4	0.00380952
A_0005	Lactic acid	C00186,C00256,C01432	89.025	11.02	1	0.01	0.81	0.049	0.8	0.0176
A_0015	5-Oxoproline	C01879	128.036	9.59	0.0025	3.6e-05	0.0019	8.4e-05	0.8	0.00615385
P_0009	Cholesterol	C00187	369.352	16.09	0.0021	0.00025	0.0012	9.9e-05	0.6	0.0230769
A_0013	2-Hydroxyvaleric acid	No ID	117.056	9.33	0.006	0.00014	0.0036	0.00023	0.6	0.00266667
C_0043	Ornithine	C00077,C00515,C01602	133.097	7.04	0.013	0.00047	0.0078	0.00034	0.6	0.00228571
A_0048	Gluconic acid	C00257	195.052	8.21	0.0025	7.6e-05	0.00086	0.0002	0.3	0.00533333
C_0014	GABA	C00334	104.071	7.9	0.047	0.0033	0.012	0.0022	0.3	0.00266667
A_0017	2-Hydroxy-4-methylvaleric acid	C03264	131.072	8.94	0.016	0.00041	0.0039	4.6e-05	0.2	0.00266667
A_0030	3-(2-Hydroxyphenyl)propionic acid	C01198	165.056	8.71	0.0026	0.00036	0.0017	8.4e-05	0.7	0.0657143
A_0030	m-Ethoxybenzoic acid	C02363	165.056	8.71	0.0026	0.00036	0.0017	8.4e-05	0.7	0.0657143
C_0083	N-Acetylgalactosamine	C01132	222.097	21.15	0.003	0.00028	0.0037	0.00035	1.2	0.0693333
C_0083	N-Acetylmannosamine	C00645	222.097	21.15	0.003	0.00028	0.0037	0.00035	1.2	0.0693333
C_0083	N-Acetylglucosamine	C00140	222.097	21.15	0.003	0.00028	0.0037	0.00035	1.2	0.0693333
A_0063	N-Acetylglucosamine 1-phosphate	C04256	300.05	9.65	0.004	0.00012	0.0043	0.00013	1.1	0.0693333
A_0066	N-Acetylneuraminic acid	C00270	308.1	7.26	0.0021	4e-05	0.0019	8.7e-05	0.9	0.100984
C_0059	Ala-Ala	C00993	161.091	9.45	0.00099	2.3e-06	0.0013	0.00016	1.3	0.114839
A_0025	Dihydroorotic acid	C00337	157.025	9.49	0.00048	3.2e-05	0.00035	8.6e-05	0.7	0.135873
A_0029	Terephthalic acid	C06337	165.018	16.91	0.0006	5.2e-05	0.00075	0.0001	1.2	0.14625
P_0013	Trilaurin	No ID	656.588	17.63	0.025	0.0062	0.042	0.012	1.7	0.146461
P_0003	Palmitoylethanolamide	No ID	300.291	13.64	0.00026	2.6e-05	0.0003	3.3e-06	1.1	0.156364
A_0039	Homovanillic acid	C05582	181.051	8.34	0.00068	4.9e-05	0.001	0.00026	1.5	0.191045
N_0002	FA(14:3)	No ID	221.155	12.34	0.00029	9.4e-05	0.00019	1.1e-05	0.6	0.227059
C_0010	Glycerol	C00116	93.054	21.15	0.39	0.11	0.47	0.11	1.2	0.446377
C_0056	Triethanolamine	C06771	150.111	8.46	0.0004	6.6e-05	0.00044	2.8e-05	1.1	0.527324
C_0022	Creatinine	C00791	114.066	7.52	0.0071	9.8e-05	0.0074	0.00063	1	0.527324
C_0011	Hexylamine	C08306	102.127	7.81	0.0012	0.00017	0.0013	0.00035	1.1	0.705556
N_0028	Cholesterol sulfate	C18043	465.305	16.69	0.00027	2.4e-05	0.00026	3.5e-05	1	0.823784
C_0018	Diethanolamine	C06772	106.086	7.86	0.00099	0.00032	0.00092	0.00012	0.9	0.823784
A_0084	Sucrose 6'-phosphate	C02591	421.074	8.74	0.00035	7.4e-06	0.00035	2.9e-05	1	0.828421
C_0039	Creatine	C00300	132.076	9.06	0.0096	0.00081	0.0094	0.00079	1	0.828421
A_0068	3'-CMP	C05822	322.045	9.9	0.001	9.1e-05	0.001	7.2e-05	1	0.942785
A_0068	2'-CMP	C03104	322.045	9.9	0.001	9.1e-05	0.001	7.2e-05	1	0.942785
A_0042	XA0017	No ID	186.114	7.92	0.00048	3.8e-05	0.00047	0.00014	1	0.942785
C_0031	2-Amino-2-(hydroxymethyl)-1,3-propanediol	C07182	122.081	8.53	0.0044	0.00062	0.0044	0.00012	1	0.95
A_0004	Isobutyric acid	C02632	87.046	9.96	N.D.	N.A.	0.0046	0.0005	1<	N.A.
A_0004	Butyric acid	C00246	87.046	9.96	N.D.	N.A.	0.0046	0.0005	1<	N.A.
A_0007	3-Hydroxybutyric acid	C01089,C03197	103.041	9.65	N.D.	N.A.	0.0022	0.00026	1<	N.A.
A_0011	Hexanoic acid	C01585	115.077	9	N.D.	N.A.	0.0052	0.00084	1<	N.A.
A_0014	Cyclohexanecarboxylic acid	C09822	127.076	8.83	N.D.	N.A.	0.0006	7.1e-05	1<	N.A.
A_0016	Glutaric acid	C00489	131.036	17.2	N.D.	N.A.	0.00097	0.0002	1<	N.A.
A_0020	Octanoic acid	C06423	143.108	8.42	N.D.	N.A.	0.0042	0.00033	1<	N.A.
A_0022	Adipic acid	C06104	145.05	15.17	N.D.	N.A.	0.0012	0.00036	1<	N.A.
A_0024	p-Hydroxyphenylacetic acid	C00642	151.04	8.78	N.D.	N.A.	0.00071	8.5e-05	1<	N.A.
A_0026	Pelargonic acid	C01601	157.123	8.19	N.D.	N.A.	0.00084	N.A.	1<	N.A.
A_0027	3-Hydroxy-3-methylglutaric acid	C03761	161.045	15.73	N.D.	N.A.	0.001	3.9e-05	1<	N.A.
A_0028	Formylanthranilic acid	C05653	164.036	9.46	N.D.	N.A.	0.0014	8.1e-05	1<	N.A.
A_0032	p-Hydroxymandelic acid	C03198,C05343,C11527	167.035	8.63	N.D.	N.A.	0.0018	6.1e-05	1<	N.A.
A_0036	Decanoic acid	C01571	171.139	8.02	N.D.	N.A.	0.0081	0.0015	1<	N.A.
A_0038	2-Isopropylmalic acid	C02504	175.063	14	N.D.	N.A.	0.0009	0.00011	1<	N.A.
A_0044	10-Hydroxydecanoic acid	C02774	187.135	7.71	N.D.	N.A.	0.0009	1.6e-05	1<	N.A.
A_0047	Gulonic acid	C00800	195.05	8.48	N.D.	N.A.	0.0014	0.00015	1<	N.A.
A_0050	Lauric acid	C02679	199.171	7.73	N.D.	N.A.	0.0017	0.00016	1<	N.A.
A_0051	N-Acetylphenylalanine	C03519	206.083	8.02	N.D.	N.A.	0.00062	7.8e-05	1<	N.A.
A_0052	Pantothenic acid	C00864	218.104	7.72	N.D.	N.A.	0.0005	8.4e-05	1<	N.A.
A_0055	XA0033	No ID	242.081	7.7	N.D.	N.A.	0.0029	0.00042	1<	N.A.
A_0056	N-Acetyltryptophan	C03137	245.094	7.78	N.D.	N.A.	0.00034	2.6e-05	1<	N.A.
A_0058	myo-Inositol 1-phosphate	C01177	259.024	10.39	N.D.	N.A.	0.0027	0.00019	1<	N.A.
A_0058	myo-Inositol 3-phosphate	C04006	259.024	10.39	N.D.	N.A.	0.0027	0.00019	1<	N.A.
A_0061	6-Phosphogluconic acid	C00345	275.018	14.93	N.D.	N.A.	0.0012	0.00029	1<	N.A.
A_0062	Sedoheptulose 7-phosphate	C05382	289.034	9.69	N.D.	N.A.	0.00057	0.00013	1<	N.A.
A_0064	N-Acetylglucosamine 6-phosphate	C00357	300.051	9.25	N.D.	N.A.	0.00079	2.8e-05	1<	N.A.
A_0065	dCMP	C00239	306.051	9.84	N.D.	N.A.	0.00035	4.4e-05	1<	N.A.
A_0072	Fructose 1,6-diphosphate	C00354	338.991	14.83	N.D.	N.A.	0.00056	0.00011	1<	N.A.
A_0074	AMP	C00020	346.057	9.35	N.D.	N.A.	0.0011	3.3e-05	1<	N.A.
A_0076	GMP	C00144	362.053	9.24	N.D.	N.A.	0.00029	2.2e-05	1<	N.A.
A_0079	S-Hexylglutathione	C02886	390.169	7.02	N.D.	N.A.	0.00045	0.00014	1<	N.A.
A_0082	UDP	C00015	402.997	11.8	N.D.	N.A.	0.00038	4.4e-05	1<	N.A.
A_0086	ADP	C00008	426.024	11.01	N.D.	N.A.	0.0012	4.3e-05	1<	N.A.
A_0091	UTP	C00075	482.964	12.75	N.D.	N.A.	0.00051	0.00012	1<	N.A.
A_0093	ATP	C00002	505.991	11.9	N.D.	N.A.	0.0015	0.00019	1<	N.A.
A_0095	UDP-glucose	C00029	565.049	8.71	N.D.	N.A.	0.0011	0.00021	1<	N.A.
A_0095	UDP-galactose	C00052	565.049	8.71	N.D.	N.A.	0.0011	0.00021	1<	N.A.
A_0096	UDP-N-acetylgalactosamine	C00203	606.076	8.52	N.D.	N.A.	0.005	0.00047	1<	N.A.
A_0096	UDP-N-acetylglucosamine	C00043	606.076	8.52	N.D.	N.A.	0.005	0.00047	1<	N.A.
A_0097	NAD+	C00003	662.104	6.61	N.D.	N.A.	0.00058	3.8e-05	1<	N.A.
C_0013	2-Aminobutyric acid	C02261,C02356	104.07	9.82	N.D.	N.A.	0.043	0.0058	1<	N.A.
C_0015	3-Aminobutyric acid	No ID	104.071	8.17	N.D.	N.A.	0.0011	5.6e-05	1<	N.A.
C_0019	Hypotaurine	C00519	110.027	17.76	N.D.	N.A.	0.013	0.00057	1<	N.A.
C_0025	Betaine	C00719	118.086	11.36	N.D.	N.A.	0.1	0.0084	1<	N.A.
C_0026	5-Aminovaleric acid	C00431	118.086	8.26	N.D.	N.A.	0.011	0.00074	1<	N.A.
C_0029	Betaine aldehyde_+H2O	C00576	120.101	7.67	N.D.	N.A.	0.00089	0.00041	1<	N.A.
C_0032	Nicotinic acid	C00253	124.039	10.14	N.D.	N.A.	0.0012	3.7e-06	1<	N.A.
C_0034	N-Methylproline	No ID	130.086	12.49	N.D.	N.A.	0.022	0.0011	1<	N.A.
C_0035	Pipecolic acid	C00408	130.086	10.42	N.D.	N.A.	0.0051	0.00067	1<	N.A.
C_0036	Mevalolactone	No ID	131.07	21.3	N.D.	N.A.	0.01	0.00065	1<	N.A.
C_0038	5-Amino-4-oxovaleric acid	C00430	132.066	8.21	N.D.	N.A.	0.00035	2.1e-05	1<	N.A.
C_0047	Anthranilic acid	C00108	138.054	10.71	N.D.	N.A.	0.0023	0.00021	1<	N.A.
C_0049	Stachydrine	C10172	144.101	11.6	N.D.	N.A.	0.54	0.074	1<	N.A.
C_0060	N6-Methyllysine	C02728	161.128	7.31	N.D.	N.A.	0.0059	0.00024	1<	N.A.
C_0061	2-Aminoadipic acid	C00956	162.076	11.07	N.D.	N.A.	0.00063	7.6e-06	1<	N.A.
C_0064	Pyridoxal	C00250	168.066	8.98	N.D.	N.A.	0.001	3.3e-05	1<	N.A.
C_0070	N,N-Dimethylhistidine	C04259	184.108	8.51	N.D.	N.A.	0.0015	0.00026	1<	N.A.
C_0071	N8-Acetylspermidine	C01029	188.175	6.56	N.D.	N.A.	0.00021	5.9e-05	1<	N.A.
C_0072	N-Acetyllysine	C12989	189.123	9.89	N.D.	N.A.	0.0092	0.00025	1<	N.A.
C_0073	N6-Acetyllysine	C02727	189.123	11.53	N.D.	N.A.	0.012	0.00074	1<	N.A.
C_0074	N6,N6,N6-Trimethyllysine	C03793	189.159	7.4	N.D.	N.A.	0.0011	0.00021	1<	N.A.
C_0075	N-Acetylhistidine	C02997	198.087	9.98	N.D.	N.A.	0.003	0.0002	1<	N.A.
C_0076	ADMA	C03626	203.149	7.87	N.D.	N.A.	0.00094	0.00012	1<	N.A.
C_0080	Kynurenine	C00328,C01718	209.091	10	N.D.	N.A.	0.00062	8.2e-05	1<	N.A.
C_0081	XC0061	No ID	218.137	9.5	N.D.	N.A.	0.003	0.00059	1<	N.A.
C_0082	β-Ala-Lys	C05341	218.15	7.02	N.D.	N.A.	0.0014	5.3e-05	1<	N.A.
C_0084	Cystathionine	C00542,C02291	223.074	10.05	N.D.	N.A.	0.034	0.0017	1<	N.A.
C_0086	Butyrylcarnitine	C02862	232.154	9.75	N.D.	N.A.	0.0028	8.9e-05	1<	N.A.
C_0087	Ser-Glu	No ID	235.091	10.76	N.D.	N.A.	0.00075	0.00014	1<	N.A.
C_0088	Thr-Asp	No ID	235.092	10.54	N.D.	N.A.	0.0017	7.7e-05	1<	N.A.
C_0092	Isovalerylcarnitine	No ID	246.169	9.87	N.D.	N.A.	0.00095	0.0001	1<	N.A.
C_0093	XC0089	No ID	255.098	9.69	N.D.	N.A.	0.00059	4.6e-05	1<	N.A.
C_0097	Glu-Glu	C01425	277.101	11.03	N.D.	N.A.	0.00097	0.0001	1<	N.A.
C_0098	Saccharopine	C00449	277.139	10.86	N.D.	N.A.	0.0081	0.00086	1<	N.A.
C_0100	Argininosuccinic acid	C03406	291.129	9.59	N.D.	N.A.	0.0019	8.1e-05	1<	N.A.
C_0101	Arg-Glu	No ID	304.159	7.73	N.D.	N.A.	0.0006	0.00019	1<	N.A.
C_0102	Glutathione (GSSG)_divalent	C00127	307.082	12.22	N.D.	N.A.	0.0043	0.00021	1<	N.A.
C_0103	Glutathione (GSH)	C00051	308.09	13.21	N.D.	N.A.	0.0035	0.00079	1<	N.A.
C_0104	NMN	C00455	335.065	19.97	N.D.	N.A.	0.00083	9.4e-05	1<	N.A.
C_0105	S-Adenosylhomocysteine	C00021	385.128	8.93	N.D.	N.A.	0.00024	3.7e-05	1<	N.A.
C_0106	S-Adenosylmethionine	C00019	399.144	7.32	N.D.	N.A.	0.00089	0.00013	1<	N.A.
C_0107	Leu-Leu-Tyr	C11331	408.25	12.01	N.D.	N.A.	0.0016	0.00051	1<	N.A.
C_0108	DAMGO	C11318	514.267	12.35	N.D.	N.A.	0.00044	5.4e-05	1<	N.A.
N_0001	FA(12:0)	No ID	199.171	12.98	N.D.	N.A.	0.0016	0.00024	1<	N.A.
N_0003	FA(14:1)-1	No ID	225.187	13.21	N.D.	N.A.	0.00071	0.00013	1<	N.A.
N_0003	FA(14:1)-2	No ID	225.187	13.21	N.D.	N.A.	0.00071	0.00013	1<	N.A.
N_0005	Pentadecanoic acid	No ID	241.218	14.2	N.D.	N.A.	0.0013	8.3e-05	1<	N.A.
N_0006	FA(15:0)-1	No ID	241.218	14.08	N.D.	N.A.	0.001	7.6e-05	1<	N.A.
N_0006	FA(15:0)-2	No ID	241.218	14.08	N.D.	N.A.	0.001	7.6e-05	1<	N.A.
N_0007	Palmitoleic acid	C08362	253.218	13.98	N.D.	N.A.	0.0032	0.00035	1<	N.A.
N_0009	FA(17:1)	No ID	267.234	14.33	N.D.	N.A.	0.0007	8e-05	1<	N.A.
N_0010	Heptadecanoic acid	No ID	269.249	14.9	N.D.	N.A.	0.0013	0.00015	1<	N.A.
N_0011	FA(17:0)	No ID	269.25	14.8	N.D.	N.A.	0.0016	0.00011	1<	N.A.
N_0012	FA(18:3)	No ID	277.218	13.75	N.D.	N.A.	0.0035	0.00039	1<	N.A.
N_0012	Linolenic acid	C06427	277.218	13.75	N.D.	N.A.	0.0035	0.00039	1<	N.A.
N_0016	FA(19:1)	No ID	295.265	14.99	N.D.	N.A.	0.00051	5.4e-05	1<	N.A.
N_0017	cis-5,8,11,14,17-Eicosapentaenoic acid	C06428	301.218	13.71	N.D.	N.A.	0.00046	7.2e-06	1<	N.A.
N_0017	FA(20:5)	No ID	301.218	13.71	N.D.	N.A.	0.00046	7.2e-06	1<	N.A.
N_0018	Arachidonic acid	C00219	303.234	14.12	N.D.	N.A.	0.0014	2.2e-05	1<	N.A.
N_0019	FA(20:3)	No ID	305.249	14.58	N.D.	N.A.	0.00028	5.1e-06	1<	N.A.
N_0020	cis-8,11,14-Eicosatrienoic acid	C03242	305.249	14.41	N.D.	N.A.	0.0007	3.8e-05	1<	N.A.
N_0021	cis-11,14-Eicosadienoic acid	C16525	307.265	14.81	N.D.	N.A.	0.00019	2.9e-06	1<	N.A.
N_0022	cis-11-Eicosenoic acid	C16526	309.281	15.28	N.D.	N.A.	0.0011	6.9e-05	1<	N.A.
N_0023	Arachidic acid	C06425	311.296	15.76	N.D.	N.A.	0.0004	4.9e-05	1<	N.A.
N_0024	FA(22:5)	No ID	329.249	14.24	N.D.	N.A.	0.00069	3.8e-05	1<	N.A.
N_0025	FA(22:4)	No ID	331.265	14.61	N.D.	N.A.	0.0005	2e-05	1<	N.A.
N_0026	FA(22:1)	No ID	337.312	15.79	N.D.	N.A.	0.00014	1.7e-06	1<	N.A.
N_0026	Erucic acid	C08316	337.312	15.79	N.D.	N.A.	0.00014	1.7e-06	1<	N.A.
N_0027	Behenic acid	C08281	339.327	16.23	N.D.	N.A.	0.00014	1.2e-05	1<	N.A.
P_0004	Sphingosine	C00319	300.29	10.93	N.D.	N.A.	0.00055	2e-05	1<	N.A.
P_0005	Sphinganine	C00836	302.306	11.12	N.D.	N.A.	0.00046	6.4e-05	1<	N.A.
P_0006	Phytosphingosine	C12144	318.301	10.84	N.D.	N.A.	0.00043	3.3e-05	1<	N.A.
P_0008	Ethyl arachidonate	No ID	350.309	14.6	N.D.	N.A.	0.00057	1.4e-05	1<	N.A.
P_0010	Ergosterol	C01694	397.347	15.79	N.D.	N.A.	0.00047	6e-05	1<	N.A.
P_0011	Diosgenin	C08898	415.321	13.86	N.D.	N.A.	6.7e-05	2.1e-06	1<	N.A.
A_0006	2-Hydroxybutyric acid	C05984	103.041	9.88	0.00028	N.A.	0.006	0.00066	21	N.A.
C_0005	Trimethylamine N-oxide	C01104	76.076	6.81	0.00037	N.A.	0.0025	0.00041	6.7	N.A.
C_0099	Guanosine	C00387	284.099	12.5	0.0004	N.A.	0.00062	N.A.	1.6	N.A.
A_0043	Azelaic acid	C08261	187.098	12.29	0.00024	N.A.	0.00037	N.A.	1.6	N.A.
C_0003	XC0001	No ID	72.081	6.61	0.00034	5.8e-05	0.00021	N.A.	0.6	N.A.
C_0001	Urea	C00086	61.04	20.35	0.058	0.0018	N.D.	N.A.	<1	N.A.
C_0045	Adenine	C00147	136.062	7.84	0.0005	0.0001	N.D.	N.A.	<1	N.A.
C_0057	Guanine	C00242	152.056	8.51	0.00063	3.8e-05	N.D.	N.A.	<1	N.A.
C_0065	N5-Ethylglutamine	C01047	175.107	11.46	0.00091	0.00014	N.D.	N.A.	<1	N.A.
C_0067	Citrulline	C00327	176.103	11.17	0.0048	0.00038	N.D.	N.A.	<1	N.A.
P_0001	Indole-3-carboxaldehyde	C11002	146.061	6.9	0.00021	0.00012	N.D.	N.A.	<1	N.A.
P_0002	N-Methylphenylethanolamine	C03711	152.108	1.04	0.00012	2e-05	N.D.	N.A.	<1	N.A.
P_0007	Stearoyl ethanolamide	No ID	328.323	14.38	9.5e-05	N.A.	N.D.	N.A.	<1	N.A.
P_0012	AC(18:0)	No ID	428.374	11.38	0.00025	N.A.	N.D.	N.A.	<1	N.A.
ID consists of analysis mode and number. 'C', 'A', 'P' and 'N' showed cation, anion, positive and negative modes, respectively.
N.D. (Not Detected): The target peak or metabolite was below detection limits.
N.A. (Not Available): The calculation was impossible because of insufficience of the data.
† Putative metabolites which were assigned on the basis of m/z and migration time (in CE-TOFMS) or retention time (in LT- TOFMS). FA and AC means fatty acid and acylcarnitine with carbon chain (carbon number : unsaturated bond number).
¶ The ratio is of computed by using averaged detection values. The latter was used as denominator.
|| The p-value is computed by Welch's t-test, with correction for multiple comparisons using the Benjamini-Hochberg procedure
